# Supplementary material for: Functional exploration of co-expression networks identifies a nexus for modulating protein and citric acid titres in Aspergillus niger submerged culture
Source: Fungal Biol Biotechnol. 2019 Nov 9;6:18. doi: 10.1186/s40694-019-0081-x (PMC6842248; doi:10.1186/s40694-019-0081-x)
Supplement: Supplementary file 1 — Additional file 1. Multi-gene co-expression network reveals transcriptional coupling of the Golgi and TCA cycle with ArfA GEFs and GAPs. [file 40694_2019_81_MOESM1_ESM.xlsx]

## Sheet: Query gene
Gene name	Function	ORF
CitA	Citrate synthase	An09g06680
IDH2	Isocitrate dehydrogenase	An08g05580
FumR	Fumerate hydrase	An12g07850
CopA	COPI complex. alpha subunit; expression enhanced by maltose	An16g02460
Sec13	COPII complex subunit; expression enhanced by maltose	An04g00360
Sec26	COPI complex, beta subunit; expression enhanced by maltose	An08g03270

## Sheet: 259 Gene Subnetwork
Gene ID	Product Description	Gene Name or Symbol
An01g00060	Fatty acid synthase subunit alpha	null
An01g00100	Pyruvate dehydrogenase (lipoamide)	null
An01g02600	Ortholog(s) have role in endosomal transport, vesicle-mediated transport and AP-1 adaptor complex, endosome localization	null
An01g04250	Uroporphyrinogen III decarboxylase (Uro D, uroporphyrinogen decarboxylase)	null
An01g04350	protein of unknown function	null
An01g04730	COPII complexn subunit	null
An01g05650	Ortholog(s) have structural constituent of cytoskeleton activity	null
An01g05820	Has domain(s) with predicted catalytic activity and role in metabolic process	null
An01g07200	Ortholog(s) have acetyltransferase activator activity, role in positive regulation of N-terminal peptidyl-serine acetylation and NatA complex localization	null
An01g07270	Ortholog(s) have mitochondrion localization	null
An01g07420	Ortholog(s) have cyclin-dependent protein serine/threonine kinase activator activity	null
An01g07430	Ortholog(s) have structural constituent of ribosome activity, role in mitochondrial translation and mitochondrial large ribosomal subunit localization	null
An01g08850	Ortholog(s) have G-protein alpha-subunit binding, GDP-dissociation inhibitor activity, protein kinase C binding, ribosome binding activity	null
An01g09100	Ortholog(s) have role in conidiophore development, conidium formation, hyphal growth, nuclear migration along microtubule, regulation of growth rate and cytoplasmic dynein complex, hyphal tip localization	null
An01g10340	Has domain(s) with predicted integral component of membrane localization	null
An01g10990	Ortholog(s) have threonine-tRNA ligase activity and mitochondrion localization	null
An01g11910	Ortholog(s) have role in mitotic chromosome condensation, mitotic cytokinesis, mitotic spindle elongation, protein localization to kinetochore, protein localization to nucleolar rDNA repeats, regulation of mitotic nuclear division	null
An01g11960	mRNP complex component	bfr1
An01g12020	Ortholog of A. nidulans FGSC A4 : AN12445, A. fumigatus Af293 : Afu8g02020, A. niger CBS 513.88 : An04g09400, A. oryzae RIB40 : AO090010000196 and Aspergillus terreus NIH2624 : ATET_08038	null
An01g12210	Ubiquinol-cytochrome c reductase	null
An01g14110	Phosphatidylserine decarboxylase	null
An02g01040	protein of unknown function	null
An02g01200	Ortholog(s) have ATP-dependent microtubule motor activity, minus-end-directed activity	null
An02g01210	Ortholog(s) have role in actin cytoskeleton organization, cell wall organization, conidium formation, hyphal growth, regulation of endocytosis, spore germination	null
An02g01720	Cytochrome c oxidase subunit I	null
An02g01740	Ortholog(s) have phenylalanine-tRNA ligase activity, role in mitochondrial phenylalanyl-tRNA aminoacylation and mitochondrion localization	null
An02g02900	Ortholog(s) have RNA polymerase II C-terminal domain phosphoserine binding, RNA polymerase II core binding, chromatin binding and transcription factor activity, more	null
An02g02910	Dihydroorotate dehydrogenase	null
An02g03230	Ortholog of A. nidulans FGSC A4 : AN5889/seh1, A. fumigatus Af293 : Afu2g11230, Aspergillus wentii : Aspwe1_0044236, Aspergillus sydowii : Aspsy1_0057795 and Aspergillus terreus NIH2624 : ATET_01453	null
An02g03570	protein of unknown function	null
An02g03760	Ortholog(s) have ATP-dependent peptidase activity, role in chaperone-mediated protein complex assembly, misfolded or incompletely synthesized protein catabolic process and mitochondrial matrix localization	null
An02g03950	Ortholog(s) have role in ribosomal large subunit assembly and cell surface, cytosolic large ribosomal subunit, preribosome, large subunit precursor, small-subunit processome localization	null
An02g04520	H+-transporting ATP synthase delta chain precursor	atp5
An02g05640	Ortholog of A. nidulans FGSC A4 : AN6335, A. fumigatus Af293 : Afu2g13580, Aspergillus wentii : Aspwe1_0045453, Aspergillus sydowii : Aspsy1_0089786 and Aspergillus terreus NIH2624 : ATET_01338	null
An02g05870	COPI complex, beta' subunit	null
An02g05880	NADH-ubiquinone oxidoreductase	null
An02g06130	Ortholog(s) have mRNA binding, small ribosomal subunit rRNA binding activity and role in maturation of SSU-rRNA from tricistronic rRNA transcript (SSU-rRNA, 5.8S rRNA, LSU-rRNA), ribosomal small subunit assembly	null
An02g06710	Suppressor of tom1 protein	mpt4
An02g06840	Ortholog(s) have role in CVT pathway, ER to Golgi vesicle-mediated transport, pexophagy, retrograde transport, vesicle recycling within Golgi and Golgi transport complex, cell division site localization	null
An02g06850	Ortholog(s) have role in mitochondrial respiratory chain complex III assembly and integral component of mitochondrial inner membrane localization	null
An02g07430	Homoserine dehydrogenase	null
An02g07480	Ortholog of Aspergillus tubingensis : Asptu1_0119896 and Aspergillus kawachii : Aspka1_0179109	null
An02g07690	Ortholog(s) have ATPase activator activity, microtubule plus-end binding, protein homodimerization activity, structural constituent of cytoskeleton activity	null
An02g08660	UDP-galactopyranose mutase, involved in cell wall biosynthesis	ugmA
An02g08820	Ortholog(s) have cell division site, cytosol, nucleus localization	null
An02g08920	Ortholog(s) have role in cellular response to drug and chaperonin-containing T-complex, nucleus localization	null
An02g09200	Ortholog(s) have structural constituent of ribosome activity	null
An02g09680	protein of unknown function	null
An02g09930	Cytochrome c oxidase subunit	null
An02g10390	Ortholog(s) have cytosol, nucleus localization	null
An02g10670	Mitochondrial enzyme D-lactate ferricytochrome c oxidoreductase	null
An02g10750	Cysteine synthase	null
An02g11200	NADH-ubiquinone oxidoreductase	null
An02g11300	Ortholog(s) have structural constituent of ribosome activity and mitochondrial large ribosomal subunit localization	null
An02g11910	E3 binding protein	null
An02g12010	Inorganic pyrophosphatase	ipp1
An02g12420	Dihydrofolate reductase	null
An02g12750	Ortholog(s) have unfolded protein binding activity, role in protein folding and chaperonin-containing T-complex, nucleus localization	null
An02g14080	Putative asparaginyl-tRNA synthetase	null
An03g00280	Ortholog(s) have catechol oxidase activity	null
An03g00290	Ortholog of A. nidulans FGSC A4 : AN6413, AN6419, AN6946, AN5312, AN5664, AN8328, AN3241, AN10369, AN1930, AN2386, AN1738, AN11159, AN8984, AN8951, AN1540, AN8971, AN9387, AN9266, AN9306, AN1317, AN10886, AN7232, AN7774, AN12202	null
An03g03460	Ortholog(s) have D-arabinono-1,4-lactone oxidase activity	null
An03g03530	Ortholog(s) have hydrolase activity, acting on ester bonds activity, role in siderophore catabolic process and intracellular localization	null
An03g03770	Squalene monooxygenase	null
An03g04340	Protein with a predicted role in ER SRP-dependent and -independent protein targeting	sec61b
An03g04660	Ortholog(s) have mitochondrial ribosome localization	null
An03g04790	Ortholog(s) have preprotein binding activity, role in conidium formation, hyphal growth, protein targeting to mitochondrion and mitochondrial outer membrane translocase complex localization	null
An04g00360	COPII complex subunit	null
An04g01080	Ribonucleotide reductase	null
An04g01200	Ortholog(s) have ubiquinol-cytochrome-c reductase activity and role in aerobic respiration, mitochondrial electron transport, ubiquinol to cytochrome c, mitochondrial respiratory chain complex III assembly	null
An04g01520	Ortholog(s) have protein anchor activity and role in establishment of spindle pole body localization to nuclear envelope, mitotic spindle assembly	null
An04g01830	Ortholog(s) have N-terminal protein N-methyltransferase activity, role in N-terminal peptidyl-methionine acetylation, regulation of mitotic actomyosin contractile ring assembly and cytosol localization	null
An04g02060	5-aminoimidazole-4-carboxamide ribonucleotide (AICAR) transformylase/IMP cyclohydrolase	null
An04g02070	Putative clathrin heavy chain	null
An04g02320	Ortholog(s) have metalloendopeptidase activity, role in proteolysis involved in cellular protein catabolic process and mitochondrial intermembrane space localization	null
An04g02460	Ortholog(s) have role in cristae formation, protein import into mitochondrial intermembrane space and MICOS complex, mitochondrial crista, mitochondrial crista junction, plasma membrane localization	null
An04g02550	Ortholog(s) have role in mitochondrial translation and mitochondrion localization	null
An04g03060	Ortholog(s) have misfolded RNA binding, tyrosine-tRNA ligase activity, role in Group I intron splicing, RNA folding, mitochondrial tyrosyl-tRNA aminoacylation and mitochondrion localization	null
An04g03110	Ortholog(s) have aspartate-tRNA ligase activity, role in mitochondrial aspartyl-tRNA aminoacylation and mitochondrion localization	null
An04g03600	Has domain(s) with predicted DNA binding activity	null
An04g03640	Ortholog(s) have structural molecule activity, role in cellular protein localization, mitotic sister chromatid segregation, mitotic spindle organization and cytoplasm, mitotic spindle pole body, nucleus localization	null
An04g04940	Ortholog of A. nidulans FGSC A4 : AN5580, A. fumigatus Af293 : Afu4g11550, Aspergillus wentii : Aspwe1_0022740, Aspergillus sydowii : Aspsy1_0057110 and Aspergillus terreus NIH2624 : ATET_03924	null
An04g04970	Ortholog(s) have ATP-dependent peptidase activity	null
An04g05220	Ubiquinol-cytochrome c reductase	null
An04g05310	Ortholog(s) have proton-transporting ATPase activity, rotational mechanism activity and role in endocytosis, polyphosphate metabolic process, protein complex assembly, proton transport, vacuolar acidification, vacuole organization	null
An04g05420	L-aminoadipatesemialdehyde dehydrogenase	null
An04g05850	Ortholog(s) have structural constituent of ribosome activity and role in maturation of SSU-rRNA from tricistronic rRNA transcript (SSU-rRNA, 5.8S rRNA, LSU-rRNA)	null
An04g05960	Ortholog(s) have ATP-dependent 3'-5' DNA helicase activity, ATP-dependent 5'-3' DNA helicase activity, sequence-specific DNA binding activity	null
An04g06650	Ortholog(s) have 3-hydroxyacyl-CoA dehydratase activity, enoyl-CoA hydratase activity and role in fatty acid elongation, sphingolipid biosynthetic process, vacuolar transport	null
An04g07060	Ortholog(s) have oligopeptide-transporting ATPase activity, role in oligopeptide export from mitochondrion and mitochondrial inner membrane localization	null
An04g07080	Ortholog(s) have endoplasmic reticulum localization	null
An04g07340	Ortholog(s) have unfolded protein binding activity	null
An04g08190	Ortholog(s) have ATPase activity	null
An04g08860	Ortholog(s) have DNA binding activity and cytosol, nucleus localization	null
An05g00220	Ortholog(s) have N,N-dimethylaniline monooxygenase activity, NADP+ binding, iron ion binding activity	sidA
An05g00280	Ortholog(s) have protein serine/threonine kinase activity, protein serine/threonine/tyrosine kinase activity, protein tyrosine kinase activity	null
An05g00490	Has domain(s) with predicted substrate-specific transmembrane transporter activity, transmembrane transporter activity, transporter activity and role in phosphatidylinositol phosphorylation, transmembrane transport	null
An05g00530	Ortholog(s) have role in regulation of translational elongation and cytosolic ribosome, extracellular region, mitochondrion localization	null
An07g01530	Ortholog(s) have mitochondrion localization	null
An07g01580	Ortholog(s) have cytosol, nuclear envelope localization	null
An07g01960	Putative stearoyl-CoA desaturase	null
An07g02160	Mitochondrial malate dehydrogenase	mdh1
An07g02190	Putative guanine nucleotide exchange factor	null
An07g02740	Ortholog(s) have chromatin binding activity, role in cellular response to DNA damage stimulus and Rpd3L-Expanded complex, mitochondrion localization	null
An07g02770	protein of unknown function	null
An07g02960	Ortholog(s) have small ribosomal subunit rRNA binding, structural constituent of ribosome activity and role in maturation of SSU-rRNA from tricistronic rRNA transcript (SSU-rRNA, 5.8S rRNA, LSU-rRNA)	null
An07g02990	Has domain(s) with predicted nucleic acid binding, nucleotide binding activity	null
An07g03250	Ortholog(s) have Golgi apparatus localization	null
An07g03740	Ortholog(s) have endoplasmic reticulum localization	null
An07g03760	Ortholog(s) have cytosol localization	null
An07g04000	Ortholog(s) have role in positive regulation of transcription from RNA polymerase II promoter and SAGA complex, cytosol localization	null
An07g05290	Ortholog(s) have structural constituent of ribosome activity and mitochondrial large ribosomal subunit, mitochondrial membrane localization	null
An07g05920	Estrogen receptor-binding cyclophilin	cypD
An07g06000	Ortholog(s) have RNA binding, aspartate-tRNA ligase activity, role in aspartyl-tRNA aminoacylation and cytosol, nucleus localization	null
An07g06030	COPI complex, gamma subunit	null
An07g07390	Cytochrome c oxidase subunit	coxA
An07g07570	Ortholog(s) have ATP-dependent microtubule motor activity, plus-end-directed activity	null
An07g08430	Has domain(s) with predicted role in protein targeting to mitochondrion and mitochondrial outer membrane localization	null
An07g09040	Ortholog of A. nidulans FGSC A4 : AN5205, A. fumigatus Af293 : Afu6g07380, A. oryzae RIB40 : AO090005001563, Neosartorya fischeri NRRL 181 : NFIA_053060 and Aspergillus clavatus NRRL 1 : ACLA_081550	null
An07g09530	Alpha subunit E1 of the pyruvate dehydrogenase complex	pda1
An07g09860	Ortholog(s) have role in DNA repair, Okazaki fragment processing involved in mitotic DNA replication, cell septum assembly, chromatin silencing at centromere central core, chromosome segregation, conidium formation	null
An07g09990	Hsp70 protein	null
An07g10010	Ortholog(s) have guanine nucleotide transmembrane transporter activity and role in cellular iron ion homeostasis, guanine nucleotide transport, mitochondrial genome maintenance, transmembrane transport	null
An07g10050	Putative microtubule binding protein HOOK3	null
An07g10100	Adenylate kinase	adk1
An08g00670	Has domain(s) with predicted serine-type endopeptidase activity, role in proteolysis and integral component of membrane localization	null
An08g00700	Has domain(s) with predicted role in histone modification, transcription elongation from RNA polymerase II promoter and Cdc73/Paf1 complex localization	null
An08g01370	Ortholog(s) have dicarboxylic acid transmembrane transporter activity, role in mitochondrial transport and mitochondrial inner membrane localization	null
An08g01590	Ortholog(s) have mitochondrial membrane localization	null
An08g01650	Ortholog(s) have chaperone binding, protein binding, bridging activity, role in protein import into mitochondrial matrix and plasma membrane, presequence translocase-associated import motor localization	null
An08g01740	Uronate dehydrogenase	gcy1
An08g02080	Ortholog of A. nidulans FGSC A4 : AN1258, A. fumigatus Af293 : Afu1g10210, A. oryzae RIB40 : AO090038000405, Aspergillus wentii : Aspwe1_0103837 and Aspergillus sydowii : Aspsy1_0083479	null
An08g02230	Ortholog of A. fumigatus Af293 : Afu1g10330, A. oryzae RIB40 : AO090038000397, Aspergillus wentii : Aspwe1_0036562 and Aspergillus sydowii : Aspsy1_0141143	null
An08g02860	Ortholog(s) have mitochondrion localization	null
An08g03270	COPI complex, beta subunit	null
An08g03660	Ortholog of A. fumigatus Af293 : Afu1g11540, A. oryzae RIB40 : AO090038000270, Aspergillus wentii : Aspwe1_0040553 and Aspergillus sydowii : Aspsy1_0025614	null
An08g03920	Ortholog of A. nidulans FGSC A4 : AN1121, A. fumigatus Af293 : Afu1g11700, A. oryzae RIB40 : AO090038000248, Aspergillus wentii : Aspwe1_0068693 and Aspergillus sydowii : Aspsy1_0038144	null
An08g03970	protein of unknown function	null
An08g04280	Ortholog(s) have mRNA binding, poly(U) RNA binding activity and role in nuclear-transcribed mRNA catabolic process, nonsense-mediated decay, regulation of mRNA stability, stress granule assembly	null
An08g04400	Ortholog(s) have zinc ion transmembrane transporter activity, role in cellular zinc ion homeostasis, zinc II ion transmembrane transport and Golgi membrane, cytosol, nucleus localization	null
An08g04470	Ortholog(s) have GTPase activity, translation elongation factor activity, role in mitochondrial translational elongation and mitochondrion localization	null
An08g05160	Ortholog(s) have delta12-fatty acid dehydrogenase activity and role in asexual sporulation resulting in formation of a cellular spore, unsaturated fatty acid biosynthetic process	null
An08g05185	Ortholog(s) have TRAPPII protein complex localization	null
An08g05580	Putative isocitrate dehydrogenase (NAD+)	null
An08g05730	Ortholog(s) have 5S rRNA binding, structural constituent of ribosome activity, role in ribosomal large subunit assembly and cytosolic large ribosomal subunit localization	null
An08g06220	Ortholog(s) have role in cristae formation and MICOS complex, mitochondrial crista junction localization	null
An08g06330	COPI complex, epsilon subunit	null
An08g06400	Ortholog(s) have role in Arp2/3 complex-mediated actin nucleation, regulation of endocytosis, spore germination and Arp2/3 protein complex, actin cortical patch localization	null
An08g06710	Glycerate dehydrogenase	null
An08g08590	Ortholog of A. nidulans FGSC A4 : AN5403, A. fumigatus Af293 : Afu6g13660, A. oryzae RIB40 : AO090103000319, Aspergillus wentii : Aspwe1_0033523 and Aspergillus sydowii : Aspsy1_0046503	null
An08g10480	Ortholog(s) have role in maturation of LSU-rRNA and cytosolic large ribosomal subunit localization	null
An08g10640	Has domain(s) with predicted ATP binding, DNA binding, microtubule binding, microtubule motor activity, role in DNA repair, microtubule-based movement and microtubule associated complex localization	null
An08g10690	Putative mitochondrial NADH ubiquinone reductase, 40 kDa subunit	null
An08g10720	Ortholog(s) have role in attachment of GPI anchor to protein and GPI-anchor transamidase complex localization	null
An09g03940	Ketol-acid reductoisomerase	ilv2
An09g05180	Ortholog(s) have cytosol localization	null
An09g05200	Has domain(s) with predicted DNA binding, zinc ion binding activity, role in transcription, DNA-templated and nucleus localization	null
An09g05840	Uridylate kinase	null
An09g05970	Ortholog(s) have cytosol, nucleus localization	null
An09g06580	Has domain(s) with predicted nucleic acid binding, nucleotide binding activity, role in transport and intracellular localization	null
An09g06650	Core protein II of ubiquinol-cytochrome c reductase	null
An09g06680	Putative citrate synthase	citA
An10g00360	Ortholog(s) have cytosol, nuclear envelope localization	null
An11g00550	Ortholog(s) have chaperone binding, unfolded protein binding activity, role in chaperone-mediated protein complex assembly, protein import into mitochondrial intermembrane space, protein refolding and mitochondrial matrix localization	null
An11g00780	Ortholog(s) have role in tRNA modification and cytosol localization	null
An11g01580	Protoporphyrinogen oxidase	null
An11g02360	Ortholog(s) have chaperonin-containing T-complex localization	null
An11g02400	Has domain(s) with predicted ATP binding, aminoacyl-tRNA ligase activity, lysine-tRNA ligase activity, nucleic acid binding activity, role in lysyl-tRNA aminoacylation, tRNA aminoacylation for protein translation and cytoplasm localization	null
An11g02650	Putative ARF GTPase activating protein effector	null
An11g02670	Ortholog(s) have RSC complex, cytosol localization	null
An11g04360	Ortholog(s) have cytosol, endoplasmic reticulum, nuclear outer membrane-endoplasmic reticulum membrane network localization	null
An11g04630	Ortholog(s) have nuclear periphery localization	null
An11g05700	Ortholog(s) have mitochondrial membrane localization	null
An11g06200	Putative NADH ubiquinone reductase, 31 kD subunit	null
An11g06490	Ortholog of A. niger CBS 513.88 : An18g01440, A. oryzae RIB40 : AO090005000944, Aspergillus versicolor : Aspve1_0145746 and Aspergillus zonatus : Aspzo1_0025410, Aspzo1_0140459	null
An11g06810	Ortholog(s) have structural constituent of ribosome activity and mitochondrial large ribosomal subunit, nucleus localization	null
An11g06950	Ortholog(s) have protein serine/threonine kinase activator activity	null
An11g07650	Ortholog(s) have thioredoxin peroxidase activity, role in cell redox homeostasis, cellular response to oxidative stress, response to cadmium ion and mitochondrion localization	null
An11g07970	Ortholog of A. nidulans FGSC A4 : AN10946, A. fumigatus Af293 : Afu6g09920, A. oryzae RIB40 : AO090001000626, Neosartorya fischeri NRRL 181 : NFIA_055650 and Aspergillus wentii : Aspwe1_0045804	null
An11g09770	Phosphoserine phosphatase	null
An11g09880	protein of unknown function	null
An11g09890	Ortholog(s) have dolichyl-phosphate-mannose-protein mannosyltransferase activity	null
An11g10660	Ortholog(s) have role in anaphase-promoting complex-dependent proteasomal ubiquitin-dependent protein catabolic process, mitotic nuclear division, negative regulation of mitotic nuclear division, response to UV	null
An11g11210	Ortholog(s) have chromatin binding, mRNA binding, translation regulator activity, nucleic acid binding activity	null
An12g00130	Ortholog(s) have translation regulator activity and role in mitochondrial respiratory chain complex IV biogenesis, positive regulation of mitochondrial translation	null
An12g00410	Ortholog(s) have mRNA binding activity, role in arginine catabolic process, positive regulation of cellular response to oxidative stress, positive regulation of nuclear-transcribed mRNA poly(A) tail shortening and cytosol localization	null
An12g00690	Ortholog(s) have nuclear pore localization	null
An12g01350	Ortholog(s) have small ribosomal subunit rRNA binding, structural constituent of ribosome activity and role in positive regulation of translational fidelity, rRNA export from nucleus	null
An12g04750	Ortholog(s) have role in mitochondrion inheritance, negative regulation of proteolysis, protein folding, replicative cell aging and mitochondrial inner membrane, peroxisomal importomer complex, plasma membrane localization	null
An12g04940	Mitochondrial heat shock protein	hsp60
An12g07580	N-Acetyl-gammaglutamyl-phosphate reductase/acetylglutamate kinase	null
An12g07850	Fumarate hydratase	fumR
An12g07880	Ortholog of A. nidulans FGSC A4 : AN8710, A. fumigatus Af293 : Afu6g02510, A. oryzae RIB40 : AO090120000136, Aspergillus wentii : Aspwe1_0103156 and Aspergillus sydowii : Aspsy1_0392745	null
An12g08030	Ortholog(s) have ATP-dependent RNA helicase activity	null
An12g08570	Type 2 peroxiredoxin	prxII
An13g00440	Cytidylate kinase	null
An13g00740	Ortholog(s) have methyltransferase activity, role in cellular response to biotic stimulus, filamentous growth, glucosylceramide biosynthetic process, pathogenesis and plasma membrane localization	null
An13g00750	Ortholog of A. nidulans FGSC A4 : AN5687, A. fumigatus Af293 : Afu7g04200, A. oryzae RIB40 : AO090005001653, Aspergillus wentii : Aspwe1_0038498 and Aspergillus sydowii : Aspsy1_0030277	null
An13g01080	ATP phosphoribosyltransferase	null
An14g00220	Ortholog(s) have role in protein import into mitochondrial outer membrane and mitochondrial outer membrane localization	null
An14g00310	Ortholog(s) have mitochondrion localization	null
An14g00370	Ortholog(s) have cell surface, cytosolic large ribosomal subunit localization	null
An14g01030	Has domain(s) with predicted translation initiation factor activity, translation initiation factor binding activity, role in translational initiation and eukaryotic translation initiation factor 3 complex localization	null
An14g01560	Ortholog(s) have cytosol localization	null
An14g03280	Ortholog(s) have dihydroxy-acid dehydratase activity, role in branched-chain amino acid biosynthetic process and intracellular localization	null
An14g03820	UDP-glucose 4-epimerase	gal10
An14g04080	Ubiquinol-cytochrome c reductase	null
An14g04090	Ortholog of A. nidulans FGSC A4 : AN2313, A. fumigatus Af293 : Afu5g10600, A. oryzae RIB40 : AO090010000476, Aspergillus wentii : Aspwe1_0170596 and Aspergillus sydowii : Aspsy1_0084827	null
An14g04180	F1F0-ATPase complex subunit	null
An14g05920	Has domain(s) with predicted ATP binding, microtubule binding, microtubule motor activity, role in microtubule-based movement and microtubule associated complex localization	null
An14g06210	Ortholog(s) have phosphatidylinositol transporter activity	null
An14g06290	Ortholog(s) have role in stress-activated MAPK cascade and mitochondrial ribosome localization	null
An14g06310	Ortholog(s) have structural constituent of ribosome activity and mitochondrial large ribosomal subunit localization	null
An14g07060	Ortholog(s) have cytoplasm, extracellular region, nucleus localization	null
An15g00160	Ortholog(s) have cytosol, mitotic spindle, nucleus localization	null
An15g00190	Ortholog(s) have mitochondrion targeting sequence binding, protein channel activity and role in conidium formation, hyphal growth, protein import into mitochondrial matrix, protein import into mitochondrial outer membrane	null
An15g00420	Ortholog(s) have leucine-tRNA ligase activity, mRNA binding activity, role in Group I intron splicing, leucyl-tRNA aminoacylation, mitochondrial translation and mitochondrion localization	null
An15g00470	Ortholog(s) have role in establishment or maintenance of cell polarity, hyphal growth and TRAPPII protein complex, cell division site, mitotic spindle pole body localization	null
An15g01020	Cardiolipin synthase	null
An15g01240	Ortholog(s) have nuclear export signal receptor activity, role in protein export from nucleus and nuclear membrane, nuclear periphery localization	null
An15g01520	Ortholog of A. nidulans FGSC A4 : AN6615, A. fumigatus Af293 : Afu6g03960, A. oryzae RIB40 : AO090701000149, Aspergillus wentii : Aspwe1_0048642 and Aspergillus sydowii : Aspsy1_0214118	null
An15g01740	Succinate-semialdehyde dehydrogenase (NAD(P)+)	null
An15g02320	Ortholog(s) have unfolded protein binding activity, role in mitochondrial proton-transporting ATP synthase complex assembly and mitochondrion localization	null
An15g02360	Acetylornithine aminotransferase	null
An15g02420	Ortholog of A. nidulans FGSC A4 : AN0978, A. fumigatus Af293 : Afu1g16660, A. niger CBS 513.88 : An06g00820, A. oryzae RIB40 : AO090003000183 and Aspergillus wentii : Aspwe1_0171614	null
An15g02490	Ortholog(s) have NAD binding, homoisocitrate dehydrogenase activity, role in lysine biosynthetic process and mitochondrion localization	null
An15g06260	Has domain(s) with predicted tRNA binding activity	null
An15g06430	Ortholog(s) have role in mitotic sister chromatid cohesion and mating-type region heterochromatin, nuclear mitotic cohesin complex, nuclear pericentric heterochromatin, nuclear subtelomeric heterochromatin localization	null
An15g07500	Putative ribokinase	rbkA
An16g01520	Ortholog(s) have role in ascospore formation, conidium formation, hyphal growth, regulation of ascospore formation, regulation of meiosis I and regulation of mitotic nuclear division, more	null
An16g02120	Ortholog(s) have nuclear export signal receptor activity, role in protein export from nucleus, tRNA re-export from nucleus and cytosol, nuclear envelope localization	null
An16g02190	Has domain(s) with predicted proline racemase activity	null
An16g02460	COPI complex. alpha subunit	null
An16g02510	Putative alcohol dehydrogenase (catalyzed by glycerol dehydrogenase II (NADP+)	null
An16g02570	Ortholog(s) have translation activator activity, role in aerobic respiration, penicillin biosynthetic process, positive regulation of mitochondrial translation and mitochondrial matrix localization	null
An16g02990	Phosphoglycerate mutase	null
An16g03950	Ortholog(s) have extracellular region localization	null
An16g04580	Has domain(s) with predicted translation initiation factor activity and eukaryotic translation initiation factor 3 complex localization	null
An16g04700	Ortholog(s) have mitochondrial ribosome localization	null
An16g04890	Ortholog(s) have ATP-dependent 3'-5' DNA helicase activity, single-stranded DNA binding, single-stranded DNA-dependent ATP-dependent DNA helicase activity and MCM complex, MCM core complex, nuclear chromatin localization	null
An16g05090	Putative mitochondrial heat shock protein	ssc1
An16g08540	Ortholog(s) have microtubule plus-end binding activity and role in ascospore formation, dynein-driven meiotic oscillatory nuclear movement, syncytium formation by plasma membrane fusion	null
An16g08570	Oligosaccharyltransferase complex subunit	sttC
An17g00880	Ortholog(s) have cytosol, nucleus localization	null
An17g01270	Ortholog(s) have structural constituent of ribosome activity and mitochondrial large ribosomal subunit localization	null
An17g01720	Ortholog(s) have role in positive regulation of exit from mitosis and nucleus localization	null
An18g01540	Ortholog(s) have role in chanoclavine-I biosynthetic process, emericellamide A biosynthetic process	null
An18g02010	Ortholog(s) have role in cellular response to DNA damage stimulus, interspecies interaction between organisms and cytoplasmic mRNA processing body, cytosol, nuclear periphery, polysome localization	null
An18g02140	Spi1-GTPase binding protein	sbp1
An18g02490	Putative guanine nucleotide exchange factor	null
An18g03300	Ortholog(s) have phenylalanine-tRNA ligase activity, role in cellular response to drug, phenylalanyl-tRNA aminoacylation and cytosol, nucleus, phenylalanine-tRNA ligase complex localization	null
An18g03310	Ortholog(s) have DNA-(apurinic or apyrimidinic site) lyase activity, structural constituent of ribosome activity and role in rRNA export from nucleus, ribosomal small subunit export from nucleus	null
An18g03950	Ortholog(s) have role in asexual sporulation resulting in formation of a cellular spore and diterpenoid biosynthetic process, more	null
An18g04180	Ortholog(s) have structural constituent of ribosome activity, role in rRNA export from nucleus, ribosomal small subunit biogenesis and cytosolic small ribosomal subunit, nucleolus localization	null
An18g04570	Protein similar to cleavage/polyadenylation factor IA subunit CLP1	null
An18g05630	Ortholog(s) have structural constituent of ribosome activity and mitochondrial small ribosomal subunit localization	null
An18g05680	Ortholog(s) have role in lipoate biosynthetic process, long-chain fatty acid biosynthetic process, mitochondrial respiratory chain complex I assembly and mitochondrion localization	null
An18g05690	Ortholog(s) have cytosol, nucleus localization	null
An18g06760	Putative isocitrate dehydrogenase (NAD+)	null

## Sheet: GO enrichment 6 key genes
ID	Name	Bgd count	Result count	Result gene list	Pct of bgd	Fold enrichment	Odds ratio	P-value	Benjamini	Bonferroni
GO:0009987	cellular process	3847	177	An01g00060,An01g00100,An01g04250,An01g05650,An01g07420,An01g07430,An01g08850,An01g09100,An01g10990,An01g11910,An01g14110,An02g01200,An02g01210,An02g01720,An02g01740,An02g02900,An02g02910,An02g03570,An02g03760,An02g03950,An02g04520,An02g05640,An02g05870,An02g05880,An02g06130,An02g06710,An02g06840,An02g06850,An02g07430,An02g07690,An02g08660,An02g08920,An02g09200,An02g09930,An02g10750,An02g11910,An0…	4.6	2.5	5.96	1.32149830038e-43	2.05625135539e-40	2.05625135539e-40
GO:1901566	organonitrogen compound biosynthetic process	706	66	An01g00100,An01g04250,An01g07430,An01g10990,An01g14110,An02g01740,An02g02910,An02g03950,An02g04520,An02g06130,An02g06710,An02g07430,An02g09200,An02g10750,An02g11910,An02g12420,An02g14080,An04g02060,An04g02550,An04g03060,An04g03110,An04g05420,An04g05850,An04g06650,An04g08190,An05g00220,An07g02960,An07g05290,An07g06000,An07g09530,An07g10100,An08g02860,An08g04470,An08g05580,An08g05730,An08g10720,An0…	9.3	5.08	7.03	4.64148195405e-29	3.61107296025e-26	7.22214592051e-26
GO:1901564	organonitrogen compound metabolic process	1585	91	An01g00100,An01g04250,An01g07430,An01g10990,An01g14110,An02g01740,An02g02900,An02g02910,An02g03760,An02g03950,An02g04520,An02g06130,An02g06710,An02g07430,An02g08920,An02g09200,An02g09930,An02g10750,An02g11910,An02g12420,An02g14080,An03g04340,An04g00360,An04g01200,An04g01830,An04g02060,An04g02320,An04g02550,An04g03060,An04g03110,An04g04970,An04g05220,An04g05420,An04g05850,An04g06650,An04g08190,An0…	5.7	3.12	4.46	1.42544886389e-24	7.39332810737e-22	2.21799843221e-21
GO:0006996	organelle organization	671	58	An01g05650,An01g07420,An01g11910,An02g01200,An02g01210,An02g01720,An02g02900,An02g03950,An02g05640,An02g05880,An02g06130,An02g06710,An02g06850,An02g07690,An02g09200,An03g04790,An04g00360,An04g01200,An04g01520,An04g02460,An04g03640,An04g04970,An04g05310,An04g05960,An07g02190,An07g07570,An07g08430,An07g09860,An07g09990,An07g10010,An07g10050,An08g00700,An08g01650,An08g04280,An08g04470,An08g05730,An0…	8.6	4.69	6.21	1.12048274571e-23	4.3586778808e-21	1.74347115232e-20
GO:0044249	cellular biosynthetic process	1480	86	An01g00060,An01g00100,An01g04250,An01g07430,An01g10990,An01g14110,An02g01740,An02g02900,An02g02910,An02g03570,An02g03950,An02g04520,An02g06130,An02g06710,An02g07430,An02g08660,An02g09200,An02g10750,An02g11910,An02g12420,An02g14080,An03g03460,An03g03770,An04g01080,An04g02060,An04g02550,An04g03060,An04g03110,An04g05420,An04g05850,An04g06650,An04g08190,An05g00220,An07g01960,An07g02960,An07g05290,An0…	5.8	3.15	4.42	2.04817992022e-23	6.37393591171e-21	3.18696795586e-20
GO:1901576	organic substance biosynthetic process	1493	86	An01g00060,An01g00100,An01g04250,An01g07430,An01g10990,An01g14110,An02g01740,An02g02900,An02g02910,An02g03570,An02g03950,An02g04520,An02g06130,An02g06710,An02g07430,An02g08660,An02g09200,An02g10750,An02g11910,An02g12420,An02g14080,An03g03460,An03g03770,An04g01080,An04g02060,An04g02550,An04g03060,An04g03110,An04g05420,An04g05850,An04g06650,An04g08190,An05g00220,An07g01960,An07g02960,An07g05290,An0…	5.8	3.13	4.38	3.72210219901e-23	9.65265170278e-21	5.79159102167e-20
GO:0009058	biosynthetic process	1577	86	An01g00060,An01g00100,An01g04250,An01g07430,An01g10990,An01g14110,An02g01740,An02g02900,An02g02910,An02g03570,An02g03950,An02g04520,An02g06130,An02g06710,An02g07430,An02g08660,An02g09200,An02g10750,An02g11910,An02g12420,An02g14080,An03g03460,An03g03770,An04g01080,An04g02060,An04g02550,An04g03060,An04g03110,An04g05420,An04g05850,An04g06650,An04g08190,An05g00220,An07g01960,An07g02960,An07g05290,An0…	5.5	2.96	4.1	1.49658493987e-21	3.32669452349e-19	2.32868616644e-18
GO:0071840	cellular component organization or biogenesis	1037	68	An01g05650,An01g07420,An01g11910,An02g01200,An02g01210,An02g01720,An02g02900,An02g03760,An02g03950,An02g05640,An02g05880,An02g06130,An02g06710,An02g06850,An02g07690,An02g08660,An02g09200,An03g04790,An04g00360,An04g01200,An04g01520,An04g02070,An04g02460,An04g03640,An04g04970,An04g05310,An04g05850,An04g05960,An07g02190,An07g02960,An07g07570,An07g08430,An07g09860,An07g09990,An07g10010,An07g10050,An0…	6.6	3.56	4.71	5.19866287473e-21	9.46636057949e-19	8.08911943308e-18
GO:0044237	cellular metabolic process	2973	122	An01g00060,An01g00100,An01g04250,An01g07430,An01g10990,An01g14110,An02g01740,An02g02900,An02g02910,An02g03570,An02g03760,An02g03950,An02g04520,An02g05880,An02g06130,An02g06710,An02g06840,An02g07430,An02g08660,An02g08920,An02g09200,An02g09930,An02g10750,An02g11910,An02g12010,An02g12420,An02g14080,An03g03460,An03g03770,An03g04340,An04g00360,An04g01080,An04g01200,An04g01830,An04g02060,An04g02320,An0…	4.1	2.23	3.42	5.47540136346e-21	9.46636057949e-19	8.51972452154e-18
GO:0043604	amide biosynthetic process	328	39	An01g00100,An01g07430,An01g10990,An02g01740,An02g03950,An02g06130,An02g06710,An02g09200,An02g11910,An02g12420,An02g14080,An04g02550,An04g03060,An04g03110,An04g05850,An05g00220,An07g02960,An07g05290,An07g06000,An07g09530,An08g02860,An08g04470,An08g05730,An09g05180,An09g05970,An11g02400,An11g06810,An12g01350,An13g00740,An14g00370,An14g01030,An15g00420,An16g02570,An17g01270,An18g01540,An18g03300,An1…	11.9	6.46	8.29	7.86740264472e-21	1.22416785152e-18	1.22416785152e-17
GO:0016043	cellular component organization	903	62	An01g05650,An01g07420,An01g11910,An02g01200,An02g01210,An02g01720,An02g02900,An02g03760,An02g03950,An02g05640,An02g05880,An02g06130,An02g06710,An02g06850,An02g07690,An02g08660,An02g09200,An03g04790,An04g00360,An04g01200,An04g01520,An04g02070,An04g02460,An04g03640,An04g04970,An04g05310,An04g05960,An07g02190,An07g07570,An07g08430,An07g09860,An07g09990,An07g10010,An07g10050,An08g00700,An08g01650,An0…	6.9	3.73	4.85	4.28357144382e-20	6.05930651507e-18	6.66523716658e-17
GO:0006412	translation	201	31	An01g07430,An01g10990,An02g01740,An02g03950,An02g06130,An02g06710,An02g09200,An02g14080,An04g02550,An04g03060,An04g03110,An04g05850,An07g02960,An07g05290,An07g06000,An08g02860,An08g04470,An08g05730,An09g05180,An09g05970,An11g02400,An11g06810,An12g01350,An14g00370,An14g01030,An15g00420,An17g01270,An18g03300,An18g03310,An18g04180,An18g05630,	15.4	8.37	10.9	4.71365742732e-20	6.1120424641e-18	7.33445095692e-17
GO:0044281	small molecule metabolic process	929	62	An01g00060,An01g00100,An01g07430,An01g10990,An02g01740,An02g02910,An02g03570,An02g04520,An02g07430,An02g08660,An02g09930,An02g10750,An02g11910,An02g12420,An02g14080,An03g03770,An04g01080,An04g01200,An04g02060,An04g03060,An04g03110,An04g05220,An04g05310,An04g05420,An04g08190,An05g00220,An07g01960,An07g02160,An07g06000,An07g07390,An07g09530,An07g10100,An08g02860,An08g05160,An08g05580,An09g03940,An0…	6.7	3.62	4.7	1.80263012613e-19	2.15760959713e-17	2.80489247626e-16
GO:0051641	cellular localization	490	45	An01g02600,An01g04730,An01g05650,An01g07420,An01g08850,An01g09100,An01g11910,An02g05870,An02g06840,An02g07690,An02g09200,An03g03770,An03g04340,An03g04790,An04g00360,An04g01520,An04g02070,An04g02460,An04g03640,An04g04970,An07g01580,An07g02190,An07g06030,An07g07570,An07g08430,An07g09860,An07g09990,An08g01650,An08g03270,An11g09890,An12g01350,An12g04750,An12g04940,An12g08030,An14g00220,An15g00190,An1…	9.2	4.99	6.31	2.14076056518e-19	2.37930245673e-17	3.33102343942e-16
GO:0044238	primary metabolic process	2898	117	An01g00060,An01g00100,An01g07430,An01g10990,An01g14110,An02g01740,An02g02900,An02g02910,An02g03570,An02g03760,An02g03950,An02g04520,An02g06130,An02g06710,An02g07430,An02g08660,An02g08920,An02g09200,An02g09930,An02g10750,An02g11910,An02g12420,An02g14080,An03g03770,An03g04340,An04g00360,An04g01080,An04g01200,An04g01830,An04g02060,An04g02320,An04g02550,An04g03060,An04g03110,An04g04970,An04g05220,An0…	4.0	2.19	3.27	2.66243824114e-19	2.76183593547e-17	4.14275390321e-16
GO:0043603	cellular amide metabolic process	390	40	An01g00100,An01g07430,An01g10990,An02g01740,An02g03950,An02g06130,An02g06710,An02g09200,An02g11910,An02g12420,An02g14080,An04g02550,An04g03060,An04g03110,An04g05850,An05g00220,An07g02960,An07g05290,An07g06000,An07g09530,An08g02860,An08g04470,An08g05730,An09g05180,An09g05970,An09g06680,An11g02400,An11g06810,An12g01350,An13g00740,An14g00370,An14g01030,An15g00420,An16g02570,An17g01270,An18g01540,An1…	10.3	5.57	7.02	5.34659835787e-19	5.19956690303e-17	8.31930704485e-16
GO:0007005	mitochondrion organization	129	25	An01g05650,An02g01720,An02g05880,An02g06850,An03g04790,An04g01200,An04g02460,An04g04970,An07g08430,An07g09990,An07g10010,An08g01650,An08g04470,An08g06220,An09g03940,An11g05700,An11g06200,An12g04750,An12g04940,An14g00220,An15g00190,An15g01020,An15g02320,An16g05090,An18g05680,	19.4	10.52	14.07	7.64583355173e-19	6.99818647441e-17	1.18969170065e-15
GO:0006807	nitrogen compound metabolic process	2472	105	An01g00100,An01g04250,An01g07430,An01g10990,An01g14110,An02g01740,An02g02900,An02g02910,An02g03760,An02g03950,An02g04520,An02g06130,An02g06710,An02g07430,An02g08920,An02g09200,An02g09930,An02g10750,An02g11910,An02g12420,An02g14080,An03g04340,An04g00360,An04g01080,An04g01200,An04g01830,An04g02060,An04g02320,An04g02550,An04g03060,An04g03110,An04g04970,An04g05220,An04g05420,An04g05850,An04g06650,An0…	4.2	2.31	3.29	1.64891953726e-18	1.42539933332e-16	2.56571879997e-15
GO:0043043	peptide biosynthetic process	263	33	An01g07430,An01g10990,An02g01740,An02g03950,An02g06130,An02g06710,An02g09200,An02g14080,An04g02550,An04g03060,An04g03110,An04g05850,An05g00220,An07g02960,An07g05290,An07g06000,An08g02860,An08g04470,An08g05730,An09g05180,An09g05970,An11g02400,An11g06810,An12g01350,An14g00370,An14g01030,An15g00420,An17g01270,An18g01540,An18g03300,An18g03310,An18g04180,An18g05630,	12.5	6.81	8.62	1.86728474918e-18	1.52920793144e-16	2.90549506973e-15
GO:0071704	organic substance metabolic process	3266	123	An01g00060,An01g00100,An01g04250,An01g07430,An01g10990,An01g14110,An02g01740,An02g02900,An02g02910,An02g03570,An02g03760,An02g03950,An02g04520,An02g06130,An02g06710,An02g07430,An02g08660,An02g08920,An02g09200,An02g09930,An02g10750,An02g11910,An02g12420,An02g14080,An03g03460,An03g03770,An03g04340,An04g00360,An04g01080,An04g01200,An04g01830,An04g02060,An04g02320,An04g02550,An04g03060,An04g03110,An0…	3.8	2.04	3.07	5.6452322104e-18	4.39199065969e-16	8.78398131938e-15
GO:0006518	peptide metabolic process	285	33	An01g07430,An01g10990,An02g01740,An02g03950,An02g06130,An02g06710,An02g09200,An02g14080,An04g02550,An04g03060,An04g03110,An04g05850,An05g00220,An07g02960,An07g05290,An07g06000,An08g02860,An08g04470,An08g05730,An09g05180,An09g05970,An11g02400,An11g06810,An12g01350,An14g00370,An14g01030,An15g00420,An17g01270,An18g01540,An18g03300,An18g03310,An18g04180,An18g05630,	11.6	6.29	7.85	2.20367676295e-17	1.63281954436e-15	3.42892104315e-14
GO:0034613	cellular protein localization	368	37	An01g02600,An01g04730,An01g07420,An01g08850,An01g11910,An02g05870,An02g06840,An02g07690,An02g09200,An03g04340,An03g04790,An04g00360,An04g02070,An04g02460,An04g03640,An04g04970,An07g01580,An07g06030,An07g07570,An07g08430,An07g09860,An07g09990,An08g01650,An08g03270,An11g09890,An12g01350,An12g04940,An12g08030,An14g00220,An15g00190,An15g01240,An16g02120,An16g02460,An16g05090,An18g02140,An18g03310,An1…	10.1	5.46	6.78	2.46935120128e-17	1.74650475872e-15	3.84231046919e-14
GO:0070727	cellular macromolecule localization	370	37	An01g02600,An01g04730,An01g07420,An01g08850,An01g11910,An02g05870,An02g06840,An02g07690,An02g09200,An03g04340,An03g04790,An04g00360,An04g02070,An04g02460,An04g03640,An04g04970,An07g01580,An07g06030,An07g07570,An07g08430,An07g09860,An07g09990,An08g01650,An08g03270,An11g09890,An12g01350,An12g04940,An12g08030,An14g00220,An15g00190,An15g01240,An16g02120,An16g02460,An16g05090,An18g02140,An18g03310,An1…	10.0	5.43	6.74	2.95444565928e-17	1.99874671559e-15	4.59711744585e-14
GO:0033036	macromolecule localization	420	39	An01g02600,An01g04730,An01g07420,An01g08850,An01g11910,An02g05870,An02g06840,An02g07690,An02g09200,An03g04340,An03g04790,An04g00360,An04g02070,An04g02460,An04g03640,An04g04970,An07g01580,An07g06030,An07g07570,An07g08430,An07g09860,An07g09990,An08g01650,An08g03270,An11g09890,An12g01350,An12g04940,An12g08030,An14g00220,An14g06210,An15g00160,An15g00190,An15g01240,An16g02120,An16g02460,An16g05090,An1…	9.3	5.04	6.24	4.85734759023e-17	3.14918035433e-15	7.55803285039e-14
GO:0051649	establishment of localization in cell	356	36	An01g02600,An01g04730,An01g09100,An02g05870,An02g06840,An02g07690,An02g09200,An03g04340,An03g04790,An04g00360,An04g01520,An04g02070,An04g02460,An04g04970,An07g01580,An07g02190,An07g06030,An07g08430,An07g09990,An08g01650,An08g03270,An11g09890,An12g01350,An12g04940,An12g08030,An14g00220,An15g00190,An15g01240,An15g01520,An16g02120,An16g02460,An16g05090,An16g08540,An18g02140,An18g03310,An18g04180,	10.1	5.49	6.8	5.765852836e-17	3.58866680513e-15	8.97166701282e-14
GO:0046907	intracellular transport	343	35	An01g02600,An01g04730,An01g09100,An02g05870,An02g06840,An02g07690,An02g09200,An03g04340,An03g04790,An04g00360,An04g02070,An04g02460,An04g04970,An07g01580,An07g02190,An07g06030,An07g08430,An07g09990,An08g01650,An08g03270,An11g09890,An12g01350,An12g04940,An12g08030,An14g00220,An15g00190,An15g01240,An15g01520,An16g02120,An16g02460,An16g05090,An16g08540,An18g02140,An18g03310,An18g04180,	10.2	5.54	6.85	1.22380288989e-16	7.32398960259e-15	1.90423729667e-13
GO:0008104	protein localization	394	37	An01g02600,An01g04730,An01g07420,An01g08850,An01g11910,An02g05870,An02g06840,An02g07690,An02g09200,An03g04340,An03g04790,An04g00360,An04g02070,An04g02460,An04g03640,An04g04970,An07g01580,An07g06030,An07g07570,An07g08430,An07g09860,An07g09990,An08g01650,An08g03270,An11g09890,An12g01350,An12g04940,An12g08030,An14g00220,An15g00190,An15g01240,An16g02120,An16g02460,An16g05090,An18g02140,An18g03310,An1…	9.4	5.1	6.28	2.32333250911e-16	1.33892792006e-14	3.61510538417e-13
GO:0006886	intracellular protein transport	242	29	An01g02600,An01g04730,An02g05870,An02g06840,An02g09200,An03g04340,An03g04790,An04g02070,An04g02460,An04g04970,An07g01580,An07g06030,An07g08430,An07g09990,An08g01650,An08g03270,An11g09890,An12g01350,An12g04940,An12g08030,An14g00220,An15g00190,An15g01240,An16g02120,An16g02460,An16g05090,An18g02140,An18g03310,An18g04180,	12.0	6.51	8.04	8.67586868674e-16	4.8213041702e-14	1.34996516766e-12
GO:0044271	cellular nitrogen compound biosynthetic process	938	56	An01g00100,An01g04250,An01g07430,An01g10990,An02g01740,An02g02900,An02g02910,An02g03950,An02g04520,An02g06130,An02g06710,An02g09200,An02g11910,An02g12420,An02g14080,An04g01080,An04g02060,An04g02550,An04g03060,An04g03110,An04g05850,An04g08190,An05g00220,An07g02960,An07g05290,An07g06000,An07g09530,An07g10100,An08g00700,An08g02860,An08g04470,An08g05730,An09g05180,An09g05200,An09g05840,An09g05970,An0…	6.0	3.24	4.04	2.08955918418e-15	1.12115658296e-13	3.25135409059e-12
GO:0043436	oxoacid metabolic process	516	40	An01g00060,An01g00100,An01g07430,An01g10990,An02g01740,An02g03570,An02g07430,An02g10750,An02g11910,An02g12420,An02g14080,An04g03060,An04g03110,An04g05310,An04g05420,An07g01960,An07g02160,An07g06000,An07g09530,An08g02860,An08g05160,An08g05580,An09g03940,An09g05970,An09g06680,An11g02400,An11g09770,An12g00410,An12g07580,An12g07850,An13g01080,An14g00310,An14g03280,An15g00420,An15g02360,An15g02490,An1…	7.8	4.21	5.11	9.03353194107e-15	4.6853919001e-13	1.40561757003e-11
GO:0015833	peptide transport	286	30	An01g02600,An01g04730,An02g05870,An02g06840,An02g09200,An03g04340,An03g04790,An04g02070,An04g02460,An04g04970,An04g07060,An07g01580,An07g06030,An07g08430,An07g09990,An08g01650,An08g03270,An11g09890,An12g01350,An12g04940,An12g08030,An14g00220,An15g00190,An15g01240,An16g02120,An16g02460,An16g05090,An18g02140,An18g03310,An18g04180,	10.5	5.69	6.93	1.03351665368e-14	5.18758681654e-13	1.60815191313e-11
GO:0006082	organic acid metabolic process	521	40	An01g00060,An01g00100,An01g07430,An01g10990,An02g01740,An02g03570,An02g07430,An02g10750,An02g11910,An02g12420,An02g14080,An04g03060,An04g03110,An04g05310,An04g05420,An07g01960,An07g02160,An07g06000,An07g09530,An08g02860,An08g05160,An08g05580,An09g03940,An09g05970,An09g06680,An11g02400,An11g09770,An12g00410,An12g07580,An12g07850,An13g01080,An14g00310,An14g03280,An15g00420,An15g02360,An15g02490,An1…	7.7	4.17	5.06	1.24656281533e-14	6.06141168953e-13	1.93965174065e-11
GO:0019752	carboxylic acid metabolic process	498	39	An01g00060,An01g00100,An01g07430,An01g10990,An02g01740,An02g03570,An02g07430,An02g10750,An02g11910,An02g12420,An02g14080,An04g03060,An04g03110,An04g05420,An07g01960,An07g02160,An07g06000,An07g09530,An08g02860,An08g05160,An08g05580,An09g03940,An09g05970,An09g06680,An11g02400,An11g09770,An12g00410,An12g07580,An12g07850,An13g01080,An14g00310,An14g03280,An15g00420,An15g02360,An15g02490,An16g02570,An1…	7.8	4.25	5.15	1.45745926408e-14	6.8721412573e-13	2.26780661491e-11
GO:0042886	amide transport	290	30	An01g02600,An01g04730,An02g05870,An02g06840,An02g09200,An03g04340,An03g04790,An04g02070,An04g02460,An04g04970,An04g07060,An07g01580,An07g06030,An07g08430,An07g09990,An08g01650,An08g03270,An11g09890,An12g01350,An12g04940,An12g08030,An14g00220,An15g00190,An15g01240,An16g02120,An16g02460,An16g05090,An18g02140,An18g03310,An18g04180,	10.3	5.62	6.82	1.50329569206e-14	6.87978852014e-13	2.33912809685e-11
GO:0044267	cellular protein metabolic process	804	50	An01g07430,An01g10990,An02g01740,An02g02900,An02g03760,An02g03950,An02g06130,An02g06710,An02g08920,An02g09200,An02g14080,An03g04340,An04g00360,An04g01830,An04g02320,An04g02550,An04g03060,An04g03110,An04g04970,An04g05850,An05g00280,An07g02960,An07g05290,An07g05920,An07g06000,An08g00700,An08g02860,An08g04470,An08g05730,An08g10720,An09g05180,An09g05970,An11g02360,An11g02400,An11g06810,An11g09890,An1…	6.2	3.38	4.14	1.83481258114e-14	8.15705250359e-13	2.85496837626e-11
GO:0015031	protein transport	272	29	An01g02600,An01g04730,An02g05870,An02g06840,An02g09200,An03g04340,An03g04790,An04g02070,An04g02460,An04g04970,An07g01580,An07g06030,An07g08430,An07g09990,An08g01650,An08g03270,An11g09890,An12g01350,An12g04940,An12g08030,An14g00220,An15g00190,An15g01240,An16g02120,An16g02460,An16g05090,An18g02140,An18g03310,An18g04180,	10.7	5.79	7.04	1.93467601344e-14	8.36209965807e-13	3.01035587691e-11
GO:0045184	establishment of protein localization	280	29	An01g02600,An01g04730,An02g05870,An02g06840,An02g09200,An03g04340,An03g04790,An04g02070,An04g02460,An04g04970,An07g01580,An07g06030,An07g08430,An07g09990,An08g01650,An08g03270,An11g09890,An12g01350,An12g04940,An12g08030,An14g00220,An15g00190,An15g01240,An16g02120,An16g02460,An16g05090,An18g02140,An18g03310,An18g04180,	10.4	5.62	6.81	4.125098197e-14	1.73477102555e-12	6.41865279453e-11
GO:0019538	protein metabolic process	929	52	An01g07430,An01g10990,An02g01740,An02g02900,An02g03760,An02g03950,An02g06130,An02g06710,An02g08920,An02g09200,An02g14080,An03g04340,An04g00360,An04g01830,An04g02320,An04g02550,An04g03060,An04g03110,An04g04970,An04g05850,An05g00280,An07g02960,An07g05290,An07g05920,An07g06000,An08g00670,An08g00700,An08g02860,An08g04470,An08g05730,An08g10720,An09g05180,An09g05970,An11g02360,An11g02400,An11g06810,An1…	5.6	3.04	3.7	3.33235081105e-13	1.36450996368e-11	5.185137862e-10
GO:0034641	cellular nitrogen compound metabolic process	1630	72	An01g00100,An01g04250,An01g07430,An01g10990,An02g01740,An02g02900,An02g02910,An02g03950,An02g04520,An02g06130,An02g06710,An02g09200,An02g09930,An02g11910,An02g12420,An02g14080,An04g01080,An04g01200,An04g02060,An04g02550,An04g03060,An04g03110,An04g05220,An04g05850,An04g08190,An05g00220,An07g02960,An07g05290,An07g06000,An07g07390,An07g09530,An07g09860,An07g10100,An08g00700,An08g02860,An08g04280,An0…	4.4	2.4	3.03	5.55349351558e-13	2.21570151545e-11	8.64123591025e-10
GO:0009059	macromolecule biosynthetic process	805	47	An01g00060,An01g07430,An01g10990,An02g01740,An02g02900,An02g03950,An02g06130,An02g06710,An02g08660,An02g09200,An02g14080,An04g01080,An04g02550,An04g03060,An04g03110,An04g05850,An07g02960,An07g05290,An07g06000,An07g09860,An07g10100,An08g00700,An08g02860,An08g04470,An08g05730,An08g10720,An09g05180,An09g05200,An09g05970,An11g02400,An11g06810,An11g06950,An11g09890,An12g01350,An12g08030,An14g00370,An1…	5.8	3.17	3.82	1.26591387726e-12	4.92440498256e-11	1.96976199302e-09
GO:0034645	cellular macromolecule biosynthetic process	795	46	An01g07430,An01g10990,An02g01740,An02g02900,An02g03950,An02g06130,An02g06710,An02g08660,An02g09200,An02g14080,An04g01080,An04g02550,An04g03060,An04g03110,An04g05850,An07g02960,An07g05290,An07g06000,An07g09860,An07g10100,An08g00700,An08g02860,An08g04470,An08g05730,An08g10720,An09g05180,An09g05200,An09g05970,An11g02400,An11g06810,An11g06950,An11g09890,An12g01350,An12g08030,An14g00370,An14g01030,An1…	5.8	3.14	3.76	3.13693902679e-12	1.19050661602e-10	4.88107712568e-09
GO:0071705	nitrogen compound transport	413	32	An01g02600,An01g04730,An02g05870,An02g06840,An02g09200,An03g04340,An03g04790,An04g02070,An04g02460,An04g04970,An04g07060,An07g01580,An07g06030,An07g08430,An07g09990,An07g10010,An08g01650,An08g03270,An11g09890,An12g01350,An12g04940,An12g08030,An14g00220,An15g00160,An15g00190,An15g01240,An16g02120,An16g02460,An16g05090,An18g02140,An18g03310,An18g04180,	7.7	4.21	4.97	5.60118884584e-12	2.07510710574e-10	8.71544984412e-09
GO:0006520	cellular amino acid metabolic process	251	25	An01g00100,An01g10990,An02g01740,An02g07430,An02g10750,An02g14080,An04g03060,An04g03110,An04g05420,An07g06000,An08g02860,An08g05580,An09g03940,An09g05970,An11g02400,An11g09770,An12g00410,An12g07580,An13g01080,An14g03280,An15g00420,An15g02360,An15g02490,An18g03300,An18g06760,	10.0	5.41	6.42	6.19897912907e-12	2.24316547089e-10	9.64561152483e-09
GO:0008152	metabolic process	4484	135	An01g00060,An01g00100,An01g04250,An01g05820,An01g07430,An01g10990,An01g14110,An02g01740,An02g02900,An02g02910,An02g03570,An02g03760,An02g03950,An02g04520,An02g05880,An02g06130,An02g06710,An02g06840,An02g07430,An02g08660,An02g08920,An02g09200,An02g09930,An02g10670,An02g10750,An02g11910,An02g12010,An02g12420,An02g14080,An03g00280,An03g03460,An03g03770,An03g04340,An04g00360,An04g01080,An04g01200,An0…	3.0	1.63	2.37	8.13792955869e-12	2.87786781666e-10	1.26626183933e-08
GO:0071702	organic substance transport	452	33	An01g02600,An01g04730,An02g05870,An02g06840,An02g09200,An03g04340,An03g04790,An04g02070,An04g02460,An04g04970,An04g07060,An07g01580,An07g06030,An07g08430,An07g09990,An07g10010,An08g01650,An08g03270,An11g09890,An12g01350,An12g04940,An12g08030,An14g00220,An14g06210,An15g00160,An15g00190,An15g01240,An16g02120,An16g02460,An16g05090,An18g02140,An18g03310,An18g04180,	7.3	3.96	4.66	1.27706427676e-11	4.41580447697e-10	1.98711201464e-08
GO:0006418	tRNA aminoacylation for protein translation	35	11	An01g10990,An02g01740,An02g14080,An04g03060,An04g03110,An07g06000,An08g02860,An09g05970,An11g02400,An15g00420,An18g03300,	31.4	17.06	25.46	1.89132644385e-11	6.39761727528e-10	2.94290394663e-08
GO:0044085	cellular component biogenesis	521	35	An01g05650,An02g01200,An02g01720,An02g02900,An02g03760,An02g03950,An02g05880,An02g06130,An02g06850,An02g07690,An02g08660,An02g09200,An04g00360,An04g01200,An04g01520,An04g02070,An04g05850,An04g05960,An07g02190,An07g02960,An07g07570,An07g09860,An08g04280,An08g05730,An08g10480,An11g06200,An11g09890,An11g11210,An12g01350,An12g04940,An15g01520,An15g02320,An18g03310,An18g04180,An18g05680,	6.7	3.65	4.28	3.00530243166e-11	9.94946932696e-10	4.67625058367e-08
GO:0006839	mitochondrial transport	47	12	An03g04790,An04g02460,An04g04970,An04g07060,An07g08430,An07g09990,An08g01370,An08g01650,An12g04940,An14g00220,An15g00190,An16g05090,	25.5	13.86	19.11	3.48846774011e-11	1.13084495908e-09	5.42805580361e-08
GO:0045333	cellular respiration	59	13	An02g05880,An02g09930,An04g01200,An04g05220,An07g02160,An07g07390,An08g05580,An09g06680,An12g07850,An14g00310,An14g04080,An16g02570,An18g06760,	22.0	11.96	15.8	3.96244255021e-11	1.25827767513e-09	6.16556060812e-08
GO:0043039	tRNA aminoacylation	38	11	An01g10990,An02g01740,An02g14080,An04g03060,An04g03110,An07g06000,An08g02860,An09g05970,An11g02400,An15g00420,An18g03300,	28.9	15.72	22.63	5.19459903988e-11	1.58486198158e-09	8.08279610605e-08
GO:0043038	amino acid activation	38	11	An01g10990,An02g01740,An02g14080,An04g03060,An04g03110,An07g06000,An08g02860,An09g05970,An11g02400,An15g00420,An18g03300,	28.9	15.72	22.63	5.19459903988e-11	1.58486198158e-09	8.08279610605e-08
GO:0044260	cellular macromolecule metabolic process	1537	65	An01g07430,An01g10990,An02g01740,An02g02900,An02g03760,An02g03950,An02g06130,An02g06710,An02g08660,An02g08920,An02g09200,An02g14080,An03g04340,An04g00360,An04g01080,An04g01830,An04g02320,An04g02550,An04g03060,An04g03110,An04g04970,An04g05850,An05g00280,An07g02960,An07g05290,An07g05920,An07g06000,An07g09860,An07g10100,An08g00700,An08g02860,An08g04280,An08g04470,An08g05730,An08g10640,An08g10720,An0…	4.2	2.3	2.81	7.29316468664e-11	2.18233927931e-09	1.13481642524e-07
GO:0009259	ribonucleotide metabolic process	96	15	An01g00100,An02g02910,An02g04520,An02g09930,An02g11910,An04g01200,An04g02060,An04g05220,An04g08190,An07g07390,An07g09530,An07g10100,An09g06680,An14g04080,An14g04180,	15.6	8.48	10.41	2.19851891632e-10	6.45451968639e-09	3.42089543379e-07
GO:0051179	localization	1395	60	An01g02600,An01g04730,An01g05650,An01g07420,An01g08850,An01g09100,An01g11910,An02g04520,An02g05870,An02g06840,An02g07690,An02g09200,An03g03770,An03g04340,An03g04790,An04g00360,An04g01520,An04g02070,An04g02460,An04g03640,An04g04970,An04g05310,An04g06650,An04g07060,An04g08190,An05g00490,An07g01580,An07g02190,An07g06030,An07g07570,An07g08430,An07g09860,An07g09990,An07g10010,An08g01370,An08g01650,An0…	4.3	2.34	2.82	2.51168976557e-10	7.23738754672e-09	3.90818927523e-07
GO:0007017	microtubule-based process	72	13	An01g05650,An01g07420,An01g09100,An01g11910,An02g01200,An02g07690,An04g01520,An04g03640,An07g07570,An07g10050,An08g10640,An14g05920,An16g08540,	18.1	9.8	12.31	5.61094169821e-10	1.58738641499e-08	8.73062528242e-07
GO:0022607	cellular component assembly	360	27	An01g05650,An02g01200,An02g01720,An02g03760,An02g03950,An02g05880,An02g06130,An02g06850,An02g07690,An02g09200,An04g00360,An04g01200,An04g01520,An04g02070,An04g05960,An07g02190,An07g07570,An07g09860,An08g04280,An08g05730,An11g06200,An11g09890,An11g11210,An12g04940,An15g01520,An15g02320,An18g05680,	7.5	4.07	4.71	5.90432560171e-10	1.64055904219e-08	9.18713063626e-07
GO:0009117	nucleotide metabolic process	157	18	An01g00100,An02g02910,An02g04520,An02g09930,An02g11910,An04g01080,An04g01200,An04g02060,An04g05220,An04g08190,An07g07390,An07g09530,An07g10100,An09g05840,An09g06680,An13g00440,An14g04080,An14g04180,	11.5	6.22	7.34	6.40466151949e-10	1.74836023234e-08	9.96565332432e-07
GO:0006626	protein targeting to mitochondrion	37	10	An03g04790,An04g02460,An04g04970,An07g08430,An07g09990,An08g01650,An12g04940,An14g00220,An15g00190,An16g05090,	27.0	14.67	20.49	8.50277851723e-10	2.28109023669e-08	1.32303233728e-06
GO:0006753	nucleoside phosphate metabolic process	162	18	An01g00100,An02g02910,An02g04520,An02g09930,An02g11910,An04g01080,An04g01200,An04g02060,An04g05220,An04g08190,An07g07390,An07g09530,An07g10100,An09g05840,An09g06680,An13g00440,An14g04080,An14g04180,	11.1	6.03	7.08	1.07152809259e-09	2.82592832554e-08	1.66729771207e-06
GO:0015980	energy derivation by oxidation of organic compounds	76	13	An02g05880,An02g09930,An04g01200,An04g05220,An07g02160,An07g07390,An08g05580,An09g06680,An12g07850,An14g00310,An14g04080,An16g02570,An18g06760,	17.1	9.29	11.52	1.13191609799e-09	2.84947864086e-08	1.76126144847e-06
GO:0070585	protein localization to mitochondrion	38	10	An03g04790,An04g02460,An04g04970,An07g08430,An07g09990,An08g01650,An12g04940,An14g00220,An15g00190,An16g05090,	26.3	14.29	19.76	1.13539637361e-09	2.84947864086e-08	1.76667675733e-06
GO:0072655	establishment of protein localization to mitochondrion	38	10	An03g04790,An04g02460,An04g04970,An07g08430,An07g09990,An08g01650,An12g04940,An14g00220,An15g00190,An16g05090,	26.3	14.29	19.76	1.13539637361e-09	2.84947864086e-08	1.76667675733e-06
GO:0006091	generation of precursor metabolites and energy	93	14	An02g05880,An02g09930,An04g01200,An04g05220,An07g02160,An07g07390,An07g09530,An08g05580,An09g06680,An12g07850,An14g00310,An14g04080,An16g02570,An18g06760,	15.1	8.17	9.93	1.47848320284e-09	3.5945622869e-08	2.30051986362e-06
GO:0009150	purine ribonucleotide metabolic process	93	14	An01g00100,An02g04520,An02g09930,An02g11910,An04g01200,An04g02060,An04g05220,An04g08190,An07g07390,An07g09530,An07g10100,An09g06680,An14g04080,An14g04180,	15.1	8.17	9.93	1.47848320284e-09	3.5945622869e-08	2.30051986362e-06
GO:0009060	aerobic respiration	51	11	An02g09930,An04g01200,An07g02160,An07g07390,An08g05580,An09g06680,An12g07850,An14g00310,An14g04080,An16g02570,An18g06760,	21.6	11.71	15.26	1.66372546781e-09	3.98270281218e-08	2.58875682792e-06
GO:0006163	purine nucleotide metabolic process	95	14	An01g00100,An02g04520,An02g09930,An02g11910,An04g01200,An04g02060,An04g05220,An04g08190,An07g07390,An07g09530,An07g10100,An09g06680,An14g04080,An14g04180,	14.7	8.0	9.68	1.97175342118e-09	4.64855806569e-08	3.06804832335e-06
GO:0072521	purine-containing compound metabolic process	113	15	An01g00100,An02g04520,An02g09930,An02g11910,An02g12420,An04g01200,An04g02060,An04g05220,An04g08190,An07g07390,An07g09530,An07g10100,An09g06680,An14g04080,An14g04180,	13.3	7.21	8.6	2.30121563034e-09	5.34431570271e-08	3.58069152081e-06
GO:0019637	organophosphate metabolic process	286	23	An01g00100,An01g14110,An02g02910,An02g04520,An02g09930,An02g11910,An04g01080,An04g01200,An04g02060,An04g05220,An04g08190,An05g00490,An07g07390,An07g09530,An07g10100,An08g10720,An09g05840,An09g06680,An13g00440,An14g04080,An14g04180,An14g06210,An15g01020,	8.0	4.37	5.02	3.14392215125e-09	7.19403362845e-08	4.89194286735e-06
GO:0019693	ribose phosphate metabolic process	118	15	An01g00100,An02g02910,An02g04520,An02g09930,An02g11910,An04g01200,An04g02060,An04g05220,An04g08190,An07g07390,An07g09530,An07g10100,An09g06680,An14g04080,An14g04180,	12.7	6.9	8.18	4.23695810243e-09	9.55464754692e-08	6.59270680738e-06
GO:0009161	ribonucleoside monophosphate metabolic process	70	12	An02g02910,An02g04520,An02g09930,An04g01200,An04g02060,An04g05220,An04g08190,An07g07390,An07g09530,An07g10100,An14g04080,An14g04180,	17.1	9.31	11.51	4.87844662292e-09	1.08440899218e-07	7.59086294527e-06
GO:0009123	nucleoside monophosphate metabolic process	71	12	An02g02910,An02g04520,An02g09930,An04g01200,An04g02060,An04g05220,An04g08190,An07g07390,An07g09530,An07g10100,An14g04080,An14g04180,	16.9	9.18	11.32	5.77561378883e-09	1.26575423316e-07	8.98685505542e-06
GO:0065003	protein-containing complex assembly	242	20	An01g05650,An02g01720,An02g03760,An02g03950,An02g05880,An02g06130,An02g06850,An02g07690,An02g09200,An04g01200,An04g02070,An04g05960,An08g04280,An08g05730,An11g06200,An11g11210,An12g04940,An15g01520,An15g02320,An18g05680,	8.3	4.49	5.12	2.20808069457e-08	4.77190772326e-07	3.43577356075e-05
GO:0043170	macromolecule metabolic process	1936	69	An01g00060,An01g07430,An01g10990,An02g01740,An02g02900,An02g03760,An02g03950,An02g06130,An02g06710,An02g08660,An02g08920,An02g09200,An02g14080,An03g04340,An04g00360,An04g01080,An04g01830,An04g02320,An04g02550,An04g03060,An04g03110,An04g04970,An04g05850,An05g00280,An07g02960,An07g05290,An07g05920,An07g06000,An07g09860,An07g10100,An08g00670,An08g00700,An08g02860,An08g04280,An08g04470,An08g05730,An0…	3.6	1.93	2.32	2.53352800746e-08	5.40023230084e-07	3.94216957961e-05
GO:0046394	carboxylic acid biosynthetic process	246	20	An01g00060,An01g00100,An02g03570,An02g07430,An02g10750,An02g12420,An04g05420,An07g01960,An07g09530,An08g05160,An08g05580,An09g03940,An11g09770,An12g07580,An13g01080,An14g03280,An15g02490,An16g02570,An18g05680,An18g06760,	8.1	4.41	5.03	2.90890565228e-08	6.01847862257e-07	4.52625719495e-05
GO:0009167	purine ribonucleoside monophosphate metabolic process	66	11	An02g04520,An02g09930,An04g01200,An04g02060,An04g05220,An04g08190,An07g07390,An07g09530,An07g10100,An14g04080,An14g04180,	16.7	9.05	11.09	2.93961680794e-08	6.01847862257e-07	4.57404375316e-05
GO:0009126	purine nucleoside monophosphate metabolic process	66	11	An02g04520,An02g09930,An04g01200,An04g02060,An04g05220,An04g08190,An07g07390,An07g09530,An07g10100,An14g04080,An14g04180,	16.7	9.05	11.09	2.93961680794e-08	6.01847862257e-07	4.57404375316e-05
GO:0046483	heterocycle metabolic process	1464	57	An01g00100,An01g04250,An01g10990,An02g01740,An02g02900,An02g02910,An02g04520,An02g06130,An02g06710,An02g09200,An02g09930,An02g11910,An02g12420,An02g14080,An03g03460,An04g01080,An04g01200,An04g02060,An04g03060,An04g03110,An04g05220,An04g05850,An04g08190,An07g02960,An07g06000,An07g07390,An07g09530,An07g09860,An07g10100,An08g00700,An08g02860,An08g04280,An08g10640,An09g05200,An09g05840,An09g05970,An0…	3.9	2.11	2.49	3.00767304112e-08	6.0778431844e-07	4.67993925199e-05
GO:0016053	organic acid biosynthetic process	247	20	An01g00060,An01g00100,An02g03570,An02g07430,An02g10750,An02g12420,An04g05420,An07g01960,An07g09530,An08g05160,An08g05580,An09g03940,An11g09770,An12g07580,An13g01080,An14g03280,An15g02490,An16g02570,An18g05680,An18g06760,	8.1	4.4	5.0	3.11362135383e-08	6.21127541867e-07	4.84479482656e-05
GO:0065007	biological regulation	1507	58	An01g00060,An01g05650,An01g07420,An01g08850,An01g09100,An01g11910,An01g14110,An02g01210,An02g02900,An02g06710,An02g07690,An03g03770,An04g00360,An04g01080,An04g01830,An04g03640,An04g04970,An04g05310,An04g05960,An05g00220,An05g00280,An05g00530,An07g02190,An07g03760,An07g04000,An07g05920,An07g07570,An07g09860,An07g09990,An07g10010,An08g04280,An08g04400,An08g06400,An09g06650,An11g02650,An11g02670,An1…	3.8	2.09	2.46	3.31757651942e-08	6.53436590408e-07	5.16214906422e-05
GO:0009165	nucleotide biosynthetic process	83	12	An01g00100,An02g02910,An02g04520,An02g11910,An04g01080,An04g02060,An04g08190,An07g09530,An07g10100,An09g05840,An13g00440,An14g04180,	14.5	7.85	9.4	3.59210598718e-08	6.98664614506e-07	5.58931691605e-05
GO:0009141	nucleoside triphosphate metabolic process	53	10	An02g04520,An02g09930,An04g01200,An04g05220,An04g08190,An07g07390,An07g09530,An09g05840,An14g04080,An14g04180,	18.9	10.24	12.85	3.67309600328e-08	7.05597207544e-07	5.7153373811e-05
GO:1901360	organic cyclic compound metabolic process	1593	60	An01g00100,An01g04250,An01g10990,An02g01740,An02g02900,An02g02910,An02g04520,An02g06130,An02g06710,An02g09200,An02g09930,An02g11910,An02g12420,An02g14080,An03g03460,An03g03770,An04g01080,An04g01200,An04g02060,An04g03060,An04g03110,An04g05220,An04g05850,An04g08190,An05g00220,An07g02960,An07g06000,An07g07390,An07g09530,An07g09860,An07g10100,An08g00700,An08g02860,An08g04280,An08g10640,An09g05200,An0…	3.8	2.04	2.41	3.93979161687e-08	7.47599482421e-07	6.13031575585e-05
GO:0006457	protein folding	68	11	An02g08920,An02g12750,An04g04970,An04g07340,An07g05920,An07g09990,An11g00550,An11g02360,An12g04750,An12g04940,An16g05090,	16.2	8.78	10.7	4.06151540998e-08	7.6141180457e-07	6.31971797793e-05
GO:0006139	nucleobase-containing compound metabolic process	1213	50	An01g00100,An01g10990,An02g01740,An02g02900,An02g02910,An02g04520,An02g06130,An02g06710,An02g09200,An02g09930,An02g11910,An02g12420,An02g14080,An04g01080,An04g01200,An04g02060,An04g03060,An04g03110,An04g05220,An04g05850,An04g08190,An07g02960,An07g06000,An07g07390,An07g09530,An07g09860,An07g10100,An08g00700,An08g02860,An08g04280,An08g10640,An09g05200,An09g05840,An09g05970,An09g06680,An11g02400,An1…	4.1	2.24	2.6	4.39592894728e-08	8.14293504996e-07	6.84006544197e-05
GO:0000280	nuclear division	122	14	An01g05650,An01g11910,An02g01200,An02g05640,An02g07690,An04g01520,An04g03640,An07g07570,An07g09860,An11g06950,An15g01740,An15g06430,An16g02460,An16g08540,	11.5	6.23	7.25	5.29939571258e-08	9.70101144561e-07	8.24585972877e-05
GO:0034622	cellular protein-containing complex assembly	231	19	An01g05650,An02g01720,An02g03760,An02g03950,An02g05880,An02g06130,An02g06850,An02g07690,An02g09200,An04g01200,An04g02070,An04g05960,An08g04280,An08g05730,An11g06200,An11g11210,An12g04940,An15g02320,An18g05680,	8.2	4.47	5.07	5.42434011674e-08	9.81427118796e-07	8.44027322165e-05
GO:0022904	respiratory electron transport chain	13	6	An02g05880,An02g09930,An04g01200,An04g05220,An07g07390,An14g04080,	46.2	25.06	46.74	5.67697002178e-08	1.01532935102e-06	8.83336535389e-05
GO:0033365	protein localization to organelle	164	16	An01g11910,An02g06840,An03g04340,An03g04790,An04g02460,An04g04970,An07g07570,An07g08430,An07g09860,An07g09990,An08g01650,An12g04940,An14g00220,An15g00190,An16g05090,An18g02140,	9.8	5.3	6.07	5.96905712596e-08	1.05543782818e-06	9.287852888e-05
GO:1901293	nucleoside phosphate biosynthetic process	87	12	An01g00100,An02g02910,An02g04520,An02g11910,An04g01080,An04g02060,An04g08190,An07g09530,An07g10100,An09g05840,An13g00440,An14g04180,	13.8	7.49	8.89	6.16279558051e-08	1.07745055318e-06	9.58930992327e-05
GO:0055086	nucleobase-containing small molecule metabolic process	234	19	An01g00100,An02g02910,An02g04520,An02g09930,An02g11910,An02g12420,An04g01080,An04g01200,An04g02060,An04g05220,An04g08190,An07g07390,An07g09530,An07g10100,An09g05840,An09g06680,An13g00440,An14g04080,An14g04180,	8.1	4.41	5.0	6.66443927254e-08	1.1522075009e-06	0.000103698675081
GO:0043933	protein-containing complex subunit organization	285	21	An01g05650,An02g01720,An02g03760,An02g03950,An02g05880,An02g06130,An02g06850,An02g07690,An02g09200,An04g01200,An04g02070,An04g05960,An07g07570,An08g04280,An08g05730,An11g06200,An11g11210,An12g04940,An15g01520,An15g02320,An18g05680,	7.4	4.0	4.52	7.13639975443e-08	1.22024593603e-06	0.000111042380179
GO:0010467	gene expression	905	41	An01g07430,An01g10990,An02g01740,An02g02900,An02g03950,An02g06130,An02g06710,An02g09200,An02g14080,An04g01830,An04g02550,An04g03060,An04g03110,An04g04970,An04g05850,An07g02960,An07g05290,An07g06000,An08g00700,An08g02860,An08g04470,An08g05730,An09g05180,An09g05200,An09g05970,An11g02400,An11g06810,An12g01350,An12g04940,An12g08030,An14g00370,An14g01030,An15g00160,An15g00420,An17g01270,An18g03300,An1…	4.5	2.46	2.82	7.22097782093e-08	1.22128711841e-06	0.000112358414894
GO:1901135	carbohydrate derivative metabolic process	314	22	An01g00100,An02g02910,An02g04520,An02g09930,An02g11910,An04g01080,An04g01200,An04g02060,An04g05220,An04g08190,An07g07390,An07g09530,An07g10100,An08g10720,An09g05840,An09g06680,An11g09890,An13g00740,An14g03820,An14g04080,An14g04180,An16g08570,	7.0	3.8	4.29	8.41897908173e-08	1.4085947797e-06	0.000130999314512
GO:1990542	mitochondrial transmembrane transport	32	8	An04g02460,An04g04970,An04g07060,An07g09990,An08g01650,An12g04940,An15g00190,An16g05090,	25.0	13.57	18.3	8.53364449012e-08	1.41259051347e-06	0.000132783508266
GO:0051234	establishment of localization	1284	51	An01g02600,An01g04730,An01g09100,An02g04520,An02g05870,An02g06840,An02g07690,An02g09200,An03g04340,An03g04790,An04g00360,An04g01520,An04g02070,An04g02460,An04g04970,An04g05310,An04g06650,An04g07060,An04g08190,An05g00490,An07g01580,An07g02190,An07g06030,An07g08430,An07g09990,An07g10010,An08g01370,An08g01650,An08g02230,An08g03270,An08g04400,An08g06330,An09g06580,An11g09890,An12g01350,An12g04940,An1…	4.0	2.16	2.5	1.02572039597e-07	1.68002203803e-06	0.000159602093613
GO:0046034	ATP metabolic process	45	9	An02g04520,An02g09930,An04g01200,An04g05220,An04g08190,An07g07390,An07g09530,An14g04080,An14g04180,	20.0	10.86	13.77	1.05497489076e-07	1.70993846877e-06	0.000164154093002
GO:0048285	organelle fission	129	14	An01g05650,An01g11910,An02g01200,An02g05640,An02g07690,An04g01520,An04g03640,An07g07570,An07g09860,An11g06950,An15g01740,An15g06430,An16g02460,An16g08540,	10.9	5.89	6.8	1.077934862e-07	1.72914087142e-06	0.000167726664527
GO:0090407	organophosphate biosynthetic process	173	16	An01g00100,An01g14110,An02g02910,An02g04520,An02g11910,An04g01080,An04g02060,An04g08190,An07g09530,An07g10100,An08g10720,An09g05840,An13g00440,An14g04180,An14g06210,An15g01020,	9.2	5.02	5.72	1.26062968185e-07	1.98618510044e-06	0.000196153978495
GO:0044283	small molecule biosynthetic process	405	25	An01g00060,An01g00100,An02g02910,An02g03570,An02g07430,An02g10750,An02g12420,An03g03770,An04g05420,An05g00220,An07g01960,An07g09530,An08g05160,An08g05580,An09g03940,An09g06680,An11g09770,An12g07580,An13g01080,An14g03280,An15g02490,An16g02570,An18g01540,An18g05680,An18g06760,	6.2	3.35	3.77	1.26370388781e-07	1.98618510044e-06	0.000196632324943
GO:1901137	carbohydrate derivative biosynthetic process	175	16	An01g00100,An02g02910,An02g04520,An02g11910,An04g01080,An04g02060,An04g08190,An07g09530,An07g10100,An08g10720,An09g05840,An11g09890,An13g00740,An14g03820,An14g04180,An16g08570,	9.1	4.96	5.65	1.47863194419e-07	2.30075130517e-06	0.000230075130517
GO:0006810	transport	1269	50	An01g02600,An01g04730,An01g09100,An02g04520,An02g05870,An02g06840,An02g07690,An02g09200,An03g04340,An03g04790,An04g00360,An04g02070,An04g02460,An04g04970,An04g05310,An04g06650,An04g07060,An04g08190,An05g00490,An07g01580,An07g02190,An07g06030,An07g08430,An07g09990,An07g10010,An08g01370,An08g01650,An08g02230,An08g03270,An08g04400,An08g06330,An09g06580,An11g09890,An12g01350,An12g04940,An12g08030,An1…	3.9	2.14	2.47	1.80596978594e-07	2.78226632369e-06	0.000281008898693
GO:0009205	purine ribonucleoside triphosphate metabolic process	49	9	An02g04520,An02g09930,An04g01200,An04g05220,An04g08190,An07g07390,An07g09530,An14g04080,An14g04180,	18.4	9.97	12.39	2.2935026055e-07	3.4647476254e-06	0.000356869005417
GO:0009199	ribonucleoside triphosphate metabolic process	49	9	An02g04520,An02g09930,An04g01200,An04g05220,An04g08190,An07g07390,An07g09530,An14g04080,An14g04180,	18.4	9.97	12.39	2.2935026055e-07	3.4647476254e-06	0.000356869005417
GO:0009144	purine nucleoside triphosphate metabolic process	50	9	An02g04520,An02g09930,An04g01200,An04g05220,An04g08190,An07g07390,An07g09530,An14g04080,An14g04180,	18.0	9.77	12.08	2.75236465596e-07	4.11796096603e-06	0.000428267940467
GO:0017038	protein import	51	9	An04g02460,An04g04970,An07g09990,An08g01650,An12g04940,An14g00220,An15g00190,An16g05090,An18g02140,	17.6	9.58	11.79	3.28888193971e-07	4.8738098078e-06	0.00051175002982
GO:0022900	electron transport chain	17	6	An02g05880,An02g09930,An04g01200,An04g05220,An07g07390,An14g04080,	35.3	19.16	29.73	3.84795128212e-07	5.64850207074e-06	0.000598741219498
GO:0051128	regulation of cellular component organization	240	18	An01g00060,An01g05650,An01g08850,An01g11910,An01g14110,An02g01210,An02g02900,An02g07690,An04g01830,An04g03640,An05g00280,An07g05920,An07g07570,An08g06400,An11g06950,An11g10660,An16g01520,An17g01720,	7.5	4.07	4.57	4.87343837089e-07	7.08698140664e-06	0.000758307010511
GO:0033043	regulation of organelle organization	169	15	An01g00060,An01g08850,An01g11910,An01g14110,An02g02900,An02g07690,An04g01830,An04g03640,An07g05920,An07g07570,An08g06400,An11g06950,An11g10660,An16g01520,An17g01720,	8.9	4.82	5.45	5.36058892148e-07	7.72321885354e-06	0.000834107636183
GO:0000226	microtubule cytoskeleton organization	54	9	An01g05650,An01g07420,An01g11910,An02g01200,An02g07690,An04g01520,An04g03640,An07g07570,An07g10050,	16.7	9.05	11.01	5.47844063449e-07	7.82059965805e-06	0.000852445362727
GO:0032543	mitochondrial translation	18	6	An02g01740,An04g02550,An04g03060,An04g03110,An08g04470,An15g00420,	33.3	18.1	27.25	5.6831349787e-07	8.03905275169e-06	0.000884295802686
GO:0065002	intracellular protein transmembrane transport	42	8	An03g04340,An04g02460,An04g04970,An07g09990,An08g01650,An12g04940,An15g00190,An16g05090,	19.0	10.34	12.91	8.16526129569e-07	1.13438808715e-05	0.00127051465761
GO:0071806	protein transmembrane transport	42	8	An03g04340,An04g02460,An04g04970,An07g09990,An08g01650,An12g04940,An15g00190,An16g05090,	19.0	10.34	12.91	8.16526129569e-07	1.13438808715e-05	0.00127051465761
GO:0042773	ATP synthesis coupled electron transport	11	5	An02g09930,An04g01200,An04g05220,An07g07390,An14g04080,	45.5	24.68	45.26	8.60997739121e-07	1.16496737572e-05	0.00133971248207
GO:0042775	mitochondrial ATP synthesis coupled electron transport	11	5	An02g09930,An04g01200,An04g05220,An07g07390,An14g04080,	45.5	24.68	45.26	8.60997739121e-07	1.16496737572e-05	0.00133971248207
GO:0006119	oxidative phosphorylation	11	5	An02g09930,An04g01200,An04g05220,An07g07390,An14g04080,	45.5	24.68	45.26	8.60997739121e-07	1.16496737572e-05	0.00133971248207
GO:0009260	ribonucleotide biosynthetic process	57	9	An01g00100,An02g02910,An02g04520,An02g11910,An04g02060,An04g08190,An07g09530,An07g10100,An14g04180,	15.8	8.57	10.32	8.83207270044e-07	1.18471595878e-05	0.00137427051219
GO:0007018	microtubule-based movement	30	7	An01g09100,An02g01200,An02g07690,An07g07570,An08g10640,An14g05920,An16g08540,	23.3	12.67	16.64	9.40239253286e-07	1.25043784454e-05	0.00146301227811
GO:0070925	organelle assembly	74	10	An02g01200,An02g03950,An02g06130,An02g07690,An02g09200,An04g01520,An07g02190,An08g04280,An08g05730,An11g11210,	13.5	7.34	8.62	9.63619986209e-07	1.27067177843e-05	0.00149939269854
GO:0050789	regulation of biological process	1342	50	An01g00060,An01g05650,An01g07420,An01g08850,An01g09100,An01g11910,An01g14110,An02g01210,An02g02900,An02g06710,An02g07690,An03g03770,An04g00360,An04g01080,An04g01830,An04g03640,An04g04970,An04g05960,An05g00280,An05g00530,An07g02190,An07g03760,An07g04000,An07g05920,An07g07570,An07g09990,An08g04280,An08g06400,An09g06650,An11g02670,An11g06950,An11g07650,An11g09890,An11g10660,An11g11210,An12g00130,An1…	3.7	2.02	2.32	9.7551984207e-07	1.27555367585e-05	0.00151790887426
GO:0006725	cellular aromatic compound metabolic process	1465	53	An01g00100,An01g04250,An01g10990,An02g01740,An02g02900,An02g02910,An02g04520,An02g06130,An02g06710,An02g09200,An02g09930,An02g11910,An02g12420,An02g14080,An04g01080,An04g01200,An04g02060,An04g03060,An04g03110,An04g05220,An04g05850,An04g08190,An07g02960,An07g06000,An07g07390,An07g09530,An07g09860,An07g10100,An08g00700,An08g02860,An08g04280,An08g10640,An09g05200,An09g05840,An09g05970,An09g06680,An1…	3.6	1.96	2.26	1.05989053087e-06	1.37432472169e-05	0.00164918966603
GO:0006793	phosphorus metabolic process	523	27	An01g00100,An01g14110,An02g02910,An02g04520,An02g09930,An02g11910,An02g12010,An04g01080,An04g01200,An04g02060,An04g05220,An04g05310,An04g08190,An05g00280,An05g00490,An07g07390,An07g09530,An07g10100,An08g10720,An09g05840,An09g06680,An13g00440,An14g04080,An14g04180,An14g06210,An14g06290,An15g01020,	5.2	2.8	3.12	1.35143877299e-06	1.73788324857e-05	0.00210283873077
GO:0006605	protein targeting	96	11	An03g04340,An03g04790,An04g02460,An04g04970,An07g08430,An07g09990,An08g01650,An12g04940,An14g00220,An15g00190,An16g05090,	11.5	6.22	7.16	1.48259007946e-06	1.8909099702e-05	0.00230691016364
GO:0006928	movement of cell or subcellular component	32	7	An01g09100,An02g01200,An02g07690,An07g07570,An08g10640,An14g05920,An16g08540,	21.9	11.88	15.31	1.50635631511e-06	1.90560197261e-05	0.00234389042631
GO:0046390	ribose phosphate biosynthetic process	61	9	An01g00100,An02g02910,An02g04520,An02g11910,An04g02060,An04g08190,An07g09530,An07g10100,An14g04180,	14.8	8.01	9.52	1.59661037356e-06	2.00348850101e-05	0.00248432574126
GO:0072594	establishment of protein localization to organelle	117	12	An03g04340,An03g04790,An04g02460,An04g04970,An07g08430,An07g09990,An08g01650,An12g04940,An14g00220,An15g00190,An16g05090,An18g02140,	10.3	5.57	6.34	1.63312635975e-06	2.03291569261e-05	0.00254114461577
GO:0008652	cellular amino acid biosynthetic process	119	12	An01g00100,An02g07430,An02g10750,An04g05420,An08g05580,An09g03940,An11g09770,An12g07580,An13g01080,An14g03280,An15g02490,An18g06760,	10.1	5.47	6.22	1.95711167226e-06	2.41687758892e-05	0.00304526576204
GO:0072522	purine-containing compound biosynthetic process	63	9	An01g00100,An02g04520,An02g11910,An02g12420,An04g02060,An04g08190,An07g09530,An07g10100,An14g04180,	14.3	7.76	9.17	2.11020295997e-06	2.56971288985e-05	0.00328347580572
GO:0006099	tricarboxylic acid cycle	22	6	An07g02160,An08g05580,An09g06680,An12g07850,An14g00310,An18g06760,	27.3	14.81	20.43	2.14693236299e-06	2.56971288985e-05	0.0033406267568
GO:0140053	mitochondrial gene expression	22	6	An02g01740,An04g02550,An04g03060,An04g03110,An08g04470,An15g00420,	27.3	14.81	20.43	2.14693236299e-06	2.56971288985e-05	0.0033406267568
GO:0006101	citrate metabolic process	22	6	An07g02160,An08g05580,An09g06680,An12g07850,An14g00310,An18g06760,	27.3	14.81	20.43	2.14693236299e-06	2.56971288985e-05	0.0033406267568
GO:0007006	mitochondrial membrane organization	23	6	An04g02460,An08g06220,An11g05700,An14g00220,An15g00190,An15g01020,	26.1	14.16	19.23	2.86005175283e-06	3.37139433894e-05	0.0044502405274
GO:0072350	tricarboxylic acid metabolic process	23	6	An07g02160,An08g05580,An09g06680,An12g07850,An14g00310,An18g06760,	26.1	14.16	19.23	2.86005175283e-06	3.37139433894e-05	0.0044502405274
GO:0006796	phosphate-containing compound metabolic process	512	26	An01g00100,An01g14110,An02g02910,An02g04520,An02g09930,An02g11910,An02g12010,An04g01080,An04g01200,An04g02060,An04g05220,An04g08190,An05g00280,An05g00490,An07g07390,An07g09530,An07g10100,An08g10720,An09g05840,An09g06680,An13g00440,An14g04080,An14g04180,An14g06210,An14g06290,An15g01020,	5.1	2.76	3.06	2.90363514196e-06	3.39703479766e-05	0.00451805628089
GO:0042026	protein refolding	7	4	An07g05920,An11g00550,An12g04940,An16g05090,	57.1	31.02	72.15	3.76916652084e-06	4.37673366151e-05	0.00586482310643
GO:0032268	regulation of cellular protein metabolic process	128	12	An01g07420,An01g14110,An02g02900,An02g06710,An05g00280,An05g00530,An11g06950,An11g09890,An11g11210,An12g00130,An12g01350,An12g04750,	9.4	5.09	5.73	4.22684012998e-06	4.87182462389e-05	0.00657696324225
GO:0044743	protein transmembrane import into intracellular organelle	38	7	An04g02460,An04g04970,An07g09990,An08g01650,An12g04940,An15g00190,An16g05090,	18.4	10.0	12.34	5.13951327587e-06	5.88020783621e-05	0.00799708265725
GO:0097064	ncRNA export from nucleus	15	5	An02g09200,An12g01350,An16g02120,An18g03310,An18g04180,	33.3	18.1	27.15	5.26783839733e-06	5.98303397536e-05	0.00819675654624
GO:0009152	purine ribonucleotide biosynthetic process	54	8	An01g00100,An02g04520,An02g11910,An04g02060,An04g08190,An07g09530,An07g10100,An14g04180,	14.8	8.04	9.53	5.94698433428e-06	6.70544030734e-05	0.00925350762413
GO:0007088	regulation of mitotic nuclear division	72	9	An01g00060,An01g11910,An02g07690,An04g03640,An07g05920,An11g06950,An11g10660,An16g01520,An17g01720,	12.5	6.79	7.85	6.56886917298e-06	7.35335282961e-05	0.0102211604332
GO:0006164	purine nucleotide biosynthetic process	55	8	An01g00100,An02g04520,An02g11910,An04g02060,An04g08190,An07g09530,An07g10100,An14g04180,	14.5	7.9	9.33	6.84951876388e-06	7.61275085471e-05	0.0106578511966
GO:0034660	ncRNA metabolic process	235	16	An01g10990,An02g01740,An02g02900,An02g06130,An02g09200,An02g14080,An04g03060,An04g03110,An04g05850,An07g02960,An07g06000,An08g02860,An09g05970,An11g02400,An15g00420,An18g03300,	6.8	3.7	4.08	7.4286319053e-06	8.19783776216e-05	0.0115589512446
GO:0051246	regulation of protein metabolic process	138	12	An01g07420,An01g14110,An02g02900,An02g06710,An05g00280,An05g00530,An11g06950,An11g09890,An11g11210,An12g00130,An12g01350,An12g04750,	8.7	4.72	5.27	9.21772100048e-06	0.000101005449836	0.0143427738768
GO:0022613	ribonucleoprotein complex biogenesis	188	14	An02g02900,An02g03950,An02g06130,An02g09200,An04g05850,An04g05960,An07g02960,An08g04280,An08g05730,An08g10480,An11g11210,An12g01350,An18g03310,An18g04180,	7.4	4.04	4.48	1.01256586495e-05	0.000108423806981	0.0157555248587
GO:0050658	RNA transport	58	8	An02g09200,An12g01350,An12g08030,An15g00160,An16g02120,An18g02140,An18g03310,An18g04180,	13.8	7.49	8.77	1.02812501583e-05	0.000108423806981	0.0159976252463
GO:0051168	nuclear export	58	8	An02g09200,An12g01350,An12g08030,An15g01240,An16g02120,An18g02140,An18g03310,An18g04180,	13.8	7.49	8.77	1.02812501583e-05	0.000108423806981	0.0159976252463
GO:0051236	establishment of RNA localization	58	8	An02g09200,An12g01350,An12g08030,An15g00160,An16g02120,An18g02140,An18g03310,An18g04180,	13.8	7.49	8.77	1.02812501583e-05	0.000108423806981	0.0159976252463
GO:0050657	nucleic acid transport	58	8	An02g09200,An12g01350,An12g08030,An15g00160,An16g02120,An18g02140,An18g03310,An18g04180,	13.8	7.49	8.77	1.02812501583e-05	0.000108423806981	0.0159976252463
GO:0015931	nucleobase-containing compound transport	76	9	An02g09200,An07g10010,An12g01350,An12g08030,An15g00160,An16g02120,An18g02140,An18g03310,An18g04180,	11.8	6.43	7.38	1.0312804263e-05	0.000108423806981	0.0160467234332
GO:1903047	mitotic cell cycle process	189	14	An01g07420,An01g11910,An02g01200,An02g07690,An04g00360,An04g01520,An04g03640,An05g00280,An07g07570,An07g09860,An11g06950,An11g09890,An15g06430,An18g02140,	7.4	4.02	4.45	1.07583969156e-05	0.000111926405895	0.0167400656006
GO:0048518	positive regulation of biological process	358	20	An01g07420,An01g08850,An01g14110,An02g02900,An02g07690,An04g00360,An04g03640,An05g00280,An07g04000,An07g09990,An08g06400,An11g06950,An11g09890,An11g11210,An12g00130,An12g00410,An12g01350,An12g07580,An16g05090,An17g01720,	5.6	3.03	3.33	1.07898206197e-05	0.000111926405895	0.0167889608842
GO:0016192	vesicle-mediated transport	216	15	An01g02600,An01g04730,An02g05870,An02g06840,An04g00360,An04g02070,An04g05310,An07g02190,An07g06030,An08g02230,An08g03270,An08g04400,An08g06330,An15g01520,An16g02460,	6.9	3.77	4.16	1.13532801046e-05	0.000116991416177	0.0176657038427
GO:0048522	positive regulation of cellular process	303	18	An01g08850,An01g14110,An02g02900,An02g07690,An04g00360,An04g03640,An05g00280,An07g04000,An08g06400,An11g06950,An11g09890,An11g11210,An12g00130,An12g00410,An12g01350,An12g07580,An16g05090,An17g01720,	5.9	3.23	3.54	1.32015473555e-05	0.000135142155823	0.0205416076851
GO:0140014	mitotic nuclear division	79	9	An01g11910,An02g01200,An02g07690,An04g01520,An04g03640,An07g07570,An07g09860,An11g06950,An15g06430,	11.4	6.18	7.06	1.41993857174e-05	0.000144406824681	0.0220942441762
GO:0000278	mitotic cell cycle	194	14	An01g07420,An01g11910,An02g01200,An02g07690,An04g00360,An04g01520,An04g03640,An05g00280,An07g07570,An07g09860,An11g06950,An11g09890,An15g06430,An18g02140,	7.2	3.92	4.32	1.44767282945e-05	0.000146271358612	0.0225257892263
GO:0006403	RNA localization	61	8	An02g09200,An12g01350,An12g08030,An15g00160,An16g02120,An18g02140,An18g03310,An18g04180,	13.1	7.12	8.27	1.50606099584e-05	0.000151189090937	0.0234343090953
GO:1901607	alpha-amino acid biosynthetic process	101	10	An01g00100,An02g07430,An02g10750,An04g05420,An08g05580,An11g09770,An12g07580,An13g01080,An15g02490,An18g06760,	9.9	5.38	6.05	1.66703347847e-05	0.000165172796267	0.0259390409249
GO:0006399	tRNA metabolic process	123	11	An01g10990,An02g01740,An02g14080,An04g03060,An04g03110,An07g06000,An08g02860,An09g05970,An11g02400,An15g00420,An18g03300,	8.9	4.86	5.42	1.67253526142e-05	0.000165172796267	0.0260246486677
GO:0051716	cellular response to stimulus	927	36	An01g05650,An01g07420,An01g08850,An01g14110,An02g02900,An02g05880,An02g06710,An02g08920,An02g10750,An03g03460,An03g03770,An03g04340,An04g00360,An04g01080,An04g03640,An04g07340,An05g00220,An07g01960,An07g02190,An07g02740,An07g09860,An08g01740,An08g10640,An11g04360,An11g06950,An11g07650,An11g09890,An11g11210,An12g04940,An12g08030,An13g00740,An14g06210,An14g06290,An18g02010,An18g02140,An18g03300,	3.9	2.11	2.34	1.67720448652e-05	0.000165172796267	0.0260973018102
GO:0033554	cellular response to stress	534	25	An01g07420,An01g08850,An01g14110,An02g02900,An02g06710,An03g03460,An03g03770,An03g04340,An04g00360,An04g01080,An04g07340,An05g00220,An07g01960,An07g02740,An07g09860,An08g10640,An11g04360,An11g06950,An11g07650,An11g09890,An11g11210,An12g04940,An12g08030,An14g06290,An18g02010,	4.7	2.54	2.79	1.83923326227e-05	0.000179381898142	0.028618469561
GO:0008610	lipid biosynthetic process	225	15	An01g00060,An01g14110,An02g03570,An03g03770,An04g06650,An05g00220,An07g01960,An08g05160,An08g10720,An13g00740,An14g06210,An15g01020,An18g01540,An18g03950,An18g05680,	6.7	3.62	3.98	1.84454393976e-05	0.000179381898142	0.0287011037027
GO:0033108	mitochondrial respiratory chain complex assembly	32	6	An02g01720,An02g05880,An02g06850,An04g01200,An11g06200,An18g05680,	18.8	10.18	12.57	2.23397000765e-05	0.000215904182106	0.0347605733191
GO:0007010	cytoskeleton organization	130	11	An01g05650,An01g07420,An01g11910,An02g01200,An02g01210,An02g07690,An04g01520,An04g03640,An07g07570,An07g10050,An08g06400,	8.5	4.59	5.1	2.81621321207e-05	0.000270495540616	0.0438202775797
GO:0007052	mitotic spindle organization	21	5	An01g11910,An02g01200,An02g07690,An04g01520,An04g03640,	23.8	12.93	16.96	3.26042002451e-05	0.000311240095591	0.0507321355814
GO:0006407	rRNA export from nucleus	11	4	An02g09200,An12g01350,An18g03310,An18g04180,	36.4	19.74	30.91	3.35243426347e-05	0.000316144709937	0.0521638771396
GO:0051029	rRNA transport	11	4	An02g09200,An12g01350,An18g03310,An18g04180,	36.4	19.74	30.91	3.35243426347e-05	0.000316144709937	0.0521638771396
GO:0050794	regulation of cellular process	1239	43	An01g00060,An01g05650,An01g07420,An01g08850,An01g11910,An01g14110,An02g01210,An02g02900,An02g06710,An02g07690,An04g00360,An04g01080,An04g01830,An04g03640,An04g05960,An05g00280,An05g00530,An07g02190,An07g04000,An07g05920,An07g07570,An08g04280,An08g06400,An11g02670,An11g06950,An11g07650,An11g09890,An11g10660,An11g11210,An12g00130,An12g00410,An12g01350,An12g04750,An12g07580,An12g08030,An12g08570,An1…	3.5	1.88	2.1	3.64631407389e-05	0.000341787030058	0.0567366469897
GO:0050896	response to stimulus	1087	39	An01g00060,An01g05650,An01g07420,An01g08850,An01g14110,An02g02900,An02g05880,An02g06710,An02g08920,An02g10750,An03g03460,An03g03770,An03g04340,An04g00360,An04g01080,An04g03640,An04g07340,An05g00220,An07g01960,An07g02190,An07g02740,An07g09860,An07g09990,An08g01740,An08g10640,An11g04360,An11g06950,An11g07650,An11g09890,An11g10660,An11g11210,An12g04940,An12g08030,An13g00740,An14g06210,An14g06290,An1…	3.6	1.95	2.16	4.3058746756e-05	0.000401194071571	0.0669994099523
GO:0009156	ribonucleoside monophosphate biosynthetic process	52	7	An02g02910,An02g04520,An04g02060,An04g08190,An07g09530,An07g10100,An14g04180,	13.5	7.31	8.49	4.37374328016e-05	0.000405091937139	0.0680554454393
GO:0051783	regulation of nuclear division	91	9	An01g00060,An01g11910,An02g07690,An04g03640,An07g05920,An11g06950,An11g10660,An16g01520,An17g01720,	9.9	5.37	6.02	4.4629227298e-05	0.000410905785064	0.0694430776757
GO:0017144	drug metabolic process	303	17	An02g04520,An02g09930,An02g12420,An04g01200,An04g05220,An04g08190,An07g02160,An07g07390,An07g09530,An08g05580,An09g06680,An12g07850,An14g00310,An14g04080,An14g04180,An16g02570,An18g06760,	5.6	3.05	3.32	4.74388797777e-05	0.000434205276083	0.0738148969341
GO:0009124	nucleoside monophosphate biosynthetic process	53	7	An02g02910,An02g04520,An04g02060,An04g08190,An07g09530,An07g10100,An14g04180,	13.2	7.17	8.31	4.96098729682e-05	0.000451420832389	0.0771929623386
GO:1901605	alpha-amino acid metabolic process	165	12	An01g00100,An02g07430,An02g10750,An04g05420,An08g05580,An11g09770,An12g00410,An12g07580,An13g01080,An15g02360,An15g02490,An18g06760,	7.3	3.95	4.33	5.51056634834e-05	0.000498514025466	0.0857444123802
GO:0006086	acetyl-CoA biosynthetic process from pyruvate	5	3	An01g00100,An02g11910,An07g09530,	60.0	32.57	80.86	6.01114436e-05	0.000537548311733	0.0935334062415
GO:0045041	protein import into mitochondrial intermembrane space	5	3	An04g02460,An04g04970,An12g04940,	60.0	32.57	80.86	6.01114436e-05	0.000537548311733	0.0935334062415
GO:0031503	protein-containing complex localization	74	8	An02g07690,An02g09200,An04g00360,An12g01350,An12g08030,An16g02120,An18g03310,An18g04180,	10.8	5.87	6.63	6.27220488372e-05	0.000554519931765	0.0975955079907
GO:0000070	mitotic sister chromatid segregation	74	8	An01g11910,An02g01200,An02g07690,An04g03640,An07g07570,An07g09860,An11g06950,An15g06430,	10.8	5.87	6.63	6.27220488372e-05	0.000554519931765	0.0975955079907
GO:0006405	RNA export from nucleus	56	7	An02g09200,An12g01350,An12g08030,An16g02120,An18g02140,An18g03310,An18g04180,	12.5	6.79	7.8	7.12159435849e-05	0.000626056543605	0.110812008218
GO:0006611	protein export from nucleus	57	7	An02g09200,An12g01350,An12g08030,An15g01240,An16g02120,An18g03310,An18g04180,	12.3	6.67	7.64	7.99254690821e-05	0.000692833801641	0.124364029892
GO:1902850	microtubule cytoskeleton organization involved in mitosis	25	5	An01g11910,An02g01200,An02g07690,An04g01520,An04g03640,	20.0	10.86	13.56	8.01478690844e-05	0.000692833801641	0.124710084295
GO:0007051	spindle organization	25	5	An01g11910,An02g01200,An02g07690,An04g01520,An04g03640,	20.0	10.86	13.56	8.01478690844e-05	0.000692833801641	0.124710084295
GO:0030447	filamentous growth	352	18	An01g08850,An01g09100,An01g14110,An02g01210,An02g08660,An03g03460,An03g03770,An03g04790,An04g01080,An04g07340,An07g01960,An07g02190,An11g09890,An13g00740,An15g00190,An15g00470,An16g01520,An16g02460,	5.1	2.78	3.01	9.43210211847e-05	0.00081084811582	0.146763508963
GO:0006084	acetyl-CoA metabolic process	14	4	An01g00100,An02g11910,An07g09530,An09g06680,	28.6	15.51	21.63	9.73464766137e-05	0.000832258887972	0.151471117611
GO:0009064	glutamine family amino acid metabolic process	42	6	An01g00100,An08g05580,An12g00410,An12g07580,An15g02360,An18g06760,	14.3	7.76	9.07	0.000110845822512	0.000942492348787	0.172476099828
GO:0006122	mitochondrial electron transport, ubiquinol to cytochrome c	6	3	An04g01200,An04g05220,An14g04080,	50.0	27.14	53.9	0.000118583769111	0.000986718421054	0.184516344737
GO:0070127	tRNA aminoacylation for mitochondrial protein translation	6	3	An02g01740,An04g03060,An04g03110,	50.0	27.14	53.9	0.000118583769111	0.000986718421054	0.184516344737
GO:0042407	cristae formation	6	3	An04g02460,An08g06220,An11g05700,	50.0	27.14	53.9	0.000118583769111	0.000986718421054	0.184516344737
GO:0006085	acetyl-CoA biosynthetic process	6	3	An01g00100,An02g11910,An07g09530,	50.0	27.14	53.9	0.000118583769111	0.000986718421054	0.184516344737
GO:0022618	ribonucleoprotein complex assembly	61	7	An02g03950,An02g06130,An02g09200,An04g05960,An08g04280,An08g05730,An11g11210,	11.5	6.23	7.07	0.000123888670097	0.00102537643974	0.192770770672
GO:0098813	nuclear chromosome segregation	104	9	An01g11910,An02g01200,An02g05640,An02g07690,An04g03640,An07g07570,An07g09860,An11g06950,An15g06430,	8.7	4.7	5.19	0.000127119323634	0.00104654850568	0.197797667574
GO:0006525	arginine metabolic process	15	4	An01g00100,An12g00410,An12g07580,An15g02360,	26.7	14.48	19.67	0.000130829617779	0.00107142571191	0.203570885264
GO:0006913	nucleocytoplasmic transport	83	8	An02g09200,An12g01350,An12g08030,An15g01240,An16g02120,An18g02140,An18g03310,An18g04180,	9.6	5.23	5.83	0.000142359544554	0.00115370547565	0.221511451325
GO:0051169	nuclear transport	83	8	An02g09200,An12g01350,An12g08030,An15g01240,An16g02120,An18g02140,An18g03310,An18g04180,	9.6	5.23	5.83	0.000142359544554	0.00115370547565	0.221511451325
GO:0006888	ER to Golgi vesicle-mediated transport	45	6	An01g04730,An02g05870,An02g06840,An04g00360,An07g02190,An15g01520,	13.3	7.24	8.37	0.000164345714778	0.00132498410464	0.255721932195
GO:0061024	membrane organization	85	8	An04g00360,An04g02460,An08g06220,An11g05700,An14g00220,An15g00190,An15g01020,An15g01520,	9.4	5.11	5.68	0.000168286840316	0.00134317174458	0.261854323532
GO:0071826	ribonucleoprotein complex subunit organization	64	7	An02g03950,An02g06130,An02g09200,An04g05960,An08g04280,An08g05730,An11g11210,	10.9	5.94	6.7	0.00016832807853	0.00134317174458	0.261918490192
GO:0007064	mitotic sister chromatid cohesion	16	4	An02g07690,An07g09860,An11g06950,An15g06430,	25.0	13.57	18.03	0.000171923701491	0.00135793542903	0.26751327952
GO:0030150	protein import into mitochondrial matrix	16	4	An07g09990,An08g01650,An15g00190,An16g05090,	25.0	13.57	18.03	0.000171923701491	0.00135793542903	0.26751327952
GO:0006950	response to stress	690	27	An01g07420,An01g08850,An01g14110,An02g02900,An02g06710,An02g10750,An03g03460,An03g03770,An03g04340,An04g00360,An04g01080,An04g07340,An05g00220,An07g01960,An07g02740,An07g09860,An07g09990,An08g10640,An11g04360,An11g06950,An11g07650,An11g09890,An11g11210,An12g04940,An12g08030,An14g06290,An18g02010,	3.9	2.12	2.31	0.000182592191396	0.00142806285476	0.284113449812
GO:0000819	sister chromatid segregation	86	8	An01g11910,An02g01200,An02g07690,An04g03640,An07g07570,An07g09860,An11g06950,An15g06430,	9.3	5.05	5.61	0.000182637858674	0.00142806285476	0.284184508096
GO:0010564	regulation of cell cycle process	189	12	An01g00060,An01g07420,An01g11910,An02g07690,An04g01830,An04g03640,An05g00280,An07g05920,An11g06950,An11g10660,An16g01520,An17g01720,	6.3	3.45	3.74	0.000200900955738	0.0015559701241	0.312601887128
GO:0040007	growth	374	18	An01g08850,An01g09100,An01g14110,An02g01210,An02g08660,An03g03460,An03g03770,An03g04790,An04g01080,An04g07340,An07g01960,An07g02190,An11g09890,An13g00740,An15g00190,An15g00470,An16g01520,An16g02460,	4.8	2.61	2.82	0.000200996140709	0.0015559701241	0.312749994944
GO:0022402	cell cycle process	408	19	An01g07420,An01g11910,An02g01200,An02g05640,An02g07690,An04g00360,An04g01520,An04g03640,An05g00280,An07g07570,An07g09860,An11g06200,An11g06950,An11g09890,An15g01740,An15g06430,An16g01520,An16g08540,An18g02140,	4.7	2.53	2.73	0.000204415783266	0.00156129895076	0.318070958761
GO:0035384	thioester biosynthetic process	7	3	An01g00100,An02g11910,An07g09530,	42.9	23.27	40.42	0.000204694721051	0.00156129895076	0.318504985955
GO:0071616	acyl-CoA biosynthetic process	7	3	An01g00100,An02g11910,An07g09530,	42.9	23.27	40.42	0.000204694721051	0.00156129895076	0.318504985955
GO:0044255	cellular lipid metabolic process	310	16	An01g00060,An01g07430,An01g14110,An02g03570,An03g03770,An04g06650,An05g00220,An05g00490,An07g01960,An08g05160,An08g10720,An13g00740,An14g06210,An15g01020,An18g03950,An18g05680,	5.2	2.8	3.03	0.00020784261759	0.00157757616083	0.323403112971
GO:0036170	filamentous growth of a population of unicellular organisms in response to starvation	88	8	An01g08850,An01g14110,An03g03460,An03g03770,An04g01080,An04g07340,An07g01960,An11g09890,	9.1	4.94	5.47	0.000214364671829	0.00161918169595	0.333551429366
GO:0042254	ribosome biogenesis	163	11	An02g02900,An02g03950,An02g06130,An02g09200,An04g05850,An07g02960,An08g05730,An08g10480,An12g01350,An18g03310,An18g04180,	6.7	3.66	3.98	0.000217733408193	0.0016366820442	0.338793183148
GO:0007059	chromosome segregation	112	9	An01g11910,An02g01200,An02g05640,An02g07690,An04g03640,An07g07570,An07g09860,An11g06950,An15g06430,	8.0	4.36	4.79	0.000223779240568	0.00167404085733	0.348200498324
GO:0009142	nucleoside triphosphate biosynthetic process	31	5	An02g04520,An04g08190,An07g09530,An09g05840,An14g04180,	16.1	8.76	10.43	0.000234200042349	0.00174361371241	0.364415265894
GO:0009168	purine ribonucleoside monophosphate biosynthetic process	48	6	An02g04520,An04g02060,An04g08190,An07g09530,An07g10100,An14g04180,	12.5	6.79	7.77	0.000236448343654	0.00174366645842	0.367913622726
GO:0009127	purine nucleoside monophosphate biosynthetic process	48	6	An02g04520,An04g02060,An04g08190,An07g09530,An07g10100,An14g04180,	12.5	6.79	7.77	0.000236448343654	0.00174366645842	0.367913622726
GO:0007346	regulation of mitotic cell cycle	167	11	An01g00060,An01g07420,An01g11910,An02g07690,An04g03640,An05g00280,An07g05920,An11g06950,An11g10660,An16g01520,An17g01720,	6.6	3.58	3.88	0.000268779777865	0.0019727421432	0.418221334358
GO:0007049	cell cycle	422	19	An01g07420,An01g11910,An02g01200,An02g05640,An02g07690,An04g00360,An04g01520,An04g03640,An05g00280,An07g07570,An07g09860,An11g06200,An11g06950,An11g09890,An15g01740,An15g06430,An16g01520,An16g08540,An18g02140,	4.5	2.44	2.63	0.000312812245972	0.00227867277555	0.486735854733
GO:0009267	cellular response to starvation	170	11	An01g07420,An01g08850,An01g14110,An03g03460,An03g03770,An04g01080,An04g07340,An05g00220,An07g01960,An11g09890,An11g11210,	6.5	3.51	3.81	0.000313390728772	0.00227867277555	0.487635973969
GO:0006221	pyrimidine nucleotide biosynthetic process	8	3	An02g02910,An09g05840,An13g00440,	37.5	20.36	32.34	0.000323054083573	0.00233801001879	0.50267215404
GO:0010608	posttranscriptional regulation of gene expression	51	6	An02g06710,An05g00530,An08g04280,An11g11210,An12g00130,An12g01350,	11.8	6.39	7.25	0.000331384335956	0.00238719456827	0.515634026747
GO:0009133	nucleoside diphosphate biosynthetic process	2	2	An07g10100,An09g05840,	100.0	54.29	inf	0.000338000965722	0.00240150457837	0.525929502664
GO:0090114	COPII-coated vesicle budding	2	2	An04g00360,An15g01520,	100.0	54.29	inf	0.000338000965722	0.00240150457837	0.525929502664
GO:0006432	phenylalanyl-tRNA aminoacylation	2	2	An02g01740,An18g03300,	100.0	54.29	inf	0.000338000965722	0.00240150457837	0.525929502664
GO:0006637	acyl-CoA metabolic process	19	4	An01g00100,An02g11910,An07g09530,An09g06680,	21.1	11.43	14.42	0.000350544529878	0.00246808727823	0.54544728849
GO:0035383	thioester metabolic process	19	4	An01g00100,An02g11910,An07g09530,An09g06680,	21.1	11.43	14.42	0.000350544529878	0.00246808727823	0.54544728849
GO:0048193	Golgi vesicle transport	96	8	An01g04730,An02g05870,An02g06840,An04g00360,An07g02190,An08g02230,An08g06330,An15g01520,	8.3	4.52	4.97	0.000389770347473	0.00273190387688	0.606482660668
GO:0032502	developmental process	431	19	An01g08850,An01g09100,An02g01210,An03g04790,An07g01960,An07g02160,An07g09860,An08g05160,An08g06400,An09g06650,An11g06200,An11g09890,An12g04750,An14g04080,An15g00190,An16g01520,An16g05090,An16g08540,An18g03950,	4.4	2.39	2.57	0.000406467202744	0.0028361568048	0.63246296747
GO:0042594	response to starvation	177	11	An01g07420,An01g08850,An01g14110,An03g03460,An03g03770,An04g01080,An04g07340,An05g00220,An07g01960,An11g09890,An11g11210,	6.2	3.37	3.64	0.000442250879466	0.00307206414486	0.68814236845
GO:0055114	oxidation-reduction process	1009	34	An02g02910,An02g05880,An02g07430,An02g09930,An02g10670,An02g12420,An03g03460,An03g03770,An04g01080,An04g01200,An04g05220,An04g05420,An07g01960,An07g02160,An07g07390,An07g09530,An08g01740,An08g05580,An08g06710,An09g03940,An09g06680,An11g01580,An11g06200,An11g07650,An12g07580,An12g07850,An14g00310,An14g04080,An15g01740,An15g02490,An16g02510,An16g02570,An16g03950,An18g06760,	3.4	1.83	1.99	0.000448903559912	0.00310441750766	0.698493939224
GO:0044087	regulation of cellular component biogenesis	75	7	An01g08850,An02g07690,An04g01830,An04g03640,An05g00280,An07g07570,An08g06400,	9.3	5.07	5.61	0.000453007263868	0.00311893496716	0.704879302578
GO:0006891	intra-Golgi vesicle-mediated transport	9	3	An02g06840,An07g02190,An08g02230,	33.3	18.1	26.95	0.000477991736249	0.0032620839544	0.743755141603
GO:0090307	mitotic spindle assembly	9	3	An02g01200,An02g07690,An04g01520,	33.3	18.1	26.95	0.000477991736249	0.0032620839544	0.743755141603
GO:0071426	ribonucleoprotein complex export from nucleus	55	6	An02g09200,An12g01350,An12g08030,An16g02120,An18g03310,An18g04180,	10.9	5.92	6.66	0.000501682151079	0.00339398881338	0.780617427078
GO:0071166	ribonucleoprotein complex localization	55	6	An02g09200,An12g01350,An12g08030,An16g02120,An18g03310,An18g04180,	10.9	5.92	6.66	0.000501682151079	0.00339398881338	0.780617427078
GO:0090304	nucleic acid metabolic process	979	33	An01g10990,An02g01740,An02g02900,An02g06130,An02g06710,An02g09200,An02g14080,An04g01080,An04g03060,An04g03110,An04g05850,An07g02960,An07g06000,An07g09860,An07g10100,An08g00700,An08g02860,An08g04280,An08g10640,An09g05200,An09g05970,An11g02400,An11g06950,An11g11210,An12g08030,An15g00160,An15g00420,An15g01740,An16g04890,An18g02010,An18g03300,An18g03950,An18g04570,	3.4	1.83	1.98	0.000544415882295	0.00366714767468	0.84711111285
GO:0051173	positive regulation of nitrogen compound metabolic process	155	10	An01g14110,An02g02900,An04g00360,An07g04000,An11g06950,An12g00130,An12g00410,An12g01350,An12g07580,An16g05090,	6.5	3.5	3.78	0.000597802534118	0.00400939975469	0.930180743088
GO:0007062	sister chromatid cohesion	22	4	An02g07690,An07g09860,An11g06950,An15g06430,	18.2	9.87	12.01	0.000633435578552	0.00423015347737	0.985625760227
GO:0033866	nucleoside bisphosphate biosynthetic process	10	3	An01g00100,An02g11910,An07g09530,	30.0	16.29	23.09	0.000673568153483	0.00442224492329	1.0
GO:0034030	ribonucleoside bisphosphate biosynthetic process	10	3	An01g00100,An02g11910,An07g09530,	30.0	16.29	23.09	0.000673568153483	0.00442224492329	1.0
GO:0051225	spindle assembly	10	3	An02g01200,An02g07690,An04g01520,	30.0	16.29	23.09	0.000673568153483	0.00442224492329	1.0
GO:0034033	purine nucleoside bisphosphate biosynthetic process	10	3	An01g00100,An02g11910,An07g09530,	30.0	16.29	23.09	0.000673568153483	0.00442224492329	1.0
GO:1901362	organic cyclic compound biosynthetic process	830	29	An01g00100,An01g04250,An02g02900,An02g02910,An02g04520,An02g11910,An02g12420,An03g03460,An03g03770,An04g01080,An04g02060,An04g08190,An05g00220,An07g09530,An07g10100,An08g00700,An09g05200,An09g05840,An09g06680,An11g01580,An12g08030,An13g00440,An13g01080,An14g04180,An14g06210,An16g02570,An18g01540,An18g03950,An18g05680,	3.5	1.9	2.05	0.000685027429451	0.00447858269003	1.0
GO:0006633	fatty acid biosynthetic process	39	5	An01g00060,An02g03570,An07g01960,An08g05160,An18g05680,	12.8	6.96	7.97	0.000703898501752	0.00454467248434	1.0
GO:0006417	regulation of translation	39	5	An02g06710,An05g00530,An11g11210,An12g00130,An12g01350,	12.8	6.96	7.97	0.000703898501752	0.00454467248434	1.0
GO:0043648	dicarboxylic acid metabolic process	39	5	An02g12420,An07g02160,An08g05580,An12g07850,An18g06760,	12.8	6.96	7.97	0.000703898501752	0.00454467248434	1.0
GO:0031669	cellular response to nutrient levels	188	11	An01g07420,An01g08850,An01g14110,An03g03460,An03g03770,An04g01080,An04g07340,An05g00220,An07g01960,An11g09890,An11g11210,	5.9	3.18	3.41	0.00073286732147	0.00469617351977	1.0
GO:0051493	regulation of cytoskeleton organization	59	6	An01g08850,An02g07690,An04g01830,An04g03640,An07g07570,An08g06400,	10.2	5.52	6.15	0.000733399849168	0.00469617351977	1.0
GO:0031668	cellular response to extracellular stimulus	189	11	An01g07420,An01g08850,An01g14110,An03g03460,An03g03770,An04g01080,An04g07340,An05g00220,An07g01960,An11g09890,An11g11210,	5.8	3.16	3.39	0.00076574164746	0.0048632408304	1.0
GO:0030436	asexual sporulation	189	11	An01g09100,An02g01210,An03g04790,An07g01960,An07g09860,An08g05160,An09g06650,An14g04080,An15g00190,An16g01520,An18g03950,	5.8	3.16	3.39	0.00076574164746	0.0048632408304	1.0
GO:0071496	cellular response to external stimulus	192	11	An01g07420,An01g08850,An01g14110,An03g03460,An03g03770,An04g01080,An04g07340,An05g00220,An07g01960,An11g09890,An11g11210,	5.7	3.11	3.34	0.000871799437111	0.00551430863474	1.0
GO:0040009	regulation of growth rate	41	5	An01g08850,An01g09100,An04g04970,An09g06650,An14g04080,	12.2	6.62	7.53	0.000889176104778	0.00560144946977	1.0
GO:0000959	mitochondrial RNA metabolic process	11	3	An02g01740,An04g03060,An04g03110,	27.3	14.81	20.21	0.000913584582545	0.00573200649371	1.0
GO:0010638	positive regulation of organelle organization	42	5	An01g14110,An02g02900,An02g07690,An08g06400,An17g01720,	11.9	6.46	7.32	0.000994355872617	0.00616031784408	1.0
GO:0048194	Golgi vesicle budding	3	2	An04g00360,An15g01520,	66.7	36.19	107.4	0.00100164551064	0.00616031784408	1.0
GO:0006422	aspartyl-tRNA aminoacylation	3	2	An04g03110,An07g06000,	66.7	36.19	107.4	0.00100164551064	0.00616031784408	1.0
GO:0051131	chaperone-mediated protein complex assembly	3	2	An02g03760,An12g04940,	66.7	36.19	107.4	0.00100164551064	0.00616031784408	1.0
GO:0006102	isocitrate metabolic process	3	2	An08g05580,An18g06760,	66.7	36.19	107.4	0.00100164551064	0.00616031784408	1.0
GO:0065008	regulation of biological quality	324	15	An01g05650,An02g06710,An02g07690,An04g05310,An05g00220,An07g09860,An07g10010,An08g04280,An08g04400,An08g06400,An11g07650,An12g01350,An12g04940,An12g08570,An15g01020,	4.6	2.51	2.68	0.00100737512144	0.00617116412977	1.0
GO:0009605	response to external stimulus	227	12	An01g07420,An01g08850,An01g14110,An03g03460,An03g03770,An04g01080,An04g07340,An05g00220,An07g01960,An07g09990,An11g09890,An11g11210,	5.3	2.87	3.07	0.00104048306392	0.00634898685281	1.0
GO:0048869	cellular developmental process	327	15	An01g09100,An02g01210,An03g04790,An07g01960,An07g02160,An07g09860,An08g05160,An09g06650,An11g06200,An12g04750,An14g04080,An15g00190,An16g01520,An16g08540,An18g03950,	4.6	2.49	2.66	0.0011049257774	0.00671587699078	1.0
GO:0031667	response to nutrient levels	198	11	An01g07420,An01g08850,An01g14110,An03g03460,An03g03770,An04g01080,An04g07340,An05g00220,An07g01960,An11g09890,An11g11210,	5.6	3.02	3.23	0.0011206086272	0.00678469659117	1.0
GO:0009991	response to extracellular stimulus	199	11	An01g07420,An01g08850,An01g14110,An03g03460,An03g03770,An04g01080,An04g07340,An05g00220,An07g01960,An11g09890,An11g11210,	5.5	3.0	3.21	0.00116727342064	0.0070398350485	1.0
GO:0051188	cofactor biosynthetic process	141	9	An01g00100,An01g04250,An02g11910,An02g12420,An03g03460,An05g00220,An07g09530,An11g01580,An18g05680,	6.4	3.47	3.73	0.00120147984828	0.00716351941011	1.0
GO:0006220	pyrimidine nucleotide metabolic process	12	3	An02g02910,An09g05840,An13g00440,	25.0	13.57	17.96	0.00120159290877	0.00716351941011	1.0
GO:0006414	translational elongation	12	3	An02g06710,An04g02550,An08g04470,	25.0	13.57	17.96	0.00120159290877	0.00716351941011	1.0
GO:0033865	nucleoside bisphosphate metabolic process	26	4	An01g00100,An02g11910,An07g09530,An09g06680,	15.4	8.35	9.83	0.00122185746401	0.00720155384089	1.0
GO:0034032	purine nucleoside bisphosphate metabolic process	26	4	An01g00100,An02g11910,An07g09530,An09g06680,	15.4	8.35	9.83	0.00122185746401	0.00720155384089	1.0
GO:0033875	ribonucleoside bisphosphate metabolic process	26	4	An01g00100,An02g11910,An07g09530,An09g06680,	15.4	8.35	9.83	0.00122185746401	0.00720155384089	1.0
GO:0044272	sulfur compound biosynthetic process	89	7	An01g00100,An02g07430,An02g10750,An02g11910,An07g09530,An16g02570,An18g05680,	7.9	4.27	4.65	0.00126490994987	0.00742716936601	1.0
GO:0034248	regulation of cellular amide metabolic process	66	6	An02g06710,An05g00530,An11g11210,An12g00130,An12g01350,An12g07580,	9.1	4.94	5.43	0.00132878882768	0.00777291509724	1.0
GO:0044265	cellular macromolecule catabolic process	173	10	An02g03760,An03g04340,An04g00360,An04g02320,An04g04970,An08g04280,An11g09890,An11g10660,An11g11210,An18g02140,	5.8	3.14	3.36	0.00138804827776	0.00808915026291	1.0
GO:0051640	organelle localization	92	7	An01g05650,An01g09100,An02g07690,An12g04750,An15g01520,An16g08540,An18g03310,	7.6	4.13	4.48	0.00153510418188	0.0088796360855	1.0
GO:0051130	positive regulation of cellular component organization	92	7	An01g14110,An02g02900,An02g07690,An04g03640,An05g00280,An08g06400,An17g01720,	7.6	4.13	4.48	0.00153510418188	0.0088796360855	1.0
GO:0019954	asexual reproduction	207	11	An01g09100,An02g01210,An03g04790,An07g01960,An07g09860,An08g05160,An09g06650,An14g04080,An15g00190,An16g01520,An18g03950,	5.3	2.88	3.08	0.00160134912169	0.00922851567905	1.0
GO:0071428	rRNA-containing ribonucleoprotein complex export from nucleus	28	4	An02g09200,An12g01350,An18g03310,An18g04180,	14.3	7.76	9.01	0.00162581764151	0.00933495295273	1.0
GO:0010604	positive regulation of macromolecule metabolic process	148	9	An01g14110,An02g02900,An04g00360,An07g04000,An11g06950,An12g00130,An12g00410,An12g01350,An16g05090,	6.1	3.3	3.54	0.00168416467101	0.0096344126033	1.0
GO:0051276	chromosome organization	275	13	An01g11910,An02g01200,An02g02900,An02g06710,An02g07690,An04g03640,An04g05960,An07g07570,An07g09860,An08g00700,An11g06950,An12g08030,An15g06430,	4.7	2.57	2.73	0.00179455396669	0.0102283002643	1.0
GO:0009084	glutamine family amino acid biosynthetic process	29	4	An01g00100,An08g05580,An12g07580,An18g06760,	13.8	7.49	8.64	0.00185895934504	0.0105183299668	1.0
GO:0006754	ATP biosynthetic process	29	4	An02g04520,An04g08190,An07g09530,An14g04180,	13.8	7.49	8.64	0.00185895934504	0.0105183299668	1.0
GO:0061794	conidium development	122	8	An01g09100,An02g01210,An03g04790,An07g09860,An09g06650,An14g04080,An15g00190,An16g01520,	6.6	3.56	3.83	0.00188035691362	0.0105625825184	1.0
GO:0048315	conidium formation	122	8	An01g09100,An02g01210,An03g04790,An07g09860,An09g06650,An14g04080,An15g00190,An16g01520,	6.6	3.56	3.83	0.00188035691362	0.0105625825184	1.0
GO:0015986	ATP synthesis coupled proton transport	14	3	An02g04520,An04g08190,An14g04180,	21.4	11.63	14.69	0.00193460305474	0.0105814084728	1.0
GO:0015985	energy coupled proton transport, down electrochemical gradient	14	3	An02g04520,An04g08190,An14g04180,	21.4	11.63	14.69	0.00193460305474	0.0105814084728	1.0
GO:0010257	NADH dehydrogenase complex assembly	14	3	An02g05880,An11g06200,An18g05680,	21.4	11.63	14.69	0.00193460305474	0.0105814084728	1.0
GO:0030162	regulation of proteolysis	14	3	An01g14110,An11g09890,An12g04750,	21.4	11.63	14.69	0.00193460305474	0.0105814084728	1.0
GO:0007007	inner mitochondrial membrane organization	14	3	An04g02460,An08g06220,An11g05700,	21.4	11.63	14.69	0.00193460305474	0.0105814084728	1.0
GO:0043650	dicarboxylic acid biosynthetic process	14	3	An02g12420,An08g05580,An18g06760,	21.4	11.63	14.69	0.00193460305474	0.0105814084728	1.0
GO:0032981	mitochondrial respiratory chain complex I assembly	14	3	An02g05880,An11g06200,An18g05680,	21.4	11.63	14.69	0.00193460305474	0.0105814084728	1.0
GO:0031325	positive regulation of cellular metabolic process	181	10	An01g14110,An02g02900,An04g00360,An07g04000,An11g06950,An12g00130,An12g00410,An12g01350,An12g07580,An16g05090,	5.5	3.0	3.2	0.00194303960448	0.0105814084728	1.0
GO:0032012	regulation of ARF protein signal transduction	4	2	An07g02190,An18g02490,	50.0	27.14	53.7	0.00197891379536	0.0105814084728	1.0
GO:0006123	mitochondrial electron transport, cytochrome c to oxygen	4	2	An02g09930,An07g07390,	50.0	27.14	53.7	0.00197891379536	0.0105814084728	1.0
GO:0031114	regulation of microtubule depolymerization	4	2	An02g07690,An07g07570,	50.0	27.14	53.7	0.00197891379536	0.0105814084728	1.0
GO:0009263	deoxyribonucleotide biosynthetic process	4	2	An04g01080,An09g05840,	50.0	27.14	53.7	0.00197891379536	0.0105814084728	1.0
GO:0031113	regulation of microtubule polymerization	4	2	An02g07690,An07g07570,	50.0	27.14	53.7	0.00197891379536	0.0105814084728	1.0
GO:0006616	SRP-dependent cotranslational protein targeting to membrane, translocation	4	2	An03g04340,An07g09990,	50.0	27.14	53.7	0.00197891379536	0.0105814084728	1.0
GO:0018130	heterocycle biosynthetic process	768	26	An01g00100,An01g04250,An02g02900,An02g02910,An02g04520,An02g11910,An02g12420,An03g03460,An04g01080,An04g02060,An04g08190,An07g09530,An07g10100,An08g00700,An09g05200,An09g05840,An09g06680,An11g01580,An12g08030,An13g00440,An13g01080,An14g04180,An16g02570,An18g01540,An18g03950,An18g05680,	3.4	1.84	1.96	0.00202735747305	0.0108033158496	1.0
GO:0007154	cell communication	348	15	An01g07420,An01g08850,An01g14110,An02g06710,An03g03460,An03g03770,An04g01080,An04g03640,An04g07340,An05g00220,An07g01960,An11g09890,An11g11210,An14g06290,An18g02140,	4.3	2.34	2.49	0.00203690284008	0.0108171359016	1.0
GO:0006629	lipid metabolic process	421	17	An01g00060,An01g07430,An01g14110,An02g03570,An03g03770,An04g06650,An05g00220,An05g00490,An07g01960,An08g05160,An08g10720,An13g00740,An14g06210,An15g01020,An18g01540,An18g03950,An18g05680,	4.0	2.19	2.33	0.00209676200638	0.0110396441636	1.0
GO:0009206	purine ribonucleoside triphosphate biosynthetic process	30	4	An02g04520,An04g08190,An07g09530,An14g04180,	13.3	7.24	8.31	0.0021142763244	0.0110396441636	1.0
GO:0032269	negative regulation of cellular protein metabolic process	30	4	An05g00280,An11g09890,An11g11210,An12g04750,	13.3	7.24	8.31	0.0021142763244	0.0110396441636	1.0
GO:0009145	purine nucleoside triphosphate biosynthetic process	30	4	An02g04520,An04g08190,An07g09530,An14g04180,	13.3	7.24	8.31	0.0021142763244	0.0110396441636	1.0
GO:0009201	ribonucleoside triphosphate biosynthetic process	30	4	An02g04520,An04g08190,An07g09530,An14g04180,	13.3	7.24	8.31	0.0021142763244	0.0110396441636	1.0
GO:0048468	cell development	215	11	An01g09100,An02g01210,An03g04790,An07g01960,An07g09860,An09g06650,An11g06200,An14g04080,An15g00190,An16g01520,An16g08540,	5.1	2.78	2.96	0.00215948977936	0.0112380137013	1.0
GO:0051603	proteolysis involved in cellular protein catabolic process	126	8	An02g03760,An03g04340,An04g00360,An04g02320,An04g04970,An11g09890,An11g10660,An18g02140,	6.3	3.45	3.7	0.0023035062846	0.0119475192628	1.0
GO:0006515	protein quality control for misfolded or incompletely synthesized proteins	15	3	An02g03760,An04g04970,An11g09890,	20.0	10.86	13.47	0.00238554641393	0.0121277080134	1.0
GO:0099132	ATP hydrolysis coupled cation transmembrane transport	15	3	An04g05310,An04g08190,An14g04180,	20.0	10.86	13.47	0.00238554641393	0.0121277080134	1.0
GO:0090662	ATP hydrolysis coupled transmembrane transport	15	3	An04g05310,An04g08190,An14g04180,	20.0	10.86	13.47	0.00238554641393	0.0121277080134	1.0
GO:0015991	ATP hydrolysis coupled proton transport	15	3	An04g05310,An04g08190,An14g04180,	20.0	10.86	13.47	0.00238554641393	0.0121277080134	1.0
GO:0015988	energy coupled proton transmembrane transport, against electrochemical gradient	15	3	An04g05310,An04g08190,An14g04180,	20.0	10.86	13.47	0.00238554641393	0.0121277080134	1.0
GO:0099131	ATP hydrolysis coupled ion transmembrane transport	15	3	An04g05310,An04g08190,An14g04180,	20.0	10.86	13.47	0.00238554641393	0.0121277080134	1.0
GO:1902600	proton transmembrane transport	31	4	An02g04520,An04g05310,An04g08190,An14g04180,	12.9	7.01	8.0	0.00239280614403	0.0121277080134	1.0
GO:0032506	cytokinetic process	51	5	An04g00360,An04g03640,An07g07570,An07g09860,An11g09890,	9.8	5.32	5.89	0.00240084673572	0.0121289529895	1.0
GO:0043934	sporulation	285	13	An01g09100,An02g01210,An03g04790,An07g01960,An07g09860,An08g05160,An09g06650,An11g06200,An14g04080,An15g00190,An16g01520,An16g08540,An18g03950,	4.6	2.48	2.63	0.00245376397672	0.0123561707048	1.0
GO:0040008	regulation of growth	128	8	An01g08850,An01g09100,An02g07690,An03g03770,An04g04970,An05g00280,An09g06650,An14g04080,	6.3	3.39	3.63	0.00254136355711	0.0127560054673	1.0
GO:0051248	negative regulation of protein metabolic process	32	4	An05g00280,An11g09890,An11g11210,An12g04750,	12.5	6.79	7.72	0.00269557367325	0.0134865358057	1.0
GO:0030154	cell differentiation	289	13	An01g09100,An02g01210,An03g04790,An07g01960,An07g09860,An08g05160,An09g06650,An11g06200,An14g04080,An15g00190,An16g01520,An16g08540,An18g03950,	4.5	2.44	2.59	0.00276783213157	0.01377830286	1.0
GO:0016999	antibiotic metabolic process	102	7	An07g02160,An08g05580,An09g06680,An12g07850,An14g00310,An16g02570,An18g06760,	6.9	3.73	4.01	0.00277159948277	0.01377830286	1.0
GO:0009893	positive regulation of metabolic process	191	10	An01g14110,An02g02900,An04g00360,An07g04000,An11g06950,An12g00130,An12g00410,An12g01350,An12g07580,An16g05090,	5.2	2.84	3.02	0.00287537681292	0.0142486825507	1.0
GO:0046939	nucleotide phosphorylation	16	3	An07g09530,An07g10100,An13g00440,	18.8	10.18	12.43	0.00289638242447	0.0143072096904	1.0
GO:0000003	reproduction	436	17	An01g08850,An01g09100,An02g01210,An02g05640,An03g04790,An07g01960,An07g09860,An08g05160,An09g06650,An11g06200,An11g09890,An14g04080,An15g00190,An15g01740,An16g01520,An16g08540,An18g03950,	3.9	2.12	2.24	0.00301007010311	0.0148217375963	1.0
GO:0044257	cellular protein catabolic process	132	8	An02g03760,An03g04340,An04g00360,An04g02320,An04g04970,An11g09890,An11g10660,An18g02140,	6.1	3.29	3.52	0.00307450723625	0.0150912721123	1.0
GO:0051726	regulation of cell cycle	260	12	An01g00060,An01g07420,An01g11910,An02g07690,An04g01830,An04g03640,An05g00280,An07g05920,An11g06950,An11g10660,An16g01520,An17g01720,	4.6	2.51	2.66	0.00323749889393	0.0155510046172	1.0
GO:0051054	positive regulation of DNA metabolic process	5	2	An11g06950,An16g05090,	40.0	21.72	35.8	0.00325811536325	0.0155510046172	1.0
GO:0033559	unsaturated fatty acid metabolic process	5	2	An07g01960,An08g05160,	40.0	21.72	35.8	0.00325811536325	0.0155510046172	1.0
GO:0007019	microtubule depolymerization	5	2	An02g07690,An07g07570,	40.0	21.72	35.8	0.00325811536325	0.0155510046172	1.0
GO:0045861	negative regulation of proteolysis	5	2	An11g09890,An12g04750,	40.0	21.72	35.8	0.00325811536325	0.0155510046172	1.0
GO:0019646	aerobic electron transport chain	5	2	An02g09930,An07g07390,	40.0	21.72	35.8	0.00325811536325	0.0155510046172	1.0
GO:0000376	RNA splicing, via transesterification reactions with guanosine as nucleophile	5	2	An04g03060,An15g00420,	40.0	21.72	35.8	0.00325811536325	0.0155510046172	1.0
GO:0000372	Group I intron splicing	5	2	An04g03060,An15g00420,	40.0	21.72	35.8	0.00325811536325	0.0155510046172	1.0
GO:0006636	unsaturated fatty acid biosynthetic process	5	2	An07g01960,An08g05160,	40.0	21.72	35.8	0.00325811536325	0.0155510046172	1.0
GO:0016310	phosphorylation	227	11	An02g09930,An04g01200,An04g05220,An05g00280,An05g00490,An07g07390,An07g09530,An07g10100,An13g00440,An14g04080,An14g06290,	4.8	2.63	2.79	0.00328396882948	0.0156264694149	1.0
GO:0048856	anatomical structure development	367	15	An01g08850,An01g09100,An02g01210,An03g04790,An07g01960,An07g09860,An08g05160,An09g06650,An11g06200,An11g09890,An14g04080,An15g00190,An16g01520,An16g08540,An18g03950,	4.1	2.22	2.35	0.00337340781448	0.0160031175589	1.0
GO:0006368	transcription elongation from RNA polymerase II promoter	17	3	An02g02900,An08g00700,An12g08030,	17.6	9.58	11.54	0.00346955378173	0.0162609207361	1.0
GO:0009070	serine family amino acid biosynthetic process	17	3	An02g07430,An02g10750,An11g09770,	17.6	9.58	11.54	0.00346955378173	0.0162609207361	1.0
GO:0030473	nuclear migration along microtubule	17	3	An01g09100,An02g07690,An16g08540,	17.6	9.58	11.54	0.00346955378173	0.0162609207361	1.0
GO:0036171	filamentous growth of a population of unicellular organisms in response to chemical stimulus	17	3	An01g14110,An03g03770,An04g07340,	17.6	9.58	11.54	0.00346955378173	0.0162609207361	1.0
GO:0042274	ribosomal small subunit biogenesis	56	5	An02g06130,An02g09200,An04g05850,An07g02960,An18g04180,	8.9	4.85	5.31	0.00362427086105	0.0168843277239	1.0
GO:0051129	negative regulation of cellular component organization	56	5	An01g11910,An02g07690,An05g00280,An11g06950,An11g10660,	8.9	4.85	5.31	0.00362427086105	0.0168843277239	1.0
GO:0031123	RNA 3'-end processing	35	4	An02g02900,An02g09200,An12g08030,An18g04570,	11.4	6.2	6.97	0.0037593257994	0.0174092587615	1.0
GO:0042255	ribosome assembly	35	4	An02g03950,An02g06130,An02g09200,An08g05730,	11.4	6.2	6.97	0.0037593257994	0.0174092587615	1.0
GO:0072384	organelle transport along microtubule	18	3	An01g09100,An02g07690,An16g08540,	16.7	9.05	10.77	0.00410730690756	0.0186870454625	1.0
GO:0006354	DNA-templated transcription, elongation	18	3	An02g02900,An08g00700,An12g08030,	16.7	9.05	10.77	0.00410730690756	0.0186870454625	1.0
GO:0010970	transport along microtubule	18	3	An01g09100,An02g07690,An16g08540,	16.7	9.05	10.77	0.00410730690756	0.0186870454625	1.0
GO:0099111	microtubule-based transport	18	3	An01g09100,An02g07690,An16g08540,	16.7	9.05	10.77	0.00410730690756	0.0186870454625	1.0
GO:0090529	cell septum assembly	18	3	An04g00360,An07g09860,An11g09890,	16.7	9.05	10.77	0.00410730690756	0.0186870454625	1.0
GO:0036244	cellular response to neutral pH	18	3	An01g08850,An01g14110,An07g01960,	16.7	9.05	10.77	0.00410730690756	0.0186870454625	1.0
GO:0030163	protein catabolic process	140	8	An02g03760,An03g04340,An04g00360,An04g02320,An04g04970,An11g09890,An11g10660,An18g02140,	5.7	3.1	3.3	0.00439901222529	0.0199558688704	1.0
GO:0048519	negative regulation of biological process	380	15	An01g07420,An01g11910,An02g02900,An02g06710,An02g07690,An05g00280,An07g03760,An08g04280,An11g06950,An11g09890,An11g10660,An11g11210,An12g04750,An12g08030,An18g03950,	3.9	2.14	2.26	0.00465047559533	0.0210352907742	1.0
GO:0080135	regulation of cellular response to stress	19	3	An02g02900,An11g09890,An12g00410,	15.8	8.57	10.1	0.00481169985333	0.0214633802445	1.0
GO:0030705	cytoskeleton-dependent intracellular transport	19	3	An01g09100,An02g07690,An16g08540,	15.8	8.57	10.1	0.00481169985333	0.0214633802445	1.0
GO:0061013	regulation of mRNA catabolic process	6	2	An08g04280,An12g00410,	33.3	18.1	26.84	0.0048278811604	0.0214633802445	1.0
GO:0017062	respiratory chain complex III assembly	6	2	An02g06850,An04g01200,	33.3	18.1	26.84	0.0048278811604	0.0214633802445	1.0
GO:0032527	protein exit from endoplasmic reticulum	6	2	An03g04340,An11g09890,	33.3	18.1	26.84	0.0048278811604	0.0214633802445	1.0
GO:0034551	mitochondrial respiratory chain complex III assembly	6	2	An02g06850,An04g01200,	33.3	18.1	26.84	0.0048278811604	0.0214633802445	1.0
GO:0035690	cellular response to drug	207	10	An01g05650,An02g05880,An02g08920,An03g03770,An04g07340,An07g02190,An08g01740,An11g09890,An14g06210,An18g03300,	4.8	2.62	2.77	0.00507883581903	0.0225147251692	1.0
GO:0016070	RNA metabolic process	740	24	An01g10990,An02g01740,An02g02900,An02g06130,An02g09200,An02g14080,An04g03060,An04g03110,An04g05850,An07g02960,An07g06000,An08g00700,An08g02860,An08g04280,An09g05200,An09g05970,An11g02400,An11g11210,An12g08030,An15g00160,An15g00420,An18g03300,An18g03950,An18g04570,	3.2	1.76	1.87	0.00512750481958	0.0226659019865	1.0
GO:0006790	sulfur compound metabolic process	144	8	An01g00100,An02g07430,An02g10750,An02g11910,An07g09530,An09g06680,An16g02570,An18g05680,	5.6	3.02	3.2	0.00520728021735	0.022953337162	1.0
GO:0051656	establishment of organelle localization	61	5	An01g09100,An02g07690,An15g01520,An16g08540,An18g03310,	8.2	4.45	4.83	0.00524102417237	0.0229719256682	1.0
GO:0097435	supramolecular fiber organization	61	5	An01g05650,An02g01200,An02g07690,An07g07570,An08g06400,	8.2	4.45	4.83	0.00524102417237	0.0229719256682	1.0
GO:0051302	regulation of cell division	39	4	An04g01830,An04g03640,An05g00280,An07g04000,	10.3	5.57	6.17	0.00557629129837	0.0241379252479	1.0
GO:0045839	negative regulation of mitotic nuclear division	20	3	An01g11910,An11g06950,An11g10660,	15.0	8.14	9.5	0.00558460995452	0.0241379252479	1.0
GO:0031109	microtubule polymerization or depolymerization	20	3	An01g05650,An02g07690,An07g07570,	15.0	8.14	9.5	0.00558460995452	0.0241379252479	1.0
GO:0046112	nucleobase biosynthetic process	20	3	An02g02910,An02g12420,An13g00440,	15.0	8.14	9.5	0.00558460995452	0.0241379252479	1.0
GO:0031124	mRNA 3'-end processing	20	3	An02g02900,An12g08030,An18g04570,	15.0	8.14	9.5	0.00558460995452	0.0241379252479	1.0
GO:0030448	hyphal growth	179	9	An01g09100,An02g01210,An02g08660,An03g04790,An07g02190,An15g00190,An15g00470,An16g01520,An16g02460,	5.0	2.73	2.89	0.00597140458365	0.0257382424714	1.0
GO:0009132	nucleoside diphosphate metabolic process	21	3	An07g09530,An07g10100,An09g05840,	14.3	7.76	8.97	0.00642774124017	0.0274768279388	1.0
GO:0036503	ERAD pathway	21	3	An03g04340,An04g00360,An11g09890,	14.3	7.76	8.97	0.00642774124017	0.0274768279388	1.0
GO:0006090	pyruvate metabolic process	21	3	An01g00100,An02g11910,An07g09530,	14.3	7.76	8.97	0.00642774124017	0.0274768279388	1.0
GO:0044419	interspecies interaction between organisms	150	8	An01g00060,An01g08850,An03g03460,An05g00220,An07g09990,An11g09890,An13g00740,An18g02010,	5.3	2.9	3.07	0.00662683498836	0.0279291782933	1.0
GO:0000910	cytokinesis	91	6	An01g11910,An04g00360,An04g03640,An07g07570,An07g09860,An11g09890,	6.6	3.58	3.83	0.00666556641433	0.0279291782933	1.0
GO:0000462	maturation of SSU-rRNA from tricistronic rRNA transcript (SSU-rRNA, 5.8S rRNA, LSU-rRNA)	41	4	An02g06130,An02g09200,An04g05850,An07g02960,	9.8	5.3	5.84	0.00667200098923	0.0279291782933	1.0
GO:0009268	response to pH	41	4	An01g00060,An01g08850,An01g14110,An07g01960,	9.8	5.3	5.84	0.00667200098923	0.0279291782933	1.0
GO:1901879	regulation of protein depolymerization	7	2	An02g07690,An07g07570,	28.6	15.51	21.47	0.00667715573592	0.0279291782933	1.0
GO:0034063	stress granule assembly	7	2	An08g04280,An11g11210,	28.6	15.51	21.47	0.00667715573592	0.0279291782933	1.0
GO:0045040	protein import into mitochondrial outer membrane	7	2	An14g00220,An15g00190,	28.6	15.51	21.47	0.00667715573592	0.0279291782933	1.0
GO:0042759	long-chain fatty acid biosynthetic process	7	2	An01g00060,An18g05680,	28.6	15.51	21.47	0.00667715573592	0.0279291782933	1.0
GO:0036178	filamentous growth of a population of unicellular organisms in response to neutral pH	22	3	An01g08850,An01g14110,An07g01960,	13.6	7.4	8.5	0.00734263160756	0.0305484887202	1.0
GO:0000002	mitochondrial genome maintenance	22	3	An07g10010,An08g04470,An09g03940,	13.6	7.4	8.5	0.00734263160756	0.0305484887202	1.0
GO:0072330	monocarboxylic acid biosynthetic process	122	7	An01g00060,An02g03570,An07g01960,An07g09530,An08g05160,An16g02570,An18g05680,	5.7	3.11	3.31	0.00738476531012	0.0306418528601	1.0
GO:0051186	cofactor metabolic process	219	10	An01g00100,An01g04250,An02g11910,An02g12420,An03g03460,An05g00220,An07g09530,An09g06680,An11g01580,An18g05680,	4.6	2.48	2.61	0.00746752422596	0.0308208692191	1.0
GO:0032787	monocarboxylic acid metabolic process	219	10	An01g00060,An01g00100,An01g07430,An02g03570,An02g11910,An07g01960,An07g09530,An08g05160,An16g02570,An18g05680,	4.6	2.48	2.61	0.00746752422596	0.0308208692191	1.0
GO:0048523	negative regulation of cellular process	328	13	An01g07420,An01g11910,An02g02900,An02g06710,An02g07690,An05g00280,An11g06950,An11g09890,An11g10660,An11g11210,An12g04750,An12g08030,An18g03950,	4.0	2.15	2.26	0.00790695763031	0.0325482171237	1.0
GO:0032271	regulation of protein polymerization	23	3	An02g07690,An07g07570,An08g06400,	13.0	7.08	8.08	0.00833065976706	0.0340223270277	1.0
GO:0036176	response to neutral pH	23	3	An01g08850,An01g14110,An07g01960,	13.0	7.08	8.08	0.00833065976706	0.0340223270277	1.0
GO:0017004	cytochrome complex assembly	23	3	An02g01720,An02g06850,An04g01200,	13.0	7.08	8.08	0.00833065976706	0.0340223270277	1.0
GO:0042592	homeostatic process	189	9	An02g06710,An04g05310,An05g00220,An07g09860,An07g10010,An08g04400,An11g07650,An12g08570,An15g01020,	4.8	2.59	2.72	0.00841445692941	0.0342745941941	1.0
GO:0032956	regulation of actin cytoskeleton organization	44	4	An01g08850,An04g01830,An04g03640,An08g06400,	9.1	4.94	5.4	0.00856850910647	0.0347203129419	1.0
GO:0032970	regulation of actin filament-based process	44	4	An01g08850,An04g01830,An04g03640,An08g06400,	9.1	4.94	5.4	0.00856850910647	0.0347203129419	1.0
GO:0006207	'de novo' pyrimidine nucleobase biosynthetic process	8	2	An02g02910,An13g00440,	25.0	13.57	17.89	0.00879518962052	0.0350008057533	1.0
GO:0009085	lysine biosynthetic process	8	2	An04g05420,An15g02490,	25.0	13.57	17.89	0.00879518962052	0.0350008057533	1.0
GO:0019856	pyrimidine nucleobase biosynthetic process	8	2	An02g02910,An13g00440,	25.0	13.57	17.89	0.00879518962052	0.0350008057533	1.0
GO:0006553	lysine metabolic process	8	2	An04g05420,An15g02490,	25.0	13.57	17.89	0.00879518962052	0.0350008057533	1.0
GO:0007008	outer mitochondrial membrane organization	8	2	An14g00220,An15g00190,	25.0	13.57	17.89	0.00879518962052	0.0350008057533	1.0
GO:0009262	deoxyribonucleotide metabolic process	8	2	An04g01080,An09g05840,	25.0	13.57	17.89	0.00879518962052	0.0350008057533	1.0
GO:0051668	localization within membrane	8	2	An03g03770,An04g00360,	25.0	13.57	17.89	0.00879518962052	0.0350008057533	1.0
GO:0007163	establishment or maintenance of cell polarity	127	7	An01g05650,An02g01200,An02g05870,An02g12010,An07g06030,An07g09990,An15g00470,	5.5	2.99	3.17	0.00912277355494	0.0362118256416	1.0
GO:0007096	regulation of exit from mitosis	24	3	An04g03640,An11g06950,An17g01720,	12.5	6.79	7.69	0.00939305196134	0.0371897935161	1.0
GO:0034654	nucleobase-containing compound biosynthetic process	532	18	An01g00100,An02g02900,An02g02910,An02g04520,An02g11910,An04g01080,An04g02060,An04g08190,An07g09530,An07g10100,An08g00700,An09g05200,An09g05840,An09g06680,An12g08030,An13g00440,An14g04180,An18g03950,	3.4	1.84	1.93	0.00975347427004	0.0385187968634	1.0
GO:0009607	response to biotic stimulus	129	7	An01g08850,An01g14110,An03g03770,An04g01080,An04g07340,An07g09990,An13g00740,	5.4	2.95	3.11	0.00989575906467	0.0389817749484	1.0
GO:0006631	fatty acid metabolic process	99	6	An01g00060,An01g07430,An02g03570,An07g01960,An08g05160,An18g05680,	6.1	3.29	3.5	0.00992906886804	0.0390142200977	1.0
GO:0032270	positive regulation of cellular protein metabolic process	46	4	An01g14110,An02g02900,An12g00130,An12g01350,	8.7	4.72	5.14	0.0100104633593	0.039234964703	1.0
GO:0051301	cell division	130	7	An01g11910,An04g00360,An04g03640,An07g07570,An07g09860,An11g09890,An15g01240,	5.4	2.92	3.09	0.0102996947213	0.0402671482068	1.0
GO:0045935	positive regulation of nucleobase-containing compound metabolic process	100	6	An02g02900,An04g00360,An07g04000,An11g06950,An12g00410,An16g05090,	6.0	3.26	3.46	0.0104046695994	0.0404741647416	1.0
GO:0071216	cellular response to biotic stimulus	100	6	An01g08850,An01g14110,An03g03770,An04g01080,An04g07340,An13g00740,	6.0	3.26	3.46	0.0104046695994	0.0404741647416	1.0
GO:0072528	pyrimidine-containing compound biosynthetic process	25	3	An02g02910,An09g05840,An13g00440,	12.0	6.51	7.34	0.0105308884716	0.0406602046198	1.0
GO:0036177	filamentous growth of a population of unicellular organisms in response to pH	25	3	An01g08850,An01g14110,An07g01960,	12.0	6.51	7.34	0.0105308884716	0.0406602046198	1.0
GO:0032954	regulation of cytokinetic process	25	3	An04g01830,An04g03640,An05g00280,	12.0	6.51	7.34	0.0105308884716	0.0406602046198	1.0
GO:0051171	regulation of nitrogen compound metabolic process	830	25	An01g07420,An01g08850,An01g14110,An02g02900,An02g06710,An04g00360,An04g01080,An04g05960,An05g00280,An05g00530,An07g04000,An08g04280,An11g02670,An11g06950,An11g09890,An11g11210,An12g00130,An12g00410,An12g01350,An12g04750,An12g07580,An12g08030,An16g05090,An17g01720,An18g03950,	3.0	1.64	1.72	0.0106352455717	0.0408603508878	1.0
GO:0080090	regulation of primary metabolic process	830	25	An01g07420,An01g08850,An01g14110,An02g02900,An02g06710,An04g00360,An04g01080,An04g05960,An05g00280,An05g00530,An07g04000,An08g04280,An11g02670,An11g06950,An11g09890,An11g11210,An12g00130,An12g00410,An12g01350,An12g04750,An12g07580,An12g08030,An16g05090,An17g01720,An18g03950,	3.0	1.64	1.72	0.0106352455717	0.0408603508878	1.0
GO:0015672	monovalent inorganic cation transport	47	4	An02g04520,An04g05310,An04g08190,An14g04180,	8.5	4.62	5.02	0.0107868742265	0.0412392537995	1.0
GO:0030490	maturation of SSU-rRNA	47	4	An02g06130,An02g09200,An04g05850,An07g02960,	8.5	4.62	5.02	0.0107868742265	0.0412392537995	1.0
GO:1901987	regulation of cell cycle phase transition	101	6	An01g07420,An01g11910,An04g03640,An05g00280,An11g06950,An17g01720,	5.9	3.23	3.42	0.0108962295326	0.0414536262903	1.0
GO:1901990	regulation of mitotic cell cycle phase transition	101	6	An01g07420,An01g11910,An04g03640,An05g00280,An11g06950,An17g01720,	5.9	3.23	3.42	0.0108962295326	0.0414536262903	1.0
GO:0051261	protein depolymerization	9	2	An02g07690,An07g07570,	22.2	12.06	15.34	0.0111715318729	0.0421915135781	1.0
GO:0031110	regulation of microtubule polymerization or depolymerization	9	2	An02g07690,An07g07570,	22.2	12.06	15.34	0.0111715318729	0.0421915135781	1.0
GO:0006900	vesicle budding from membrane	9	2	An04g00360,An15g01520,	22.2	12.06	15.34	0.0111715318729	0.0421915135781	1.0
GO:0090150	establishment of protein localization to membrane	48	4	An03g04340,An07g09990,An14g00220,An15g00190,	8.3	4.52	4.9	0.0116011313078	0.0437078942248	1.0
GO:0042221	response to chemical	542	18	An01g05650,An01g14110,An02g05880,An02g08920,An02g10750,An03g03460,An03g03770,An03g04340,An04g00360,An04g07340,An05g00220,An07g02190,An07g09990,An08g01740,An11g07650,An11g09890,An14g06210,An18g03300,	3.3	1.8	1.89	0.011649320036	0.0437834347247	1.0
GO:1902903	regulation of supramolecular fiber organization	26	3	An02g07690,An07g07570,An08g06400,	11.5	6.26	7.02	0.0117451099075	0.0440370867858	1.0
GO:0050790	regulation of catalytic activity	103	6	An01g07420,An04g00360,An05g00280,An11g02650,An11g06950,An16g05090,	5.8	3.16	3.35	0.011928305163	0.0446164491192	1.0
GO:0051247	positive regulation of protein metabolic process	49	4	An01g14110,An02g02900,An12g00130,An12g01350,	8.2	4.43	4.8	0.0124538670193	0.0462487281194	1.0
GO:0010639	negative regulation of organelle organization	49	4	An01g11910,An02g07690,An11g06950,An11g10660,	8.2	4.43	4.8	0.0124538670193	0.0462487281194	1.0
GO:0005996	monosaccharide metabolic process	49	4	An02g08660,An14g03820,An15g07500,An16g02990,	8.2	4.43	4.8	0.0124538670193	0.0462487281194	1.0
GO:0019438	aromatic compound biosynthetic process	713	22	An01g00100,An01g04250,An02g02900,An02g02910,An02g04520,An02g11910,An02g12420,An04g01080,An04g02060,An04g08190,An07g09530,An07g10100,An08g00700,An09g05200,An09g05840,An09g06680,An11g01580,An12g08030,An13g00440,An13g01080,An14g04180,An18g03950,	3.1	1.68	1.76	0.0125177974559	0.0463754591461	1.0
GO:0060255	regulation of macromolecule metabolic process	844	25	An01g07420,An01g14110,An02g02900,An02g06710,An04g00360,An04g01080,An04g05960,An05g00280,An05g00530,An07g03760,An07g04000,An08g04280,An11g02670,An11g06950,An11g09890,An11g11210,An12g00130,An12g00410,An12g01350,An12g04750,An12g07580,An12g08030,An16g05090,An17g01720,An18g03950,	3.0	1.61	1.69	0.012913563592	0.0473944632013	1.0
GO:0031328	positive regulation of cellular biosynthetic process	136	7	An02g02900,An04g00360,An07g04000,An11g06950,An12g00130,An12g01350,An12g07580,	5.1	2.79	2.94	0.0129795409591	0.0473944632013	1.0
GO:0010557	positive regulation of macromolecule biosynthetic process	105	6	An02g02900,An04g00360,An07g04000,An11g06950,An12g00130,An12g01350,	5.7	3.1	3.28	0.0130274230122	0.0473944632013	1.0
GO:0034250	positive regulation of cellular amide metabolic process	27	3	An12g00130,An12g01350,An12g07580,	11.1	6.03	6.73	0.013036523297	0.0473944632013	1.0
GO:0044770	cell cycle phase transition	27	3	An01g07420,An07g09860,An18g02140,	11.1	6.03	6.73	0.013036523297	0.0473944632013	1.0
GO:0051647	nucleus localization	27	3	An01g09100,An02g07690,An16g08540,	11.1	6.03	6.73	0.013036523297	0.0473944632013	1.0
GO:0007097	nuclear migration	27	3	An01g09100,An02g07690,An16g08540,	11.1	6.03	6.73	0.013036523297	0.0473944632013	1.0
GO:0044772	mitotic cell cycle phase transition	27	3	An01g07420,An07g09860,An18g02140,	11.1	6.03	6.73	0.013036523297	0.0473944632013	1.0
GO:0072657	protein localization to membrane	50	4	An03g04340,An07g09990,An14g00220,An15g00190,	8.0	4.34	4.69	0.0133456851713	0.0484053289665	1.0
GO:0001676	long-chain fatty acid metabolic process	10	2	An01g00060,An18g05680,	20.0	10.86	13.42	0.0137960228027	0.0494622384356	1.0
GO:0000022	mitotic spindle elongation	10	2	An01g11910,An02g01200,	20.0	10.86	13.42	0.0137960228027	0.0494622384356	1.0
GO:0051231	spindle elongation	10	2	An01g11910,An02g01200,	20.0	10.86	13.42	0.0137960228027	0.0494622384356	1.0
GO:0006448	regulation of translational elongation	10	2	An05g00530,An11g11210,	20.0	10.86	13.42	0.0137960228027	0.0494622384356	1.0
GO:1903311	regulation of mRNA metabolic process	10	2	An08g04280,An12g00410,	20.0	10.86	13.42	0.0137960228027	0.0494622384356	1.0
GO:0031323	regulation of cellular metabolic process	854	25	An01g07420,An01g08850,An01g14110,An02g02900,An02g06710,An04g00360,An04g01080,An04g05960,An05g00280,An05g00530,An07g04000,An08g04280,An11g02670,An11g06950,An11g09890,An11g11210,An12g00130,An12g00410,An12g01350,An12g04750,An12g07580,An12g08030,An16g05090,An17g01720,An18g03950,	2.9	1.59	1.67	0.0147703205721	0.0528336064604	1.0
GO:0010628	positive regulation of gene expression	108	6	An01g14110,An02g02900,An04g00360,An07g04000,An12g00130,An12g01350,	5.6	3.02	3.19	0.0148063333174	0.0528409510134	1.0
GO:0080134	regulation of response to stress	52	4	An02g02900,An07g09990,An11g09890,An12g00410,	7.7	4.18	4.49	0.0152488399396	0.0542956406088	1.0
GO:0019222	regulation of metabolic process	902	26	An01g07420,An01g08850,An01g14110,An02g02900,An02g06710,An04g00360,An04g01080,An04g05960,An05g00280,An05g00530,An07g03760,An07g04000,An08g04280,An11g02670,An11g06950,An11g09890,An11g11210,An12g00130,An12g00410,An12g01350,An12g04750,An12g07580,An12g08030,An16g05090,An17g01720,An18g03950,	2.9	1.56	1.65	0.0155881265178	0.0543854258216	1.0
GO:0034976	response to endoplasmic reticulum stress	29	3	An03g04340,An04g00360,An11g09890,	10.3	5.62	6.21	0.0158535212799	0.0543854258216	1.0
GO:0051784	negative regulation of nuclear division	29	3	An01g11910,An11g06950,An11g10660,	10.3	5.62	6.21	0.0158535212799	0.0543854258216	1.0
GO:0016126	sterol biosynthetic process	29	3	An03g03770,An05g00220,An14g06210,	10.3	5.62	6.21	0.0158535212799	0.0543854258216	1.0
GO:0006396	RNA processing	283	11	An02g01740,An02g02900,An02g06130,An02g09200,An04g03060,An04g05850,An07g02960,An12g08030,An15g00160,An15g00420,An18g04570,	3.9	2.11	2.21	0.0159781497783	0.0543854258216	1.0
GO:0016071	mRNA metabolic process	110	6	An02g02900,An08g04280,An11g11210,An12g08030,An15g00160,An18g04570,	5.5	2.96	3.12	0.016082024348	0.0543854258216	1.0
GO:0009891	positive regulation of biosynthetic process	142	7	An02g02900,An04g00360,An07g04000,An11g06950,An12g00130,An12g01350,An12g07580,	4.9	2.68	2.81	0.0161277539277	0.0543854258216	1.0
GO:0051052	regulation of DNA metabolic process	53	4	An02g02900,An04g01080,An11g06950,An16g05090,	7.5	4.1	4.4	0.0162612397026	0.0543854258216	1.0
GO:1902410	mitotic cytokinetic process	11	2	An04g00360,An11g09890,	18.2	9.87	11.93	0.0166587868519	0.0543854258216	1.0
GO:0006526	arginine biosynthetic process	11	2	An01g00100,An12g07580,	18.2	9.87	11.93	0.0166587868519	0.0543854258216	1.0
GO:0090151	establishment of protein localization to mitochondrial membrane	11	2	An14g00220,An15g00190,	18.2	9.87	11.93	0.0166587868519	0.0543854258216	1.0
GO:0000028	ribosomal small subunit assembly	11	2	An02g06130,An02g09200,	18.2	9.87	11.93	0.0166587868519	0.0543854258216	1.0
GO:0045727	positive regulation of translation	11	2	An12g00130,An12g01350,	18.2	9.87	11.93	0.0166587868519	0.0543854258216	1.0
GO:0000917	division septum assembly	11	2	An04g00360,An11g09890,	18.2	9.87	11.93	0.0166587868519	0.0543854258216	1.0
GO:0006260	DNA replication	81	5	An04g01080,An07g09860,An07g10100,An11g06950,An16g04890,	6.2	3.35	3.56	0.0168066995446	0.0543854258216	1.0
GO:0050793	regulation of developmental process	144	7	An01g05650,An01g08850,An01g14110,An02g07690,An05g00280,An16g01520,An18g03950,	4.9	2.64	2.77	0.0172880031017	0.0543854258216	1.0
GO:0009069	serine family amino acid metabolic process	30	3	An02g07430,An02g10750,An11g09770,	10.0	5.43	5.98	0.0173801040521	0.0543854258216	1.0
GO:0010243	response to organonitrogen compound	30	3	An03g04340,An04g00360,An11g09890,	10.0	5.43	5.98	0.0173801040521	0.0543854258216	1.0
GO:0006259	DNA metabolic process	287	11	An02g02900,An02g06710,An04g01080,An07g09860,An07g10100,An08g10640,An11g06950,An12g08030,An15g01740,An16g04890,An18g02010,	3.8	2.08	2.17	0.017547885273	0.0543854258216	1.0
GO:0000375	RNA splicing, via transesterification reactions	55	4	An04g03060,An12g08030,An15g00160,An15g00420,	7.3	3.95	4.23	0.0184101239606	0.0543854258216	1.0
GO:0006014	D-ribose metabolic process	1	1	An15g07500,	100.0	54.29	inf	0.0184197425501	0.0543854258216	1.0
GO:0051806	entry into cell of other organism involved in symbiotic interaction	1	1	An07g09990,	100.0	54.29	inf	0.0184197425501	0.0543854258216	1.0
GO:0009256	10-formyltetrahydrofolate metabolic process	1	1	An02g12420,	100.0	54.29	inf	0.0184197425501	0.0543854258216	1.0
GO:0070184	mitochondrial tyrosyl-tRNA aminoacylation	1	1	An04g03060,	100.0	54.29	inf	0.0184197425501	0.0543854258216	1.0
GO:0033869	nucleoside bisphosphate catabolic process	1	1	An09g06680,	100.0	54.29	inf	0.0184197425501	0.0543854258216	1.0
GO:0006233	dTDP biosynthetic process	1	1	An09g05840,	100.0	54.29	inf	0.0184197425501	0.0543854258216	1.0
GO:0070131	positive regulation of mitochondrial translation	1	1	An12g00130,	100.0	54.29	inf	0.0184197425501	0.0543854258216	1.0
GO:0001408	guanine nucleotide transport	1	1	An07g10010,	100.0	54.29	inf	0.0184197425501	0.0543854258216	1.0
GO:0032079	positive regulation of endodeoxyribonuclease activity	1	1	An16g05090,	100.0	54.29	inf	0.0184197425501	0.0543854258216	1.0
GO:0032077	positive regulation of deoxyribonuclease activity	1	1	An16g05090,	100.0	54.29	inf	0.0184197425501	0.0543854258216	1.0
GO:0090374	oligopeptide export from mitochondrion	1	1	An04g07060,	100.0	54.29	inf	0.0184197425501	0.0543854258216	1.0
GO:0006227	dUDP biosynthetic process	1	1	An09g05840,	100.0	54.29	inf	0.0184197425501	0.0543854258216	1.0
GO:0009189	deoxyribonucleoside diphosphate biosynthetic process	1	1	An09g05840,	100.0	54.29	inf	0.0184197425501	0.0543854258216	1.0
GO:0009202	deoxyribonucleoside triphosphate biosynthetic process	1	1	An09g05840,	100.0	54.29	inf	0.0184197425501	0.0543854258216	1.0
GO:0071528	tRNA re-export from nucleus	1	1	An16g02120,	100.0	54.29	inf	0.0184197425501	0.0543854258216	1.0
GO:0034088	maintenance of mitotic sister chromatid cohesion	1	1	An11g06950,	100.0	54.29	inf	0.0184197425501	0.0543854258216	1.0
GO:0031536	positive regulation of exit from mitosis	1	1	An17g01720,	100.0	54.29	inf	0.0184197425501	0.0543854258216	1.0
GO:0046655	folic acid metabolic process	1	1	An02g12420,	100.0	54.29	inf	0.0184197425501	0.0543854258216	1.0
GO:0009257	10-formyltetrahydrofolate biosynthetic process	1	1	An02g12420,	100.0	54.29	inf	0.0184197425501	0.0543854258216	1.0
GO:0038083	peptidyl-tyrosine autophosphorylation	1	1	An05g00280,	100.0	54.29	inf	0.0184197425501	0.0543854258216	1.0
GO:0010636	positive regulation of mitochondrial fusion	1	1	An01g14110,	100.0	54.29	inf	0.0184197425501	0.0543854258216	1.0
GO:0046075	dTTP metabolic process	1	1	An09g05840,	100.0	54.29	inf	0.0184197425501	0.0543854258216	1.0
GO:0048208	COPII vesicle coating	1	1	An15g01520,	100.0	54.29	inf	0.0184197425501	0.0543854258216	1.0
GO:0010954	positive regulation of protein processing	1	1	An01g14110,	100.0	54.29	inf	0.0184197425501	0.0543854258216	1.0
GO:0018108	peptidyl-tyrosine phosphorylation	1	1	An05g00280,	100.0	54.29	inf	0.0184197425501	0.0543854258216	1.0
GO:0031660	regulation of cyclin-dependent protein serine/threonine kinase activity involved in G2/M transition of mitotic cell cycle	1	1	An05g00280,	100.0	54.29	inf	0.0184197425501	0.0543854258216	1.0
GO:0046356	acetyl-CoA catabolic process	1	1	An09g06680,	100.0	54.29	inf	0.0184197425501	0.0543854258216	1.0
GO:0046072	dTDP metabolic process	1	1	An09g05840,	100.0	54.29	inf	0.0184197425501	0.0543854258216	1.0
GO:0031112	positive regulation of microtubule polymerization or depolymerization	1	1	An02g07690,	100.0	54.29	inf	0.0184197425501	0.0543854258216	1.0
GO:0044387	negative regulation of protein kinase activity by regulation of protein phosphorylation	1	1	An05g00280,	100.0	54.29	inf	0.0184197425501	0.0543854258216	1.0
GO:0018212	peptidyl-tyrosine modification	1	1	An05g00280,	100.0	54.29	inf	0.0184197425501	0.0543854258216	1.0
GO:0009197	pyrimidine deoxyribonucleoside diphosphate biosynthetic process	1	1	An09g05840,	100.0	54.29	inf	0.0184197425501	0.0543854258216	1.0
GO:0009180	purine ribonucleoside diphosphate biosynthetic process	1	1	An07g10100,	100.0	54.29	inf	0.0184197425501	0.0543854258216	1.0
GO:1900704	regulation of siderophore biosynthetic process	1	1	An12g07580,	100.0	54.29	inf	0.0184197425501	0.0543854258216	1.0
GO:1900535	palmitic acid biosynthetic process	1	1	An01g00060,	100.0	54.29	inf	0.0184197425501	0.0543854258216	1.0
GO:0009109	coenzyme catabolic process	1	1	An09g06680,	100.0	54.29	inf	0.0184197425501	0.0543854258216	1.0
GO:0009139	pyrimidine nucleoside diphosphate biosynthetic process	1	1	An09g05840,	100.0	54.29	inf	0.0184197425501	0.0543854258216	1.0
GO:0006235	dTTP biosynthetic process	1	1	An09g05840,	100.0	54.29	inf	0.0184197425501	0.0543854258216	1.0
GO:0010822	positive regulation of mitochondrion organization	1	1	An01g14110,	100.0	54.29	inf	0.0184197425501	0.0543854258216	1.0
GO:0042867	pyruvate catabolic process	1	1	An07g09530,	100.0	54.29	inf	0.0184197425501	0.0543854258216	1.0
GO:0070146	mitochondrial aspartyl-tRNA aminoacylation	1	1	An04g03110,	100.0	54.29	inf	0.0184197425501	0.0543854258216	1.0
GO:0070156	mitochondrial phenylalanyl-tRNA aminoacylation	1	1	An02g01740,	100.0	54.29	inf	0.0184197425501	0.0543854258216	1.0
GO:0010635	regulation of mitochondrial fusion	1	1	An01g14110,	100.0	54.29	inf	0.0184197425501	0.0543854258216	1.0
GO:0043335	protein unfolding	1	1	An16g05090,	100.0	54.29	inf	0.0184197425501	0.0543854258216	1.0
GO:0046656	folic acid biosynthetic process	1	1	An02g12420,	100.0	54.29	inf	0.0184197425501	0.0543854258216	1.0
GO:0048207	vesicle targeting, rough ER to cis-Golgi	1	1	An15g01520,	100.0	54.29	inf	0.0184197425501	0.0543854258216	1.0
GO:0071960	maintenance of mitotic sister chromatid cohesion, centromeric	1	1	An11g06950,	100.0	54.29	inf	0.0184197425501	0.0543854258216	1.0
GO:0071962	mitotic sister chromatid cohesion, centromeric	1	1	An11g06950,	100.0	54.29	inf	0.0184197425501	0.0543854258216	1.0
GO:0046077	dUDP metabolic process	1	1	An09g05840,	100.0	54.29	inf	0.0184197425501	0.0543854258216	1.0
GO:0097034	obsolete mitochondrial respiratory chain complex IV biogenesis	1	1	An12g00130,	100.0	54.29	inf	0.0184197425501	0.0543854258216	1.0
GO:0006172	ADP biosynthetic process	1	1	An07g10100,	100.0	54.29	inf	0.0184197425501	0.0543854258216	1.0
GO:0034031	ribonucleoside bisphosphate catabolic process	1	1	An09g06680,	100.0	54.29	inf	0.0184197425501	0.0543854258216	1.0
GO:0000461	endonucleolytic cleavage to generate mature 3'-end of SSU-rRNA from (SSU-rRNA, 5.8S rRNA, LSU-rRNA)	1	1	An02g09200,	100.0	54.29	inf	0.0184197425501	0.0543854258216	1.0
GO:1903317	regulation of protein maturation	1	1	An01g14110,	100.0	54.29	inf	0.0184197425501	0.0543854258216	1.0
GO:0031116	positive regulation of microtubule polymerization	1	1	An02g07690,	100.0	54.29	inf	0.0184197425501	0.0543854258216	1.0
GO:0031661	negative regulation of cyclin-dependent protein serine/threonine kinase activity involved in G2/M transition of mitotic cell cycle	1	1	An05g00280,	100.0	54.29	inf	0.0184197425501	0.0543854258216	1.0
GO:0032298	positive regulation of DNA-dependent DNA replication initiation	1	1	An11g06950,	100.0	54.29	inf	0.0184197425501	0.0543854258216	1.0
GO:1903319	positive regulation of protein maturation	1	1	An01g14110,	100.0	54.29	inf	0.0184197425501	0.0543854258216	1.0
GO:0033619	membrane protein proteolysis	1	1	An04g04970,	100.0	54.29	inf	0.0184197425501	0.0543854258216	1.0
GO:0034034	purine nucleoside bisphosphate catabolic process	1	1	An09g06680,	100.0	54.29	inf	0.0184197425501	0.0543854258216	1.0
GO:0036289	peptidyl-serine autophosphorylation	1	1	An05g00280,	100.0	54.29	inf	0.0184197425501	0.0543854258216	1.0
GO:0031534	minus-end directed microtubule sliding	1	1	An02g01200,	100.0	54.29	inf	0.0184197425501	0.0543854258216	1.0
GO:0070613	regulation of protein processing	1	1	An01g14110,	100.0	54.29	inf	0.0184197425501	0.0543854258216	1.0
GO:0009136	purine nucleoside diphosphate biosynthetic process	1	1	An07g10100,	100.0	54.29	inf	0.0184197425501	0.0543854258216	1.0
GO:0009196	pyrimidine deoxyribonucleoside diphosphate metabolic process	1	1	An09g05840,	100.0	54.29	inf	0.0184197425501	0.0543854258216	1.0
GO:0009188	ribonucleoside diphosphate biosynthetic process	1	1	An07g10100,	100.0	54.29	inf	0.0184197425501	0.0543854258216	1.0
GO:0009212	pyrimidine deoxyribonucleoside triphosphate biosynthetic process	1	1	An09g05840,	100.0	54.29	inf	0.0184197425501	0.0543854258216	1.0
GO:1900533	palmitic acid metabolic process	1	1	An01g00060,	100.0	54.29	inf	0.0184197425501	0.0543854258216	1.0
GO:1900706	positive regulation of siderophore biosynthetic process	1	1	An12g07580,	100.0	54.29	inf	0.0184197425501	0.0543854258216	1.0
GO:0030260	entry into host cell	1	1	An07g09990,	100.0	54.29	inf	0.0184197425501	0.0543854258216	1.0
GO:0019725	cellular homeostasis	146	7	An04g05310,An05g00220,An07g10010,An08g04400,An11g07650,An12g08570,An15g01020,	4.8	2.6	2.73	0.0185059978844	0.0545366149774	1.0
GO:1901565	organonitrogen compound catabolic process	253	10	An02g03760,An03g04340,An04g00360,An04g02320,An04g04970,An09g06680,An11g09890,An11g10660,An12g00410,An18g02140,	4.0	2.15	2.24	0.0190130677837	0.0559250160142	1.0
GO:0065009	regulation of molecular function	115	6	An01g07420,An04g00360,An05g00280,An11g02650,An11g06950,An16g05090,	5.2	2.83	2.98	0.0195993480066	0.0572278418937	1.0
GO:0051345	positive regulation of hydrolase activity	12	2	An04g00360,An16g05090,	16.7	9.05	10.73	0.0197502256407	0.0572278418937	1.0
GO:0034504	protein localization to nucleus	12	2	An07g07570,An18g02140,	16.7	9.05	10.73	0.0197502256407	0.0572278418937	1.0
GO:0006206	pyrimidine nucleobase metabolic process	12	2	An02g02910,An13g00440,	16.7	9.05	10.73	0.0197502256407	0.0572278418937	1.0
GO:0030100	regulation of endocytosis	12	2	An02g01210,An08g06400,	16.7	9.05	10.73	0.0197502256407	0.0572278418937	1.0
GO:0043244	regulation of protein complex disassembly	12	2	An02g07690,An07g07570,	16.7	9.05	10.73	0.0197502256407	0.0572278418937	1.0
GO:0071459	protein localization to chromosome, centromeric region	12	2	An01g11910,An07g09860,	16.7	9.05	10.73	0.0197502256407	0.0572278418937	1.0
GO:0006537	glutamate biosynthetic process	12	2	An08g05580,An18g06760,	16.7	9.05	10.73	0.0197502256407	0.0572278418937	1.0
GO:0006694	steroid biosynthetic process	32	3	An03g03770,An05g00220,An14g06210,	9.4	5.09	5.57	0.020671090692	0.0596738722016	1.0
GO:0072527	pyrimidine-containing compound metabolic process	32	3	An02g02910,An09g05840,An13g00440,	9.4	5.09	5.57	0.020671090692	0.0596738722016	1.0
GO:0001932	regulation of protein phosphorylation	57	4	An01g07420,An02g02900,An05g00280,An11g06950,	7.0	3.81	4.07	0.0207273689561	0.0597255298068	1.0
GO:0070887	cellular response to chemical stimulus	454	15	An01g05650,An01g14110,An02g05880,An02g08920,An02g10750,An03g03460,An03g03770,An04g07340,An05g00220,An07g02190,An08g01740,An11g07650,An11g09890,An14g06210,An18g03300,	3.3	1.79	1.87	0.0212112568789	0.0610068682136	1.0
GO:0044182	filamentous growth of a population of unicellular organisms	185	8	An01g08850,An01g14110,An03g03460,An03g03770,An04g01080,An04g07340,An07g01960,An11g09890,	4.3	2.35	2.45	0.0213792297963	0.061376534249	1.0
GO:0042493	response to drug	258	10	An01g05650,An02g05880,An02g08920,An03g03770,An04g07340,An07g02190,An08g01740,An11g09890,An14g06210,An18g03300,	3.9	2.1	2.19	0.0214493079115	0.0614643151203	1.0
GO:1901698	response to nitrogen compound	33	3	An03g04340,An04g00360,An11g09890,	9.1	4.94	5.38	0.0224358408224	0.0639380372156	1.0
GO:0006997	nucleus organization	33	3	An01g11910,An02g01200,An04g00360,	9.1	4.94	5.38	0.0224358408224	0.0639380372156	1.0
GO:0044089	positive regulation of cellular component biogenesis	33	3	An02g07690,An04g03640,An08g06400,	9.1	4.94	5.38	0.0224358408224	0.0639380372156	1.0
GO:0022603	regulation of anatomical structure morphogenesis	119	6	An01g05650,An01g14110,An02g07690,An05g00280,An16g01520,An18g03950,	5.0	2.74	2.87	0.0227654989916	0.0647588965831	1.0
GO:0006613	cotranslational protein targeting to membrane	13	2	An03g04340,An07g09990,	15.4	8.35	9.76	0.0230610111723	0.0653605343973	1.0
GO:0006614	SRP-dependent cotranslational protein targeting to membrane	13	2	An03g04340,An07g09990,	15.4	8.35	9.76	0.0230610111723	0.0653605343973	1.0
GO:0009405	pathogenesis	120	6	An01g00060,An01g08850,An03g03460,An05g00220,An11g09890,An13g00740,	5.0	2.71	2.85	0.0236077228027	0.0667883939655	1.0
GO:0009057	macromolecule catabolic process	263	10	An02g03760,An03g04340,An04g00360,An04g02320,An04g04970,An08g04280,An11g09890,An11g10660,An11g11210,An18g02140,	3.8	2.06	2.15	0.0241056623721	0.0680733405644	1.0
GO:0031137	regulation of conjugation with cellular fusion	60	4	An01g07420,An01g08850,An11g09890,An11g11210,	6.7	3.62	3.85	0.0245255519468	0.0687599258185	1.0
GO:0046999	regulation of conjugation	60	4	An01g07420,An01g08850,An11g09890,An11g11210,	6.7	3.62	3.85	0.0245255519468	0.0687599258185	1.0
GO:0010498	proteasomal protein catabolic process	60	4	An03g04340,An04g00360,An11g09890,An11g10660,	6.7	3.62	3.85	0.0245255519468	0.0687599258185	1.0
GO:0061640	cytoskeleton-dependent cytokinesis	60	4	An01g11910,An04g00360,An07g07570,An11g09890,	6.7	3.62	3.85	0.0245255519468	0.0687599258185	1.0
GO:0042325	regulation of phosphorylation	61	4	An01g07420,An02g02900,An05g00280,An11g06950,	6.6	3.56	3.78	0.0258788521414	0.0724235502374	1.0
GO:0010605	negative regulation of macromolecule metabolic process	192	8	An02g02900,An05g00280,An07g03760,An08g04280,An11g09890,An11g11210,An12g04750,An12g08030,	4.2	2.26	2.36	0.0259780099954	0.0725705270247	1.0
GO:0009067	aspartate family amino acid biosynthetic process	35	3	An02g07430,An04g05420,An15g02490,	8.6	4.65	5.04	0.0262039911951	0.0728096612491	1.0
GO:0034404	nucleobase-containing small molecule biosynthetic process	35	3	An02g02910,An07g09530,An09g06680,	8.6	4.65	5.04	0.0262039911951	0.0728096612491	1.0
GO:0032465	regulation of cytokinesis	35	3	An04g01830,An04g03640,An05g00280,	8.6	4.65	5.04	0.0262039911951	0.0728096612491	1.0
GO:0030433	ubiquitin-dependent ERAD pathway	14	2	An03g04340,An04g00360,	14.3	7.76	8.94	0.0265820791915	0.0730772353746	1.0
GO:0048311	mitochondrion distribution	14	2	An01g05650,An12g04750,	14.3	7.76	8.94	0.0265820791915	0.0730772353746	1.0
GO:0006012	galactose metabolic process	14	2	An02g08660,An14g03820,	14.3	7.76	8.94	0.0265820791915	0.0730772353746	1.0
GO:0006890	retrograde vesicle-mediated transport, Golgi to ER	14	2	An02g05870,An08g06330,	14.3	7.76	8.94	0.0265820791915	0.0730772353746	1.0
GO:0032273	positive regulation of protein polymerization	14	2	An02g07690,An08g06400,	14.3	7.76	8.94	0.0265820791915	0.0730772353746	1.0
GO:0006779	porphyrin-containing compound biosynthetic process	14	2	An01g04250,An11g01580,	14.3	7.76	8.94	0.0265820791915	0.0730772353746	1.0
GO:0031139	positive regulation of conjugation with cellular fusion	36	3	An01g08850,An11g09890,An11g11210,	8.3	4.52	4.89	0.0282071738722	0.0768657837917	1.0
GO:0071467	cellular response to pH	36	3	An01g08850,An01g14110,An07g01960,	8.3	4.52	4.89	0.0282071738722	0.0768657837917	1.0
GO:0031136	positive regulation of conjugation	36	3	An01g08850,An11g09890,An11g11210,	8.3	4.52	4.89	0.0282071738722	0.0768657837917	1.0
GO:0009112	nucleobase metabolic process	36	3	An02g02910,An02g12420,An13g00440,	8.3	4.52	4.89	0.0282071738722	0.0768657837917	1.0
GO:0043254	regulation of protein complex assembly	36	3	An02g07690,An07g07570,An08g06400,	8.3	4.52	4.89	0.0282071738722	0.0768657837917	1.0
GO:0008380	RNA splicing	64	4	An04g03060,An12g08030,An15g00160,An15g00420,	6.3	3.39	3.59	0.0302040917019	0.0820069441983	1.0
GO:0006778	porphyrin-containing compound metabolic process	15	2	An01g04250,An11g01580,	13.3	7.24	8.25	0.0303046226954	0.0820069441983	1.0
GO:0000082	G1/S transition of mitotic cell cycle	15	2	An07g09860,An18g02140,	13.3	7.24	8.25	0.0303046226954	0.0820069441983	1.0
GO:0044843	cell cycle G1/S phase transition	15	2	An07g09860,An18g02140,	13.3	7.24	8.25	0.0303046226954	0.0820069441983	1.0
GO:0046467	membrane lipid biosynthetic process	38	3	An04g06650,An08g10720,An13g00740,	7.9	4.29	4.61	0.0324505828162	0.0876616438576	1.0
GO:1902905	positive regulation of supramolecular fiber organization	16	2	An02g07690,An08g06400,	12.5	6.79	7.66	0.0342200855907	0.0881930268827	1.0
GO:0007265	Ras protein signal transduction	16	2	An04g03640,An18g02140,	12.5	6.79	7.66	0.0342200855907	0.0881930268827	1.0
GO:0030148	sphingolipid biosynthetic process	16	2	An04g06650,An13g00740,	12.5	6.79	7.66	0.0342200855907	0.0881930268827	1.0
GO:0033014	tetrapyrrole biosynthetic process	16	2	An01g04250,An11g01580,	12.5	6.79	7.66	0.0342200855907	0.0881930268827	1.0
GO:0043624	cellular protein complex disassembly	16	2	An02g07690,An07g07570,	12.5	6.79	7.66	0.0342200855907	0.0881930268827	1.0
GO:0045859	regulation of protein kinase activity	39	3	An01g07420,An05g00280,An11g06950,	7.7	4.18	4.48	0.03469010711	0.0881930268827	1.0
GO:0019318	hexose metabolic process	39	3	An02g08660,An14g03820,An16g02990,	7.7	4.18	4.48	0.03469010711	0.0881930268827	1.0
GO:0006873	cellular ion homeostasis	98	5	An04g05310,An05g00220,An07g10010,An08g04400,An15g01020,	5.1	2.77	2.9	0.034751772927	0.0881930268827	1.0
GO:0008654	phospholipid biosynthetic process	67	4	An01g14110,An08g10720,An14g06210,An15g01020,	6.0	3.24	3.42	0.0349313254694	0.0881930268827	1.0
GO:0060213	positive regulation of nuclear-transcribed mRNA poly(A) tail shortening	2	1	An12g00410,	50.0	27.14	53.49	0.036501484134	0.0881930268827	1.0
GO:0006424	glutamyl-tRNA aminoacylation	2	1	An09g05970,	50.0	27.14	53.49	0.036501484134	0.0881930268827	1.0
GO:0006421	asparaginyl-tRNA aminoacylation	2	1	An02g14080,	50.0	27.14	53.49	0.036501484134	0.0881930268827	1.0
GO:0043488	regulation of mRNA stability	2	1	An08g04280,	50.0	27.14	53.49	0.036501484134	0.0881930268827	1.0
GO:0009174	pyrimidine ribonucleoside monophosphate biosynthetic process	2	1	An02g02910,	50.0	27.14	53.49	0.036501484134	0.0881930268827	1.0
GO:0001100	negative regulation of exit from mitosis	2	1	An11g06950,	50.0	27.14	53.49	0.036501484134	0.0881930268827	1.0
GO:0006222	UMP biosynthetic process	2	1	An02g02910,	50.0	27.14	53.49	0.036501484134	0.0881930268827	1.0
GO:0051012	microtubule sliding	2	1	An02g01200,	50.0	27.14	53.49	0.036501484134	0.0881930268827	1.0
GO:0009173	pyrimidine ribonucleoside monophosphate metabolic process	2	1	An02g02910,	50.0	27.14	53.49	0.036501484134	0.0881930268827	1.0
GO:0070129	regulation of mitochondrial translation	2	1	An12g00130,	50.0	27.14	53.49	0.036501484134	0.0881930268827	1.0
GO:0070484	dehydro-D-arabinono-1,4-lactone metabolic process	2	1	An03g03460,	50.0	27.14	53.49	0.036501484134	0.0881930268827	1.0
GO:0046385	deoxyribose phosphate biosynthetic process	2	1	An09g05840,	50.0	27.14	53.49	0.036501484134	0.0881930268827	1.0
GO:0009265	2'-deoxyribonucleotide biosynthetic process	2	1	An09g05840,	50.0	27.14	53.49	0.036501484134	0.0881930268827	1.0
GO:0006429	leucyl-tRNA aminoacylation	2	1	An15g00420,	50.0	27.14	53.49	0.036501484134	0.0881930268827	1.0
GO:0045900	negative regulation of translational elongation	2	1	An11g11210,	50.0	27.14	53.49	0.036501484134	0.0881930268827	1.0
GO:0097315	response to N-acetyl-D-glucosamine	2	1	An04g07340,	50.0	27.14	53.49	0.036501484134	0.0881930268827	1.0
GO:0009186	deoxyribonucleoside diphosphate metabolic process	2	1	An09g05840,	50.0	27.14	53.49	0.036501484134	0.0881930268827	1.0
GO:0071789	spindle pole body localization to nuclear envelope	2	1	An04g01520,	50.0	27.14	53.49	0.036501484134	0.0881930268827	1.0
GO:2000105	positive regulation of DNA-dependent DNA replication	2	1	An11g06950,	50.0	27.14	53.49	0.036501484134	0.0881930268827	1.0
GO:2001253	regulation of histone H3-K36 trimethylation	2	1	An02g02900,	50.0	27.14	53.49	0.036501484134	0.0881930268827	1.0
GO:0006433	prolyl-tRNA aminoacylation	2	1	An08g02860,	50.0	27.14	53.49	0.036501484134	0.0881930268827	1.0
GO:0071790	establishment of spindle pole body localization to nuclear envelope	2	1	An04g01520,	50.0	27.14	53.49	0.036501484134	0.0881930268827	1.0
GO:0043487	regulation of RNA stability	2	1	An08g04280,	50.0	27.14	53.49	0.036501484134	0.0881930268827	1.0
GO:0007026	negative regulation of microtubule depolymerization	2	1	An02g07690,	50.0	27.14	53.49	0.036501484134	0.0881930268827	1.0
GO:0045740	positive regulation of DNA replication	2	1	An11g06950,	50.0	27.14	53.49	0.036501484134	0.0881930268827	1.0
GO:0070632	establishment of spindle pole body localization	2	1	An04g01520,	50.0	27.14	53.49	0.036501484134	0.0881930268827	1.0
GO:2001255	positive regulation of histone H3-K36 trimethylation	2	1	An02g02900,	50.0	27.14	53.49	0.036501484134	0.0881930268827	1.0
GO:0009221	pyrimidine deoxyribonucleotide biosynthetic process	2	1	An09g05840,	50.0	27.14	53.49	0.036501484134	0.0881930268827	1.0
GO:0070485	dehydro-D-arabinono-1,4-lactone biosynthetic process	2	1	An03g03460,	50.0	27.14	53.49	0.036501484134	0.0881930268827	1.0
GO:0097316	cellular response to N-acetyl-D-glucosamine	2	1	An04g07340,	50.0	27.14	53.49	0.036501484134	0.0881930268827	1.0
GO:0009148	pyrimidine nucleoside triphosphate biosynthetic process	2	1	An09g05840,	50.0	27.14	53.49	0.036501484134	0.0881930268827	1.0
GO:2000431	regulation of cytokinesis, actomyosin contractile ring assembly	2	1	An04g01830,	50.0	27.14	53.49	0.036501484134	0.0881930268827	1.0
GO:1904030	negative regulation of cyclin-dependent protein kinase activity	2	1	An05g00280,	50.0	27.14	53.49	0.036501484134	0.0881930268827	1.0
GO:0048199	vesicle targeting, to, from or within Golgi	2	1	An15g01520,	50.0	27.14	53.49	0.036501484134	0.0881930268827	1.0
GO:0010821	regulation of mitochondrion organization	2	1	An01g14110,	50.0	27.14	53.49	0.036501484134	0.0881930268827	1.0
GO:0030951	establishment or maintenance of microtubule cytoskeleton polarity	2	1	An02g01200,	50.0	27.14	53.49	0.036501484134	0.0881930268827	1.0
GO:0032075	positive regulation of nuclease activity	2	1	An16g05090,	50.0	27.14	53.49	0.036501484134	0.0881930268827	1.0
GO:0046049	UMP metabolic process	2	1	An02g02910,	50.0	27.14	53.49	0.036501484134	0.0881930268827	1.0
GO:0045736	negative regulation of cyclin-dependent protein serine/threonine kinase activity	2	1	An05g00280,	50.0	27.14	53.49	0.036501484134	0.0881930268827	1.0
GO:0031291	Ran protein signal transduction	2	1	An18g02140,	50.0	27.14	53.49	0.036501484134	0.0881930268827	1.0
GO:0031081	nuclear pore distribution	2	1	An04g00360,	50.0	27.14	53.49	0.036501484134	0.0881930268827	1.0
GO:0030497	fatty acid elongation	2	1	An02g03570,	50.0	27.14	53.49	0.036501484134	0.0881930268827	1.0
GO:0034086	maintenance of sister chromatid cohesion	2	1	An11g06950,	50.0	27.14	53.49	0.036501484134	0.0881930268827	1.0
GO:0006007	glucose catabolic process	2	1	An16g02990,	50.0	27.14	53.49	0.036501484134	0.0881930268827	1.0
GO:0006564	L-serine biosynthetic process	2	1	An11g09770,	50.0	27.14	53.49	0.036501484134	0.0881930268827	1.0
GO:0006430	lysyl-tRNA aminoacylation	2	1	An11g02400,	50.0	27.14	53.49	0.036501484134	0.0881930268827	1.0
GO:0006437	tyrosyl-tRNA aminoacylation	2	1	An04g03060,	50.0	27.14	53.49	0.036501484134	0.0881930268827	1.0
GO:0000301	retrograde transport, vesicle recycling within Golgi	2	1	An02g06840,	50.0	27.14	53.49	0.036501484134	0.0881930268827	1.0
GO:0061014	positive regulation of mRNA catabolic process	2	1	An12g00410,	50.0	27.14	53.49	0.036501484134	0.0881930268827	1.0
GO:1900153	positive regulation of nuclear-transcribed mRNA catabolic process, deadenylation-dependent decay	2	1	An12g00410,	50.0	27.14	53.49	0.036501484134	0.0881930268827	1.0
GO:0001015	snoRNA transcription by RNA polymerase II	2	1	An02g02900,	50.0	27.14	53.49	0.036501484134	0.0881930268827	1.0
GO:0006901	vesicle coating	2	1	An15g01520,	50.0	27.14	53.49	0.036501484134	0.0881930268827	1.0
GO:0032071	regulation of endodeoxyribonuclease activity	2	1	An16g05090,	50.0	27.14	53.49	0.036501484134	0.0881930268827	1.0
GO:0048268	clathrin coat assembly	2	1	An04g02070,	50.0	27.14	53.49	0.036501484134	0.0881930268827	1.0
GO:0000416	positive regulation of histone H3-K36 methylation	2	1	An02g02900,	50.0	27.14	53.49	0.036501484134	0.0881930268827	1.0
GO:0006435	threonyl-tRNA aminoacylation	2	1	An01g10990,	50.0	27.14	53.49	0.036501484134	0.0881930268827	1.0
GO:0051664	nuclear pore localization	2	1	An04g00360,	50.0	27.14	53.49	0.036501484134	0.0881930268827	1.0
GO:0034337	RNA folding	2	1	An04g03060,	50.0	27.14	53.49	0.036501484134	0.0881930268827	1.0
GO:0032070	regulation of deoxyribonuclease activity	2	1	An16g05090,	50.0	27.14	53.49	0.036501484134	0.0881930268827	1.0
GO:0034655	nucleobase-containing compound catabolic process	68	4	An07g09530,An08g04280,An09g06680,An11g11210,	5.9	3.19	3.37	0.0365970372357	0.0882868061067	1.0
GO:0016125	sterol metabolic process	40	3	An03g03770,An05g00220,An14g06210,	7.5	4.07	4.36	0.0370075896076	0.0891390238846	1.0
GO:0009892	negative regulation of metabolic process	206	8	An02g02900,An05g00280,An07g03760,An08g04280,An11g09890,An11g11210,An12g04750,An12g08030,	3.9	2.11	2.19	0.0371595336252	0.0893666681929	1.0
GO:0046031	ADP metabolic process	17	2	An07g09530,An07g10100,	11.8	6.39	7.15	0.038320156499	0.0914511710313	1.0
GO:0033013	tetrapyrrole metabolic process	17	2	An01g04250,An11g01580,	11.8	6.39	7.15	0.038320156499	0.0914511710313	1.0
GO:0051495	positive regulation of cytoskeleton organization	17	2	An02g07690,An08g06400,	11.8	6.39	7.15	0.038320156499	0.0914511710313	1.0
GO:0070507	regulation of microtubule cytoskeleton organization	17	2	An02g07690,An07g07570,	11.8	6.39	7.15	0.038320156499	0.0914511710313	1.0
GO:0051646	mitochondrion localization	17	2	An01g05650,An12g04750,	11.8	6.39	7.15	0.038320156499	0.0914511710313	1.0
GO:0043900	regulation of multi-organism process	101	5	An01g07420,An01g08850,An11g09890,An11g11210,An16g01520,	5.0	2.69	2.81	0.038804653621	0.0924656064843	1.0
GO:0098662	inorganic cation transmembrane transport	70	4	An02g04520,An04g05310,An04g08190,An14g04180,	5.7	3.1	3.26	0.0400638754508	0.0953201685038	1.0
GO:0006644	phospholipid metabolic process	102	5	An01g14110,An05g00490,An08g10720,An14g06210,An15g01020,	4.9	2.66	2.78	0.0402170574722	0.0953928985163	1.0
GO:0010948	negative regulation of cell cycle process	102	5	An01g07420,An01g11910,An05g00280,An11g06950,An11g10660,	4.9	2.66	2.78	0.0402170574722	0.0953928985163	1.0
GO:0050801	ion homeostasis	103	5	An04g05310,An05g00220,An07g10010,An08g04400,An15g01020,	4.9	2.64	2.75	0.0416603611615	0.0986659390673	1.0
GO:0009066	aspartate family amino acid metabolic process	42	3	An02g07430,An04g05420,An15g02490,	7.1	3.88	4.14	0.0418742627041	0.0990218127166	1.0
GO:0046785	microtubule polymerization	18	2	An01g05650,An02g07690,	11.1	6.03	6.71	0.0425967626986	0.0993711585593	1.0
GO:0032886	regulation of microtubule-based process	18	2	An02g07690,An07g07570,	11.1	6.03	6.71	0.0425967626986	0.0993711585593	1.0
GO:0034502	protein localization to chromosome	18	2	An01g11910,An07g09860,	11.1	6.03	6.71	0.0425967626986	0.0993711585593	1.0
GO:0000079	regulation of cyclin-dependent protein serine/threonine kinase activity	18	2	An01g07420,An05g00280,	11.1	6.03	6.71	0.0425967626986	0.0993711585593	1.0
GO:0009135	purine nucleoside diphosphate metabolic process	18	2	An07g09530,An07g10100,	11.1	6.03	6.71	0.0425967626986	0.0993711585593	1.0
GO:0009185	ribonucleoside diphosphate metabolic process	18	2	An07g09530,An07g10100,	11.1	6.03	6.71	0.0425967626986	0.0993711585593	1.0
GO:0009179	purine ribonucleoside diphosphate metabolic process	18	2	An07g09530,An07g10100,	11.1	6.03	6.71	0.0425967626986	0.0993711585593	1.0
GO:1904029	regulation of cyclin-dependent protein kinase activity	18	2	An01g07420,An05g00280,	11.1	6.03	6.71	0.0425967626986	0.0993711585593	1.0
GO:0016236	macroautophagy	18	2	An02g06840,An07g02190,	11.1	6.03	6.71	0.0425967626986	0.0993711585593	1.0
GO:0098660	inorganic ion transmembrane transport	72	4	An02g04520,An04g05310,An04g08190,An14g04180,	5.6	3.02	3.17	0.0437114453299	0.101818875649	1.0
GO:0010389	regulation of G2/M transition of mitotic cell cycle	43	3	An01g07420,An05g00280,An11g06950,	7.0	3.79	4.03	0.0444222153801	0.103011873519	1.0
GO:0043549	regulation of kinase activity	43	3	An01g07420,An05g00280,An11g06950,	7.0	3.79	4.03	0.0444222153801	0.103011873519	1.0
GO:1902749	regulation of cell cycle G2/M phase transition	43	3	An01g07420,An05g00280,An11g06950,	7.0	3.79	4.03	0.0444222153801	0.103011873519	1.0
GO:0009108	coenzyme biosynthetic process	106	5	An01g00100,An02g11910,An02g12420,An07g09530,An18g05680,	4.7	2.56	2.67	0.0461765132226	0.106920616926	1.0
GO:0044248	cellular catabolic process	504	15	An02g03760,An02g06840,An03g04340,An04g00360,An04g02320,An04g04970,An07g02190,An07g09530,An08g04280,An09g06680,An11g09890,An11g10660,An11g11210,An12g00410,An18g02140,	3.0	1.62	1.67	0.0465824974422	0.107700395275	1.0
GO:0110020	regulation of actomyosin structure organization	19	2	An04g01830,An04g03640,	10.5	5.71	6.31	0.047042064208	0.108280254301	1.0
GO:0006536	glutamate metabolic process	19	2	An08g05580,An18g06760,	10.5	5.71	6.31	0.047042064208	0.108280254301	1.0
GO:0043628	ncRNA 3'-end processing	19	2	An02g02900,An02g09200,	10.5	5.71	6.31	0.047042064208	0.108280254301	1.0
GO:0045930	negative regulation of mitotic cell cycle	74	4	An01g11910,An05g00280,An11g06950,An11g10660,	5.4	2.93	3.08	0.0475396198067	0.109263882451	1.0
GO:0036180	filamentous growth of a population of unicellular organisms in response to biotic stimulus	107	5	An01g08850,An01g14110,An03g03770,An04g01080,An04g07340,	4.7	2.54	2.64	0.0477442020854	0.109572239594	1.0
GO:0048583	regulation of response to stimulus	143	6	An02g02900,An07g02190,An07g09990,An11g09890,An12g00410,An18g02490,	4.2	2.28	2.37	0.0490068641993	0.112304389829	1.0
GO:0006364	rRNA processing	108	5	An02g02900,An02g06130,An02g09200,An04g05850,An07g02960,	4.6	2.51	2.62	0.0493431277546	0.112854523742	1.0
GO:0019220	regulation of phosphate metabolic process	75	4	An01g07420,An02g02900,An05g00280,An11g06950,	5.3	2.9	3.03	0.0495212904634	0.112854523742	1.0
GO:0051174	regulation of phosphorus metabolic process	75	4	An01g07420,An02g02900,An05g00280,An11g06950,	5.3	2.9	3.03	0.0495212904634	0.112854523742	1.0
GO:0051336	regulation of hydrolase activity	45	3	An04g00360,An11g02650,An16g05090,	6.7	3.62	3.84	0.0497438301149	0.112854523742	1.0
GO:0000281	mitotic cytokinesis	45	3	An01g11910,An04g00360,An11g09890,	6.7	3.62	3.84	0.0497438301149	0.112854523742	1.0

## Sheet: Refined GO list
ID	Name	Bgd count	Result count	Result gene list	Pct of bgd	Fold enrichment	Odds ratio	P-value	Benjamini	Bonferroni
GO:0043436	oxoacid metabolic process	516	40	An01g00060,An01g00100,An01g07430,An01g10990,An02g01740,An02g03570,An02g07430,An02g10750,An02g11910,An02g12420,An02g14080,An04g03060,An04g03110,An04g05310,An04g05420,An07g01960,An07g02160,An07g06000,An07g09530,An08g02860,An08g05160,An08g05580,An09g03940,An09g05970,An09g06680,An11g02400,An11g09770,An12g00410,An12g07580,An12g07850,An13g01080,An14g00310,An14g03280,An15g00420,An15g02360,An15g02490,An1…	7.8	4.21	5.11	9.03353194107e-15	4.6853919001e-13	1.40561757003e-11
GO:0019752	carboxylic acid metabolic process	498	39	An01g00060,An01g00100,An01g07430,An01g10990,An02g01740,An02g03570,An02g07430,An02g10750,An02g11910,An02g12420,An02g14080,An04g03060,An04g03110,An04g05420,An07g01960,An07g02160,An07g06000,An07g09530,An08g02860,An08g05160,An08g05580,An09g03940,An09g05970,An09g06680,An11g02400,An11g09770,An12g00410,An12g07580,An12g07850,An13g01080,An14g00310,An14g03280,An15g00420,An15g02360,An15g02490,An16g02570,An1…	7.8	4.25	5.15	1.45745926408e-14	6.8721412573e-13	2.26780661491e-11
GO:0045184	establishment of protein localization	280	29	An01g02600,An01g04730,An02g05870,An02g06840,An02g09200,An03g04340,An03g04790,An04g02070,An04g02460,An04g04970,An07g01580,An07g06030,An07g08430,An07g09990,An08g01650,An08g03270,An11g09890,An12g01350,An12g04940,An12g08030,An14g00220,An15g00190,An15g01240,An16g02120,An16g02460,An16g05090,An18g02140,An18g03310,An18g04180,	10.4	5.62	6.81	4.125098197e-14	1.73477102555e-12	6.41865279453e-11
GO:0007017	microtubule-based process	72	13	An01g05650,An01g07420,An01g09100,An01g11910,An02g01200,An02g07690,An04g01520,An04g03640,An07g07570,An07g10050,An08g10640,An14g05920,An16g08540,	18.1	9.8	12.31	5.61094169821e-10	1.58738641499e-08	8.73062528242e-07
GO:0006091	generation of precursor metabolites and energy	93	14	An02g05880,An02g09930,An04g01200,An04g05220,An07g02160,An07g07390,An07g09530,An08g05580,An09g06680,An12g07850,An14g00310,An14g04080,An16g02570,An18g06760,	15.1	8.17	9.93	1.47848320284e-09	3.5945622869e-08	2.30051986362e-06
GO:0009060	aerobic respiration	51	11	An02g09930,An04g01200,An07g02160,An07g07390,An08g05580,An09g06680,An12g07850,An14g00310,An14g04080,An16g02570,An18g06760,	21.6	11.71	15.26	1.66372546781e-09	3.98270281218e-08	2.58875682792e-06
GO:0051234	establishment of localization	1284	51	An01g02600,An01g04730,An01g09100,An02g04520,An02g05870,An02g06840,An02g07690,An02g09200,An03g04340,An03g04790,An04g00360,An04g01520,An04g02070,An04g02460,An04g04970,An04g05310,An04g06650,An04g07060,An04g08190,An05g00490,An07g01580,An07g02190,An07g06030,An07g08430,An07g09990,An07g10010,An08g01370,An08g01650,An08g02230,An08g03270,An08g04400,An08g06330,An09g06580,An11g09890,An12g01350,An12g04940,An1…	4.0	2.16	2.5	1.02572039597e-07	1.68002203803e-06	0.000159602093613
GO:0046034	ATP metabolic process	45	9	An02g04520,An02g09930,An04g01200,An04g05220,An04g08190,An07g07390,An07g09530,An14g04080,An14g04180,	20.0	10.86	13.77	1.05497489076e-07	1.70993846877e-06	0.000164154093002
GO:0000226	microtubule cytoskeleton organization	54	9	An01g05650,An01g07420,An01g11910,An02g01200,An02g07690,An04g01520,An04g03640,An07g07570,An07g10050,	16.7	9.05	11.01	5.47844063449e-07	7.82059965805e-06	0.000852445362727
GO:0007018	microtubule-based movement	30	7	An01g09100,An02g01200,An02g07690,An07g07570,An08g10640,An14g05920,An16g08540,	23.3	12.67	16.64	9.40239253286e-07	1.25043784454e-05	0.00146301227811
GO:0006099	tricarboxylic acid cycle	22	6	An07g02160,An08g05580,An09g06680,An12g07850,An14g00310,An18g06760,	27.3	14.81	20.43	2.14693236299e-06	2.56971288985e-05	0.0033406267568
GO:0006101	citrate metabolic process	22	6	An07g02160,An08g05580,An09g06680,An12g07850,An14g00310,An18g06760,	27.3	14.81	20.43	2.14693236299e-06	2.56971288985e-05	0.0033406267568
GO:0072350	tricarboxylic acid metabolic process	23	6	An07g02160,An08g05580,An09g06680,An12g07850,An14g00310,An18g06760,	26.1	14.16	19.23	2.86005175283e-06	3.37139433894e-05	0.0044502405274
GO:0072350	tricarboxylic acid metabolic process	23	6	An07g02160,An08g05580,An09g06680,An12g07850,An14g00310,An18g06760,	26.1	14.16	19.23	2.86005175283e-06	3.37139433894e-05	0.0044502405274
GO:0006086	acetyl-CoA biosynthetic process from pyruvate	5	3	An01g00100,An02g11910,An07g09530,	60.0	32.57	80.86	6.01114436e-05	0.000537548311733	0.0935334062415
GO:0030447	filamentous growth	352	18	An01g08850,An01g09100,An01g14110,An02g01210,An02g08660,An03g03460,An03g03770,An03g04790,An04g01080,An04g07340,An07g01960,An07g02190,An11g09890,An13g00740,An15g00190,An15g00470,An16g01520,An16g02460,	5.1	2.78	3.01	9.43210211847e-05	0.00081084811582	0.146763508963
GO:0090114	COPII-coated vesicle budding	2	2	An04g00360,An15g01520,	100.0	54.29	inf	0.000338000965722	0.00240150457837	0.525929502664
GO:0048193	Golgi vesicle transport	96	8	An01g04730,An02g05870,An02g06840,An04g00360,An07g02190,An08g02230,An08g06330,An15g01520,	8.3	4.52	4.97	0.000389770347473	0.00273190387688	0.606482660668
GO:0006102	isocitrate metabolic process	3	2	An08g05580,An18g06760,	66.7	36.19	107.4	0.00100164551064	0.00616031784408	1.0
GO:0032012	regulation of ARF protein signal transduction	4	2	An07g02190,An18g02490,	50.0	27.14	53.7	0.00197891379536	0.0105814084728	1.0
GO:0030448	hyphal growth	179	9	An01g09100,An02g01210,An02g08660,An03g04790,An07g02190,An15g00190,An15g00470,An16g01520,An16g02460,	5.0	2.73	2.89	0.00597140458365	0.0257382424714	1.0
GO:0009268	response to pH	41	4	An01g00060,An01g08850,An01g14110,An07g01960,	9.8	5.3	5.84	0.00667200098923	0.0279291782933	1.0
