# Supplementary material for: Functional exploration of co-expression networks identifies a nexus for modulating protein and citric acid titres in Aspergillus niger submerged culture
Source: Fungal Biol Biotechnol. 2019 Nov 9;6:18. doi: 10.1186/s40694-019-0081-x (PMC6842248; doi:10.1186/s40694-019-0081-x)
Supplement: Supplementary file 2 — Additional file 2. Predictions derived from gene co-expression network analysis of secG, ageB and geaB connect A. niger GEFs and GAPs with protein secretion and the TCA. [file 40694_2019_81_MOESM2_ESM.xlsx]

## Sheet: Age2 0.5 Gene
Gene ID	Product Description
An01g00030	Ortholog of A. nidulans FGSC A4 : AN9409, A. fumigatus Af293 : Afu3g04260, A. oryzae RIB40 : AO090124000087, Aspergillus wentii : Aspwe1_0110466 and Aspergillus sydowii : Aspsy1_0062621
An01g00050	Has domain(s) with predicted catalytic activity, enoyl-[acyl-carrier-protein] reductase (NADH) activity, fatty acid synthase activity, transferase activity
An01g00060	Fatty acid synthase subunit alpha
An01g00070	Ortholog(s) have tRNA (guanine-N2-)-methyltransferase activity, role in tRNA N2-guanine methylation and mitochondrion, nuclear inner membrane localization
An01g00080	Ortholog(s) have role in lipid homeostasis, mitochondrion organization and integral component of mitochondrial membrane, mitochondrial outer membrane localization
An01g00100	Pyruvate dehydrogenase (lipoamide)
An01g00130	Ortholog(s) have fibrinogen binding, glutaminyl-tRNA synthase (glutamine-hydrolyzing) activity and role in endoplasmic reticulum organization, glutaminyl-tRNAGln biosynthesis via transamidation
An01g00150	Ortholog(s) have snoRNA binding activity
An01g00240	Has domain(s) with predicted electron carrier activity, heme binding, iron ion binding, monooxygenase activity, oxidoreductase activity, acting on paired donors, with incorporation or reduction of molecular oxygen activity
An01g00320	Ortholog of A. niger CBS 513.88 : An11g08720, An13g03430, An02g01130, An15g02550, An15g04190 and Aspergillus wentii : Aspwe1_0032489, Aspwe1_0173955, Aspwe1_0734444, Aspwe1_0739925
An01g00340	Ortholog(s) have Golgi apparatus localization
An01g00420	Ortholog of A. nidulans FGSC A4 : AN3379, A. fumigatus Af293 : Afu7g01170, A. niger CBS 513.88 : An01g01580, An12g01970 and A. oryzae RIB40 : AO090010000104, AO090038000140
An01g00430	Ortholog of Aspergillus tubingensis : Asptu1_0028328, Aspergillus brasiliensis : Aspbr1_0484225, Aspergillus kawachii : Aspka1_0182272 and Aspergillus acidus : Aspfo1_0280280
An01g00540	protein of unknown function
An01g00550	Ortholog of A. nidulans FGSC A4 : AN9377, A. fumigatus Af293 : Afu3g02940, A. oryzae RIB40 : AO090120000006, Aspergillus wentii : Aspwe1_0112345 and Aspergillus sydowii : Aspsy1_0163833
An01g00600	Has domain(s) with predicted oxidoreductase activity and role in oxidation-reduction process
An01g00710	Has domain(s) with predicted carboxy-lyase activity, catalytic activity, pyridoxal phosphate binding activity and role in carboxylic acid metabolic process
An01g00740	protein of unknown function
An01g00770	Ortholog(s) have mitochondrion localization
An01g00940	Has domain(s) with predicted DNA binding, sequence-specific DNA binding, transcription factor activity, sequence-specific DNA binding activity and role in regulation of transcription, DNA-templated
An01g00970	protein of unknown function
An01g01130	Putative polyketide synthase, encoded in a predicted secondary metabolite gene cluster
An01g01170	Ortholog of A. nidulans FGSC A4 : AN5419, A. niger CBS 513.88 : An18g02752, A. oryzae RIB40 : AO090012000481, Aspergillus sydowii : Aspsy1_0156739 and Aspergillus terreus NIH2624 : ATET_07381, ATET_07535
An01g01390	Ortholog(s) have RSC complex, SWI/SNF complex, cytosol localization
An01g01420	Ortholog of A. nidulans FGSC A4 : AN6458, A. fumigatus Af293 : Afu3g07420, A. niger CBS 513.88 : An02g10960, An12g05390 and A. oryzae RIB40 : AO090020000161, AO090005000921, AO090003001427
An01g01600	Ortholog(s) have role in cellular response to drug, secondary metabolite biosynthetic process
An01g01790	Has domain(s) with predicted inorganic anion exchanger activity, role in anion transport and integral component of membrane, membrane localization
An01g01800	Ortholog of A. nidulans FGSC A4 : AN0219, A. oryzae RIB40 : AO090023000623, Neosartorya fischeri NRRL 181 : NFIA_106990, Aspergillus wentii : Aspwe1_0056140 and Aspergillus versicolor : Aspve1_0121031
An01g01900	Has domain(s) with predicted transporter activity, role in transmembrane transport and integral component of membrane localization
An01g01940	Ortholog(s) have Golgi apparatus, cell division site, cell tip localization
An01g02000	Has domain(s) with predicted carboxy-lyase activity, catalytic activity, pyridoxal phosphate binding activity and role in carboxylic acid metabolic process, cellular amino acid metabolic process
An01g02100	Ortholog(s) have pseudouridine synthase activity, role in mRNA pseudouridine synthesis, tRNA modification and mitochondrion, nucleus localization
An01g02150	Ortholog(s) have transcription factor activity, sequence-specific DNA binding activity and role in positive regulation of transcription from RNA polymerase II promoter, regulation of arginine metabolic process
An01g02200	DNA-directed RNA polymerase
An01g02210	Ortholog(s) have ATPase activity, tRNA binding activity, role in regulation of transcription from RNA polymerase II promoter, tRNA wobble uridine modification and Elongator holoenzyme complex, cytosol, nucleus localization
An01g02360	Ortholog of A. nidulans FGSC A4 : AN6413, AN6419, AN6946, AN5312, AN5664, AN8328, AN3241, AN10369, AN1930, AN2386, AN1738, AN11159, AN8984, AN8951, AN1540, AN8971, AN9387, AN9266, AN9306, AN1317, AN10886, AN7232, AN7774, AN12202
An01g02400	protein of unknown function
An01g02440	Ortholog of A. nidulans FGSC A4 : AN0173, A. oryzae RIB40 : AO090026000850, Aspergillus wentii : Aspwe1_0442639, Aspergillus sydowii : Aspsy1_0027713 and Aspergillus terreus NIH2624 : ATET_07718
An01g02470	protein of unknown function
An01g02520	protein of unknown function
An01g02600	Ortholog(s) have role in endosomal transport, vesicle-mediated transport and AP-1 adaptor complex, endosome localization
An01g02690	Ortholog(s) have Golgi apparatus, endoplasmic reticulum localization
An01g02750	Has domain(s) with predicted role in mitochondrial respiratory chain complex III assembly
An01g02760	Ortholog of Neosartorya fischeri NRRL 181 : NFIA_062410, NFIA_099680, Aspergillus kawachii : Aspka1_0178986 and Aspergillus aculeatus ATCC16872 : Aacu16872_045086
An01g02790	Ortholog of A. nidulans FGSC A4 : AN10498, A. fumigatus Af293 : Afu1g03930, A. oryzae RIB40 : AO090003000957, Neosartorya fischeri NRRL 181 : NFIA_020760 and Aspergillus wentii : Aspwe1_0066343
An01g02800	Ortholog(s) have role in SRP-dependent cotranslational protein targeting to membrane, translocation and cytosol, nuclear periphery, signal recognition particle, endoplasmic reticulum targeting localization
An01g02810	C-22 sterol desaturase
An01g02840	Ortholog(s) have glutathione binding, translation initiation factor activity, role in translational initiation and cytosol localization
An01g02880	Cytoplasmic ubiquitin / ribosomal fusion protein
An01g02900	Ortholog(s) have ribosome binding, translation elongation factor activity, translation initiation factor activity
An01g02920	Ortholog(s) have mitochondrion localization
An01g03010	Ortholog of A. nidulans FGSC A4 : AN11533, A. fumigatus Af293 : Afu8g06974, Neosartorya fischeri NRRL 181 : NFIA_099710, Aspergillus kawachii : Aspka1_0178966 and Aspergillus versicolor : Aspve1_0122429
An01g03030	Tartrate dehydrogenase
An01g03050	Ortholog(s) have mRNA binding, poly(A) binding, ribonuclease inhibitor activity and role in regulation of nuclear-transcribed mRNA poly(A) tail shortening, regulation of translational initiation
An01g03080	Ortholog(s) have nucleolus localization
An01g03110	Has domain(s) with predicted structural constituent of ribosome activity, role in translation and ribosome localization
An01g03120	Putative arsenite efflux transporter
An01g03160	Ortholog(s) have structural constituent of ribosome activity and role in maturation of SSU-rRNA from tricistronic rRNA transcript (SSU-rRNA, 5.8S rRNA, LSU-rRNA)
An01g03230	Ortholog of A. nidulans FGSC A4 : AN0461, A. fumigatus Af293 : Afu1g04370, A. oryzae RIB40 : AO090003000912, Aspergillus wentii : Aspwe1_0025386 and Aspergillus sydowii : Aspsy1_0055307
An01g03260	Ortholog(s) have structural constituent of ribosome activity, role in mitochondrial translation and cytosol, mitochondrial small ribosomal subunit, nucleus localization
An01g03460	Ortholog(s) have RNA binding, structural constituent of ribosome activity, role in cytoplasmic translation and cytosolic large ribosomal subunit, nucleolus localization
An01g03580	Ortholog(s) have cell surface, cytosolic large ribosomal subunit, nucleolus localization
An01g03640	Ortholog(s) have protein transporter activity, unfolded protein binding activity and role in protein import into mitochondrial inner membrane, protein import into mitochondrial outer membrane
An01g03650	Has domain(s) with predicted ATP binding, aminoacyl-tRNA ligase activity, lysine-tRNA ligase activity, nucleic acid binding activity, role in lysyl-tRNA aminoacylation, tRNA aminoacylation for protein translation and cytoplasm localization
An01g03730	Ortholog of A. nidulans FGSC A4 : AN0424, A. fumigatus Af293 : Afu1g04810, Aspergillus wentii : Aspwe1_0169505, Aspergillus sydowii : Aspsy1_0641478 and Aspergillus carbonarius ITEM 5010 : Acar5010_128960
An01g03760	Ortholog(s) have mRNA binding, rRNA primary transcript binding activity
An01g04050	Has domain(s) with predicted hydrolase activity
An01g04110	protein of unknown function
An01g04120	Has domain(s) with predicted hydrolase activity
An01g04210	Has domain(s) with predicted secondary active sulfate transmembrane transporter activity, sulfate transmembrane transporter activity and role in sulfate transport, transmembrane transport
An01g04220	protein of unknown function
An01g04230	Ortholog(s) have cytosol, nucleus localization
An01g04240	Putative cytoplasmic acidic ribosomal protein P0
An01g04250	Uroporphyrinogen III decarboxylase (Uro D, uroporphyrinogen decarboxylase)
An01g04350	protein of unknown function
An01g04370	Ortholog(s) have cytosol, nucleus localization
An01g04390	protein of unknown function
An01g04410	Ortholog(s) have peptide alpha-N-acetyltransferase activity, role in N-terminal peptidyl-methionine acetylation, mitochondrion inheritance, regulation of actin cytoskeleton organization and NatB complex, cytosol, nucleus localization
An01g04430	Ortholog(s) have role in regulation of translation in response to nitrogen starvation
An01g04470	Ortholog(s) have DNA binding, ubiquitin-protein transferase activity and role in histone catabolic process, histone ubiquitination, regulation of transcription from RNA polymerase II promoter in response to oxidative stress
An01g04490	protein of unknown function
An01g04590	Ortholog(s) have role in negative regulation of G0 to G1 transition, ribosomal small subunit biogenesis and 90S preribosome, nucleolus localization
An01g04640	Putative topoisomerase I
An01g04650	Putative nucleoside diphosphate-sugar epimerase
An01g04670	Ortholog of A. nidulans FGSC A4 : AN0255, A. fumigatus Af293 : Afu1g03460, A. oryzae RIB40 : AO090005000754, Aspergillus wentii : Aspwe1_0105945 and Aspergillus sydowii : Aspsy1_0055077
An01g04730	COPII complexn subunit
An01g04740	Ortholog(s) have role in ribosomal large subunit assembly and cytosolic large ribosomal subunit, nucleolus, preribosome, large subunit precursor localization
An01g04750	protein of unknown function
An01g04800	protein of unknown function
An01g04820	protein of unknown function
An01g04900	Has domain(s) with predicted nucleotide binding activity
An01g04940	Ortholog of A. nidulans FGSC A4 : AN10047, Neosartorya fischeri NRRL 181 : NFIA_021500, Aspergillus clavatus NRRL 1 : ACLA_031310 and Aspergillus niger ATCC 1015 : 36143-mRNA
An01g04960	protein of unknown function
An01g05130	protein of unknown function
An01g05180	Ortholog(s) have cytosol localization
An01g05190	Ortholog(s) have U2-type spliceosomal complex localization
An01g05310	Ortholog(s) have carboxylic ester hydrolase activity, structural constituent of ribosome activity, role in C-terminal protein demethylation and cytosol, mitochondrial small ribosomal subunit, nucleus localization
An01g05390	Ortholog of A. nidulans FGSC A4 : AN0302, A. fumigatus Af293 : Afu1g02760, A. oryzae RIB40 : AO090005000820, Aspergillus wentii : Aspwe1_0025599 and Aspergillus sydowii : Aspsy1_0146024
An01g05400	Ortholog of A. fumigatus Af293 : Afu1g02720, A. oryzae RIB40 : AO090005000821, Neosartorya fischeri NRRL 181 : NFIA_021890 and Aspergillus wentii : Aspwe1_0169628
An01g05410	Ortholog(s) have mitochondrial outer membrane localization
An01g05500	Ortholog(s) have snoRNA binding activity
An01g05640	Ortholog of A. nidulans FGSC A4 : AN0315, A. fumigatus Af293 : Afu1g02560, Aspergillus wentii : Aspwe1_0025616, Aspergillus sydowii : Aspsy1_0145521 and Aspergillus terreus NIH2624 : ATET_04837
An01g05650	Ortholog(s) have structural constituent of cytoskeleton activity
An01g05660	Ortholog(s) have cell cortex localization
An01g05705	Has domain(s) with predicted RNA binding activity
An01g05740	DNA-directed RNA polymerase
An01g05760	Ortholog(s) have polyubiquitin binding activity
An01g05780	Ortholog(s) have ATP-dependent 3'-5' DNA helicase activity, ATP-dependent 5'-3' DNA helicase activity and role in box C/D snoRNP assembly, histone exchange, rRNA processing, regulation of transcription from RNA polymerase II promoter
An01g05820	Has domain(s) with predicted catalytic activity and role in metabolic process
An01g05880	Ortholog of A. nidulans FGSC A4 : AN0336, A. fumigatus Af293 : Afu1g02310, Aspergillus wentii : Aspwe1_0736723, Aspergillus sydowii : Aspsy1_1167337 and Aspergillus terreus NIH2624 : ATET_04862
An01g05980	protein of unknown function
An01g06000	Ortholog of A. nidulans FGSC A4 : AN2152, AN0341, A. fumigatus Af293 : Afu1g02260, Afu2g15990, Aspergillus wentii : Aspwe1_0025648, Aspwe1_0026895 and Aspergillus sydowii : Aspsy1_0026985
An01g06040	Putative 60S ribosome biogenesis protein
An01g06110	Ortholog(s) have glycerol-3-phosphate dehydrogenase [NAD+] activity and role in NADH oxidation, cell-abiotic substrate adhesion, glycerol biosynthetic process, intracellular accumulation of glycerol
An01g06180	Ubiquinol-cytochrome c reductase
An01g06230	Ortholog(s) have role in spore germination and cytosol, eukaryotic 43S preinitiation complex, eukaryotic translation initiation factor 3 complex, eIF3e, eukaryotic translation initiation factor 3 complex, eIF3m localization
An01g06250	Ortholog(s) have cytosol localization
An01g06470	Ortholog(s) have nucleus localization
An01g06480	Ortholog(s) have unfolded protein binding activity, role in protein folding and chaperonin-containing T-complex, nucleus localization
An01g06520	Ortholog of A. nidulans FGSC A4 : AN5649, AN1674, AN0384, AN1268, AN7262, A. fumigatus Af293 : Afu1g01700, Afu2g17000, Afu4g08730, Afu4g13630, Afu1g10012 and A. niger CBS 513.88 : An01g09380, An04g09080, An04g03600
An01g06560	Argininosuccinate lyase
An01g06660	Has domain(s) with predicted heme binding activity
An01g06960	Ortholog(s) have role in hyperosmotic response, response to antibiotic, response to salt stress and intracellular localization
An01g07020	protein of unknown function
An01g07090	Ortholog of A. nidulans FGSC A4 : AN5561, A. fumigatus Af293 : Afu4g11760, A. oryzae RIB40 : AO090003001041, Aspergillus wentii : Aspwe1_0219762 and Aspergillus sydowii : Aspsy1_0149996
An01g07190	Ortholog(s) have protein channel activity, role in protein import into mitochondrial inner membrane and mitochondrial inner membrane protein insertion complex localization
An01g07200	Ortholog(s) have acetyltransferase activator activity, role in positive regulation of N-terminal peptidyl-serine acetylation and NatA complex localization
An01g07270	Ortholog(s) have mitochondrion localization
An01g07370	Ortholog(s) have role in cellular response to biotic stimulus, cellular response to starvation and cytoplasmic translation, more
An01g07420	Ortholog(s) have cyclin-dependent protein serine/threonine kinase activator activity
An01g07430	Ortholog(s) have structural constituent of ribosome activity, role in mitochondrial translation and mitochondrial large ribosomal subunit localization
An01g07460	Ortholog of A. nidulans FGSC A4 : AN3651, A. fumigatus Af293 : Afu4g12190, Aspergillus wentii : Aspwe1_0055907, Aspergillus sydowii : Aspsy1_0154768 and Aspergillus terreus NIH2624 : ATET_03105
An01g07470	Ortholog of A. nidulans FGSC A4 : AN3652, A. fumigatus Af293 : Afu4g12200, Aspergillus wentii : Aspwe1_0166581, Aspergillus sydowii : Aspsy1_1056636 and Aspergillus terreus NIH2624 : ATET_03106
An01g07500	Ortholog of A. nidulans FGSC A4 : AN3655, A. fumigatus Af293 : Afu4g12220, A. oryzae RIB40 : AO090009000424, Aspergillus wentii : Aspwe1_0166578 and Aspergillus sydowii : Aspsy1_0204923
An01g07520	Ortholog(s) have 3'-5'-exoribonuclease activity, Ran GTPase binding, endoribonuclease activity, tRNA binding activity
An01g07810	Ortholog(s) have cytoplasm, nucleus localization
An01g07820	Has domain(s) with predicted zinc ion binding activity
An01g07830	Ortholog of A. nidulans FGSC A4 : AN3667, A. fumigatus Af293 : Afu4g12410, A. oryzae RIB40 : AO090009000453, Aspergillus wentii : Aspwe1_0166557 and Aspergillus sydowii : Aspsy1_1055875
An01g07840	Ortholog of A. fumigatus Af293 : Afu2g17160, Afu3g13630, Afu7g00570, A. niger CBS 513.88 : An15g01210, An09g06230, An09g04210 and Neosartorya fischeri NRRL 181 : NFIA_095980
An01g07910	Asparagine synthase
An01g07970	Ortholog of A. oryzae RIB40 : AO090023000003, Aspergillus tubingensis : Asptu1_0039704, Aspergillus kawachii : Aspka1_0172118 and Aspergillus acidus : Aspfo1_0039638
An01g07990	protein of unknown function
An01g08090	phosphoribosylaminoimidazole carboxylase
An01g08100	Ortholog of A. nidulans FGSC A4 : AN3625, A. fumigatus Af293 : Afu4g12610, A. oryzae RIB40 : AO090009000332, Aspergillus wentii : Aspwe1_0216634 and Aspergillus sydowii : Aspsy1_0046675
An01g08160	Ortholog(s) have H3 histone acetyltransferase activity, lysine-acetylated histone binding activity
An01g08230	Has domain(s) with predicted tRNA (adenine-N1-)-methyltransferase activity, role in tRNA methylation and tRNA (m1A) methyltransferase complex localization
An01g08250	protein of unknown function
An01g08260	protein of unknown function
An01g08270	protein of unknown function
An01g08280	Has domain(s) with predicted methyltransferase activity and role in metabolic process
An01g08370	Ortholog of Aspergillus brasiliensis : Aspbr1_0458557 and Aspergillus acidus : Aspfo1_0202071
An01g08380	Ortholog(s) have mitochondrion localization
An01g08490	Ortholog(s) have cytosol localization
An01g08570	Thioredoxin reductase
An01g08820	Ortholog(s) have cytosol, mediator complex localization
An01g08830	Ortholog of A. nidulans FGSC A4 : AN10510, A. fumigatus Af293 : Afu4g13140, A. oryzae RIB40 : AO090009000267, Aspergillus wentii : Aspwe1_0100948 and Aspergillus sydowii : Aspsy1_0059125
An01g08850	Ortholog(s) have G-protein alpha-subunit binding, GDP-dissociation inhibitor activity, protein kinase C binding, ribosome binding activity
An01g08860	Ortholog(s) have mitochondrion localization
An01g08880	Ortholog of A. nidulans FGSC A4 : AN1940, A. fumigatus Af293 : Afu4g13200, A. oryzae RIB40 : AO090009000261, Aspergillus wentii : Aspwe1_0166484 and Aspergillus terreus NIH2624 : ATET_03203
An01g09040	Ortholog(s) have ATP-dependent RNA helicase activity, RNA binding activity
An01g09100	Ortholog(s) have role in conidiophore development, conidium formation, hyphal growth, nuclear migration along microtubule, regulation of growth rate and cytoplasmic dynein complex, hyphal tip localization
An01g09120	Ortholog of A. nidulans FGSC A4 : AN1954, A. fumigatus Af293 : Afu4g13410, Aspergillus wentii : Aspwe1_0033776, Aspergillus sydowii : Aspsy1_0053894 and Aspergillus terreus NIH2624 : ATET_03223
An01g09170	Ortholog(s) have rRNA (guanine-N1-)-methyltransferase activity, role in rRNA modification and endoplasmic reticulum, mitochondrion localization
An01g09180	Ortholog(s) have DNA translocase activity, chromatin binding, single-stranded DNA binding activity
An01g09410	Has domain(s) with predicted nucleic acid binding, zinc ion binding activity
An01g09490	Ortholog(s) have nucleolus localization
An01g09500	Ortholog(s) have cytosol localization
An01g09550	Ortholog(s) have cytoplasm localization
An01g09570	Has domain(s) with predicted role in transmembrane transport and integral component of membrane localization
An01g09910	Ortholog(s) have acetylglucosaminyltransferase activity and role in GPI anchor biosynthetic process, conidium formation, establishment or maintenance of cell polarity, fungal-type cell wall biogenesis, regulation of growth rate
An01g10070	Ortholog(s) have 7S RNA binding activity and role in SRP-dependent cotranslational protein targeting to membrane, signal sequence recognition, SRP-dependent cotranslational protein targeting to membrane, translocation
An01g10150	Has domain(s) with predicted role in DNA-templated transcription, initiation and transcription factor TFIID complex localization
An01g10180	protein of unknown function
An01g10190	Ortholog(s) have mitochondrion, plasma membrane localization
An01g10200	Has domain(s) with predicted zinc ion binding activity
An01g10220	protein of unknown function
An01g10250	Ortholog of Aspergillus tubingensis : Asptu1_0923551, Aspergillus brasiliensis : Aspbr1_0027547, Aspergillus kawachii : Aspka1_0172302 and Aspergillus acidus : Aspfo1_0039376
An01g10270	Ortholog(s) have pseudouridine synthase activity, role in enzyme-directed rRNA pseudouridine synthesis, mRNA pseudouridine synthesis, snRNA pseudouridine synthesis, tRNA pseudouridine synthesis and cytoplasm, nucleus localization
An01g10340	Has domain(s) with predicted integral component of membrane localization
An01g10420	protein of unknown function
An01g10470	Ortholog of A. fumigatus Af293 : Afu4g03550, Afu6g04370, A. niger CBS 513.88 : An01g09070, An07g06910, An12g07420, An09g04030 and A. oryzae RIB40 : AO090010000022, AO090005000964
An01g10530	protein of unknown function
An01g10570	protein of unknown function
An01g10630	Ortholog of Aspergillus acidus : Aspfo1_0079042
An01g10700	Ortholog(s) have tRNA dihydrouridine synthase activity, role in tRNA modification and mitochondrion, nucleus localization
An01g10710	Ortholog of A. nidulans FGSC A4 : AN10137, A. fumigatus Af293 : Afu1g16540, A. oryzae RIB40 : AO090005001058, Aspergillus wentii : Aspwe1_0068245 and Aspergillus sydowii : Aspsy1_0053407
An01g10760	Ortholog(s) have 3'-tRNA processing endoribonuclease activity, role in mitochondrial tRNA 3'-end processing, nuclear tRNA 3'-trailer cleavage, endonucleolytic and mitochondrion, nucleus localization
An01g10870	Ortholog(s) have cytosol localization
An01g10880	F1F0-ATPase complex subunit
An01g10900	Ortholog of A. niger CBS 513.88 : An03g06640, A. oryzae RIB40 : AO090009000032, Aspergillus niger ATCC 1015 : 35687-mRNA, Aspergillus zonatus : Aspzo1_0057654 and Aspergillus brasiliensis : Aspbr1_0204604
An01g10960	Has domain(s) with predicted catalytic activity and role in metabolic process
An01g10990	Ortholog(s) have threonine-tRNA ligase activity and mitochondrion localization
An01g11070	Ortholog of A. nidulans FGSC A4 : AN8354, AN9181, AN8970, A. fumigatus Af293 : Afu1g12440, Afu1g12460, Afu6g00230 and A. niger CBS 513.88 : An12g03270, An10g01010, An11g04060, An16g00990
An01g11210	protein of unknown function
An01g11370	Ortholog(s) have role in positive regulation of transcription from RNA polymerase II promoter, short-chain fatty acid catabolic process
An01g11390	Has domain(s) with predicted FMN binding, catalytic activity, oxidoreductase activity and role in oxidation-reduction process
An01g11480	Has domain(s) with predicted UDP-N-acetylmuramate dehydrogenase activity, flavin adenine dinucleotide binding, oxidoreductase activity, oxidoreductase activity, acting on CH-OH group of donors activity
An01g11510	Has domain(s) with predicted catalytic activity, sulfuric ester hydrolase activity and role in metabolic process
An01g11650	5-formyltetrahydrofolate deformylase
An01g11720	Ortholog(s) have role in wybutosine biosynthetic process and endoplasmic reticulum localization
An01g11790	Ortholog(s) have role in (-)-microperfuranone biosynthetic process, terrequinone A biosynthetic process
An01g11910	Ortholog(s) have role in mitotic chromosome condensation, mitotic cytokinesis, mitotic spindle elongation, protein localization to kinetochore, protein localization to nucleolar rDNA repeats, regulation of mitotic nuclear division
An01g11920	Ortholog(s) have hyphal cell wall localization
An01g11930	Histidinol-phosphate aminotransferase
An01g11950	DNA-directed RNA polymerase
An01g11960	mRNP complex component
An01g11970	Has domain(s) with predicted hydrolase activity, hydrolyzing O-glycosyl compounds activity and role in carbohydrate metabolic process
An01g12020	Ortholog of A. nidulans FGSC A4 : AN12445, A. fumigatus Af293 : Afu8g02020, A. niger CBS 513.88 : An04g09400, A. oryzae RIB40 : AO090010000196 and Aspergillus terreus NIH2624 : ATET_08038
An01g12030	Ortholog of Aspergillus tubingensis : Asptu1_0041182, Aspergillus kawachii : Aspka1_0176875 and Aspergillus niger ATCC 1015 : 35596-mRNA
An01g12080	protein of unknown function
An01g12180	Ortholog(s) have tRNA (cytosine-5-)-methyltransferase activity, tRNA binding activity, role in cellular response to hydrogen peroxide, wobble base cytosine methylation and nucleus localization
An01g12210	Ubiquinol-cytochrome c reductase
An01g12230	Ortholog(s) have histone-glutamine methyltransferase activity, mRNA binding, rRNA methyltransferase activity and role in box C/D snoRNA 3'-end processing, histone glutamine methylation, rRNA methylation
An01g12350	protein of unknown function
An01g12410	Has domain(s) with predicted DNA binding, RNA polymerase II transcription factor activity, sequence-specific DNA binding, zinc ion binding activity and role in regulation of transcription, DNA-templated, transcription, DNA-templated
An01g12420	Ortholog(s) have structural constituent of ribosome activity, role in cellular response to drug, cytoplasmic translation and cell surface, cytosolic large ribosomal subunit, extracellular region localization
An01g12470	Ortholog of A. nidulans FGSC A4 : AN0781, A. fumigatus Af293 : Afu1g14500, A. oryzae RIB40 : AO090011000360, Aspergillus wentii : Aspwe1_0112044 and Aspergillus sydowii : Aspsy1_0145580
An01g12490	Ortholog(s) have NADPH dehydrogenase activity, role in spore germination and mitochondrial inner membrane localization
An01g12570	Putative histidine biosynthesis trifunctional protein
An01g12700	Ortholog(s) have role in G2/M transition of mitotic cell cycle, histone H3-K4 methylation, positive regulation of mitotic nuclear division and Set1C/COMPASS complex, cytosol localization
An01g12710	DNA-directed RNA polymerase
An01g12880	protein of unknown function
An01g13110	protein of unknown function
An01g13150	Ortholog(s) have nucleolus localization
An01g13160	Alpha-isopropylmalate synthase
An01g13190	Ortholog(s) have structural constituent of ribosome activity, role in rRNA export from nucleus and 90S preribosome, cytosolic small ribosomal subunit, extracellular region, membrane localization
An01g13220	ER nucleotide exchange factor
An01g13230	Ortholog(s) have role in mitochondrial genome maintenance, plasmid maintenance and cytosol, mitochondrion localization
An01g13240	Ortholog of A. nidulans FGSC A4 : AN6081, AN0849, A. fumigatus Af293 : Afu1g15080, Afu2g09190, A. niger CBS 513.88 : An12g04840 and A. oryzae RIB40 : AO090005001220, AO090011000776
An01g13280	Ortholog(s) have DNA translocase activity, double-stranded DNA binding activity and role in DNA duplex unwinding, DNA repair, heteroduplex formation, meiotic sister chromatid segregation, reciprocal meiotic recombination
An01g13310	protein of unknown function
An01g13330	protein of unknown function
An01g13510	Has domain(s) with predicted flavin adenine dinucleotide binding, oxidoreductase activity, acting on CH-OH group of donors activity and role in oxidation-reduction process
An01g13600	Ortholog(s) have inorganic phosphate transmembrane transporter activity, role in phosphate ion transmembrane transport and integral component of mitochondrial inner membrane, plasma membrane localization
An01g13670	Ortholog of Aspergillus wentii : Aspwe1_0171720, Aspergillus niger ATCC 1015 : 35476-mRNA, Aspergillus terreus NIH2624 : ATET_05253 and Aspergillus carbonarius ITEM 5010 : Acar5010_515847
An01g13830	Ortholog(s) have ribosome binding activity, role in cytoplasmic translation and extrinsic component of membrane, mitochondrial inner membrane localization
An01g13920	adenylosuccinate synthetase
An01g13970	protein of unknown function
An01g14070	Ortholog(s) have cytoplasm, nuclear envelope, nuclear periphery localization
An01g14080	Ortholog(s) have structural constituent of ribosome activity and cytosolic small ribosomal subunit, nucleus localization
An01g14110	Phosphatidylserine decarboxylase
An01g14250	Ortholog(s) have role in ER to Golgi vesicle-mediated transport, Golgi inheritance, Golgi localization, retrograde vesicle-mediated transport, Golgi to ER and COPI vesicle coat localization
An01g14330	Ortholog(s) have cytosol, nuclear envelope, nuclear periphery localization
An01g14680	Ortholog(s) have alpha-ketoglutarate-dependent xanthine dioxygenase activity, role in urate biosynthetic process, xanthine oxidation and cytosol, nucleus localization
An01g14710	Ortholog of Aspergillus wentii : Aspwe1_0532341, Aspergillus versicolor : Aspve1_0079826, Aspergillus sydowii : Aspsy1_0038757 and Aspergillus terreus NIH2624 : ATET_03599, ATET_05477
An01g14720	Has domain(s) with predicted DNA binding, zinc ion binding activity, role in transcription, DNA-templated and nucleus localization
An01g14740	Glucose oxidase
An01g14750	Ortholog of Aspergillus brasiliensis : Aspbr1_0072632
An01g14770	Has domain(s) with predicted DNA binding, nucleic acid binding, zinc ion binding activity, role in transcription, DNA-templated and nucleus localization
An01g14860	Has domain(s) with predicted catalytic activity and role in metabolic process
An01g15140	Has domain(s) with predicted hydrolase activity, acting on carbon-nitrogen (but not peptide) bonds, in linear amidines, metal ion binding activity
An02g00040	Has domain(s) with predicted role in transmembrane transport and integral component of membrane localization
An02g00070	Has domain(s) with predicted hydrolase activity and role in metabolic process
An02g00180	Putative phosphate-repressible phosphate permease
An02g00230	Ortholog(s) have dioxygenase activity and role in austinol biosynthetic process, dehydroaustinol biosynthetic process, verruculogen biosynthetic process
An02g00280	Has domain(s) with predicted role in transmembrane transport and integral component of membrane localization
An02g00300	Has domain(s) with predicted hydrolase activity
An02g00310	Has domain(s) with predicted oxidoreductase activity and role in oxidation-reduction process
An02g00460	Has domain(s) with predicted UDP-N-acetylmuramate dehydrogenase activity, flavin adenine dinucleotide binding, oxidoreductase activity, oxidoreductase activity, acting on CH-OH group of donors activity
An02g00520	Ortholog of Aspergillus tubingensis : Asptu1_0198613 and Aspergillus acidus : Aspfo1_0055254
An02g00530	Has domain(s) with predicted role in response to stress and integral component of membrane localization
An02g00560	Has domain(s) with predicted transporter activity, role in transmembrane transport and membrane localization
An02g00740	Ortholog(s) have extracellular region localization
An02g00750	Ortholog of A. nidulans FGSC A4 : AN6413, AN6419, AN6946, AN5312, AN5664, AN8328, AN3241, AN10369, AN1930, AN2386, AN1738, AN11159, AN8984, AN8951, AN1540, AN8971, AN9387, AN9266, AN9306, AN1317, AN10886, AN7232, AN7774, AN12202
An02g00870	Has domain(s) with predicted sequence-specific DNA binding, transcription factor activity, sequence-specific DNA binding activity and role in regulation of transcription, DNA-templated
An02g00890	Phosphoserine transaminase
An02g00950	Ortholog of Aspergillus wentii : Aspwe1_0171014, Aspergillus versicolor : Aspve1_0031571, Aspergillus niger ATCC 1015 : 36651-mRNA and Aspergillus zonatus : Aspzo1_0147596
An02g01040	protein of unknown function
An02g01070	Ortholog of A. fumigatus Af293 : Afu5g14100, Aspergillus brasiliensis : Aspbr1_0072526, Aspergillus flavus NRRL 3357 : AFL2T_11035 and Neosartorya fischeri NRRL 181 : NFIA_072860
An02g01100	Has domain(s) with predicted role in transmembrane transport and integral component of membrane localization
An02g01150	protein of unknown function
An02g01210	Ortholog(s) have role in actin cytoskeleton organization, cell wall organization, conidium formation, hyphal growth, regulation of endocytosis, spore germination
An02g01220	Ortholog of A. nidulans FGSC A4 : AN6342, A. fumigatus Af293 : Afu2g14260, A. oryzae RIB40 : AO090023000107, Aspergillus wentii : Aspwe1_0045565 and Aspergillus sydowii : Aspsy1_0031691
An02g01360	Ortholog(s) have mitochondrion targeting sequence binding, protein channel activity, role in protein import into mitochondrial matrix and mitochondrial inner membrane presequence translocase complex, plasma membrane localization
An02g01370	Ortholog(s) have cytosol, nucleus localization
An02g01380	Ortholog of Aspergillus tubingensis : Asptu1_0187483, Aspergillus brasiliensis : Aspbr1_0115444, Aspergillus kawachii : Aspka1_0172718 and Aspergillus acidus : Aspfo1_0038731
An02g01500	Ortholog of A. nidulans FGSC A4 : AN6275, A. fumigatus Af293 : Afu2g12570, A. oryzae RIB40 : AO090026000362, Aspergillus wentii : Aspwe1_0116943 and Aspergillus sydowii : Aspsy1_0151369
An02g01590	Ortholog(s) have nucleus localization
An02g01600	Ortholog(s) have role in endonucleolytic cleavage in 5'-ETS of tricistronic rRNA transcript (SSU-rRNA, 5.8S rRNA and LSU-rRNA), more
An02g01630	Has domain(s) with predicted ATP binding, nucleoside-triphosphatase activity, nucleotide binding activity
An02g01670	protein of unknown function
An02g01680	Ortholog(s) have role in regulation of cytolysis
An02g01730	Ortholog(s) have dicarboxylic acid transmembrane transporter activity, role in dicarboxylic acid transport and mitochondrial envelope, plasma membrane localization
An02g01740	Ortholog(s) have phenylalanine-tRNA ligase activity, role in mitochondrial phenylalanyl-tRNA aminoacylation and mitochondrion localization
An02g01750	Ortholog(s) have adenyl-nucleotide exchange factor activity, role in protein import into mitochondrial matrix, protein refolding and mitochondrial matrix, presequence translocase-associated import motor localization
An02g01790	Ortholog(s) have bis(5'-adenosyl)-hexaphosphatase activity, bis(5'-adenosyl)-pentaphosphatase activity, diphosphoinositol-polyphosphate diphosphatase activity and endopolyphosphatase activity, more
An02g01970	Ortholog(s) have role in exonucleolytic trimming to generate mature 3'-end of 5.8S rRNA from tricistronic rRNA transcript (SSU-rRNA, 5.8S rRNA, LSU-rRNA), nuclear polyadenylation-dependent tRNA catabolic process, rRNA catabolic process
An02g02010	Ortholog(s) have cytosol localization
An02g02170	Tryptophan synthetase
An02g02320	Has domain(s) with predicted RNA polymerase II transcription factor activity, sequence-specific DNA binding, zinc ion binding activity, role in regulation of transcription, DNA-templated and nucleus localization
An02g02350	protein of unknown function
An02g02370	Ortholog(s) have microtubule plus-end binding activity
An02g02380	Ortholog(s) have nucleotidase activity, role in pyrimidine nucleobase metabolic process and cytosol, nucleus localization
An02g02440	protein of unknown function
An02g02480	Has domain(s) with predicted transmembrane transporter activity, role in transmembrane transport and integral component of membrane localization
An02g02530	Ortholog(s) have cytosol, nucleolus localization
An02g02600	Has domain(s) with predicted nucleic acid binding activity
An02g02620	protein of unknown function
An02g02630	protein of unknown function
An02g02650	Has domain(s) with predicted role in intracellular transport
An02g02700	Phosphoribosylglycinamide formyltransferase
An02g02810	Ortholog(s) have alpha-glucoside:proton symporter activity, maltose:proton symporter activity, trehalose transmembrane transporter activity and role in disaccharide catabolic process, maltose transport, trehalose transport
An02g02840	Ortholog of A. nidulans FGSC A4 : AN5914, A. fumigatus Af293 : Afu2g10950, A. oryzae RIB40 : AO090026000556, Aspergillus wentii : Aspwe1_0053834 and Aspergillus sydowii : Aspsy1_0152187
An02g02890	Ortholog(s) have role in cellular response to drug, chromatin remodeling and Ino80 complex, cytosol localization
An02g02900	Ortholog(s) have RNA polymerase II C-terminal domain phosphoserine binding, RNA polymerase II core binding, chromatin binding and transcription factor activity, more
An02g02910	Dihydroorotate dehydrogenase
An02g02970	Ortholog(s) have nucleus localization
An02g02980	Ortholog(s) have endoplasmic reticulum localization
An02g03110	Ortholog(s) have structural constituent of ribosome activity and mitochondrial large ribosomal subunit localization
An02g03160	Putative regulator of G-protein signaling protein
An02g03180	Ortholog(s) have RNA polymerase II C-terminal domain phosphoserine binding, RNA polymerase II core binding, chromatin binding, transcription factor activity, TFIIF-class transcription factor binding activity
An02g03220	Has domain(s) with predicted amino acid transmembrane transporter activity, role in amino acid transmembrane transport, transmembrane transport and membrane localization
An02g03230	Ortholog of A. nidulans FGSC A4 : AN5889/seh1, A. fumigatus Af293 : Afu2g11230, Aspergillus wentii : Aspwe1_0044236, Aspergillus sydowii : Aspsy1_0057795 and Aspergillus terreus NIH2624 : ATET_01453
An02g03290	Ortholog(s) have endoplasmic reticulum localization
An02g03350	Ortholog(s) have role in endonucleolytic cleavage in ITS1 to separate SSU-rRNA from 5.8S rRNA and LSU-rRNA from tricistronic rRNA transcript (SSU-rRNA, 5.8S rRNA, LSU-rRNA)
An02g03500	protein of unknown function
An02g03510	Has domain(s) with predicted N-acetyltransferase activity
An02g03520	Ortholog(s) have role in assembly of large subunit precursor of preribosome, cellular response to drug, rRNA processing, ribosomal large subunit biogenesis, ribosomal subunit export from nucleus
An02g03540	Ortholog(s) have fructose:proton symporter activity, high-affinity hydrogen:glucose symporter activity, mannose transmembrane transporter activity
An02g03570	protein of unknown function
An02g03620	Has domain(s) with predicted role in transmembrane transport and integral component of membrane localization
An02g03760	Ortholog(s) have ATP-dependent peptidase activity, role in chaperone-mediated protein complex assembly, misfolded or incompletely synthesized protein catabolic process and mitochondrial matrix localization
An02g03770	Ortholog(s) have mitochondrion localization
An02g03780	Ortholog(s) have deubiquitinase activator activity
An02g03800	protein of unknown function
An02g03850	Ortholog(s) have RNA cap binding, chromatin binding, mRNA binding activity and role in deadenylation-dependent decapping of nuclear-transcribed mRNA
An02g03860	Ortholog(s) have mRNA binding activity and 90S preribosome, cytoplasm, mitotic spindle pole body, nucleolus localization
An02g03950	Ortholog(s) have role in ribosomal large subunit assembly and cell surface, cytosolic large ribosomal subunit, preribosome, large subunit precursor, small-subunit processome localization
An02g03970	Ortholog of Aspergillus tubingensis : Asptu1_0039120, Aspergillus brasiliensis : Aspbr1_0038812, Aspergillus kawachii : Aspka1_0172517 and Aspergillus acidus : Aspfo1_0039023
An02g04020	5?-phosphoribosyl-4-(N-succinocarboxamide)-5-aminoimidazole lyase
An02g04070	Ortholog(s) have extracellular region localization
An02g04170	Ortholog of A. nidulans FGSC A4 : AN10785, A. fumigatus Af293 : Afu2g12100, A. oryzae RIB40 : AO090026000436, Aspergillus wentii : Aspwe1_0659662 and Aspergillus sydowii : Aspsy1_0151797
An02g04180	Ortholog(s) have cytoplasm localization
An02g04210	Has domain(s) with predicted ion channel activity, voltage-gated chloride channel activity, role in chloride transport, transmembrane transport and membrane localization
An02g04220	Ortholog(s) have role in rRNA processing, ribosomal large subunit assembly and mitochondrion, mitotic spindle pole body, nucleoplasm, preribosome, large subunit precursor localization
An02g04260	Ortholog(s) have protein transporter activity, role in protein import into mitochondrial inner membrane and cytosol, mitochondrial intermembrane space protein transporter complex, nucleus localization
An02g04300	Ortholog(s) have structural constituent of ribosome activity, role in mitochondrial translation and mitochondrial large ribosomal subunit localization
An02g04330	Ortholog(s) have copper ion binding activity, role in aerobic respiration, protein complex assembly and mitochondrial inner membrane, mitochondrial intermembrane space, mitochondrial ribosome, plasma membrane localization
An02g04410	Has domain(s) with predicted role in transmembrane transport and integral component of membrane localization
An02g04430	Has domain(s) with predicted catalytic activity, pyridoxal phosphate binding activity and role in biosynthetic process
An02g04520	H+-transporting ATP synthase delta chain precursor
An02g04530	Has domain(s) with predicted role in lipid biosynthetic process
An02g04610	protein of unknown function
An02g04660	Ortholog(s) have role in mitochondrial respiratory chain complex II assembly and mitochondrial matrix localization
An02g04830	Ortholog(s) have cytosol localization
An02g04860	Ortholog(s) have endoplasmic reticulum, plasma membrane localization
An02g04880	Ortholog(s) have cytosol localization
An02g04980	Ortholog(s) have ATP-dependent DNA helicase activity, ATP-dependent DNA/RNA helicase activity, ATP-dependent RNA helicase activity, mRNA binding activity
An02g05000	Ortholog(s) have 1-acylglycerophosphocholine O-acyltransferase activity
An02g05010	Ortholog(s) have structural constituent of ribosome activity and mitochondrial large ribosomal subunit localization
An02g05180	Ortholog of Aspergillus tubingensis : Asptu1_0198948, Aspergillus brasiliensis : Aspbr1_0203915, Aspergillus kawachii : Aspka1_0172425 and Aspergillus acidus : Aspfo1_0039143
An02g05290	Ortholog of Aspergillus acidus : Aspfo1_0240019
An02g05430	protein of unknown function
An02g05460	Putative DNA-directed RNA polymerase
An02g05470	NADH-ubiquinone oxidoreductase
An02g05640	Ortholog of A. nidulans FGSC A4 : AN6335, A. fumigatus Af293 : Afu2g13580, Aspergillus wentii : Aspwe1_0045453, Aspergillus sydowii : Aspsy1_0089786 and Aspergillus terreus NIH2624 : ATET_01338
An02g05650	Ortholog(s) have mitotic spindle, nucleolus localization
An02g05680	Ortholog of A. nidulans FGSC A4 : AN5353, A. fumigatus Af293 : Afu6g14470, A. oryzae RIB40 : AO090103000108, Aspergillus wentii : Aspwe1_0131073 and Aspergillus sydowii : Aspsy1_0050268
An02g05690	Ortholog(s) have role in regulation of heterochromatin domain assembly and NURS complex, nuclear body, nuclear chromatin localization
An02g05700	translation elongation factor 2
An02g05730	Cellulose synthase protein
An02g05870	COPI complex, beta' subunit
An02g05880	NADH-ubiquinone oxidoreductase
An02g05890	Putative thioredoxin domain protein
An02g05900	Ortholog of A. nidulans FGSC A4 : AN5969, A. fumigatus Af293 : Afu2g10580, Aspergillus wentii : Aspwe1_0044146, Aspergillus versicolor : Aspve1_0040765 and Aspergillus clavatus NRRL 1 : ACLA_069580
An02g05930	Ortholog of A. niger CBS 513.88 : An16g01290, A. oryzae RIB40 : AO090023000658, Neosartorya fischeri NRRL 181 : NFIA_074480 and Aspergillus terreus NIH2624 : ATET_04209
An02g05990	Ortholog of Aspergillus brasiliensis : Aspbr1_0072219
An02g06050	Cytoplasmic ribosomal protein of the small subunit S16.e
An02g06130	Ortholog(s) have mRNA binding, small ribosomal subunit rRNA binding activity and role in maturation of SSU-rRNA from tricistronic rRNA transcript (SSU-rRNA, 5.8S rRNA, LSU-rRNA), ribosomal small subunit assembly
An02g06150	Branched chain amino acid aminotransferase
An02g06270	protein of unknown function
An02g06320	3-hydroxy-3-methylglutaryl coenzyme A synthase
An02g06370	Ortholog(s) have intracellular localization
An02g06390	Ortholog(s) have role in ribosome biogenesis and 90S preribosome, cell surface, cytosol, nucleolus, small-subunit processome localization
An02g06450	Ortholog of A. nidulans FGSC A4 : AN4911, A. fumigatus Af293 : Afu3g10780, Neosartorya fischeri NRRL 181 : NFIA_066470, Aspergillus wentii : Aspwe1_0362213 and Aspergillus versicolor : Aspve1_0127307
An02g06490	protein of unknown function
An02g06530	Ortholog of A. nidulans FGSC A4 : AN4908, A. fumigatus Af293 : Afu3g10800, A. oryzae RIB40 : AO090003000629, Aspergillus wentii : Aspwe1_0036953 and Aspergillus sydowii : Aspsy1_0043015
An02g06580	Ortholog(s) have fungal-type vacuole localization
An02g06650	protein of unknown function
An02g06710	Suppressor of tom1 protein
An02g06840	Ortholog(s) have role in CVT pathway, ER to Golgi vesicle-mediated transport, pexophagy, retrograde transport, vesicle recycling within Golgi and Golgi transport complex, cell division site localization
An02g06850	Ortholog(s) have role in mitochondrial respiratory chain complex III assembly and integral component of mitochondrial inner membrane localization
An02g06860	Glutamate decarboxylase
An02g06910	Ortholog(s) have cell division site, cytosol, nucleus localization
An02g07010	Protein similar to ubiquitin UBI1 of A. nidulans
An02g07060	Ortholog(s) have gamma-tubulin binding activity and role in cytoplasmic microtubule organization, establishment or maintenance of cell polarity regulating cell shape, mitotic spindle assembly
An02g07090	Ortholog(s) have cytosol, nucleus localization
An02g07120	Ortholog(s) have role in cellular protein localization, eukaryotic translation initiation factor 3 complex assembly, positive regulation of proteasomal ubiquitin-dependent protein catabolic process
An02g07260	Ortholog(s) have glutaminyl-tRNA synthase (glutamine-hydrolyzing) activity, role in glutaminyl-tRNAGln biosynthesis via transamidation, mitochondrial translation and glutamyl-tRNA(Gln) amidotransferase complex, mitochondrion localization
An02g07280	Ortholog of Aspergillus tubingensis : Asptu1_0054901
An02g07300	Ortholog of A. nidulans FGSC A4 : AN2898, A. fumigatus Af293 : Afu3g11460, A. oryzae RIB40 : AO090003000701, Aspergillus wentii : Aspwe1_0105666 and Aspergillus sydowii : Aspsy1_0146871
An02g07310	Ortholog of A. nidulans FGSC A4 : AN2897, A. fumigatus Af293 : Afu3g11470, A. oryzae RIB40 : AO090003000702, Aspergillus wentii : Aspwe1_0365861 and Aspergillus sydowii : Aspsy1_0173783
An02g07430	Homoserine dehydrogenase
An02g07480	Ortholog of Aspergillus tubingensis : Asptu1_0119896 and Aspergillus kawachii : Aspka1_0179109
An02g07500	Saccharopine dehydrogenase
An02g07530	protein of unknown function
An02g07560	Has domain(s) with predicted role in response to stress and integral component of membrane localization
An02g07690	Ortholog(s) have ATPase activator activity, microtubule plus-end binding, protein homodimerization activity, structural constituent of cytoskeleton activity
An02g07740	Ortholog of A. nidulans FGSC A4 : AN0416, A. fumigatus Af293 : Afu1g04880, A. niger CBS 513.88 : An01g03870 and A. oryzae RIB40 : AO090138000094, AO090003000852
An02g07850	Has domain(s) with predicted substrate-specific transmembrane transporter activity, transmembrane transporter activity, role in transmembrane transport and integral component of membrane, membrane localization
An02g07870	Has domain(s) with predicted L-ascorbic acid binding, iron ion binding, oxidoreductase activity, acting on paired donors, with incorporation or reduction of molecular oxygen activity and role in oxidation-reduction process
An02g07880	Has domain(s) with predicted substrate-specific transmembrane transporter activity, transmembrane transporter activity, role in transmembrane transport and integral component of membrane, membrane localization
An02g07980	Ortholog(s) have extracellular region localization
An02g08010	Ortholog of A. nidulans FGSC A4 : AN3089, A. fumigatus Af293 : Afu3g12380, A. oryzae RIB40 : AO090005001669, Aspergillus wentii : Aspwe1_0150448 and Aspergillus sydowii : Aspsy1_0029188
An02g08080	Ortholog(s) have cytosol, nucleolus localization
An02g08190	Ortholog of Aspergillus tubingensis : Asptu1_0144812, Aspergillus brasiliensis : Aspbr1_0389534, Aspergillus kawachii : Aspka1_0179167 and Aspergillus acidus : Aspfo1_0493055
An02g08210	Ortholog of A. nidulans FGSC A4 : AN3356, AN0718, AN5052, AN5040, A. fumigatus Af293 : Afu1g14460, Afu3g01980, Afu3g12180, Afu8g06010 and A. niger CBS 513.88 : An14g06110, An18g00110, An02g00290, An02g13100, An06g00330
An02g08410	Has domain(s) with predicted intracellular localization
An02g08430	Ortholog(s) have histone-arginine N-methyltransferase activity, ribosome binding activity and role in peptidyl-arginine methylation, to asymmetrical-dimethyl arginine, ribosome biogenesis
An02g08460	Ortholog of Aspergillus versicolor : Aspve1_0148957, Aspergillus niger ATCC 1015 : 37184-mRNA, Aspergillus sydowii : Aspsy1_0029177 and Aspergillus carbonarius ITEM 5010 : Acar5010_126821
An02g08600	Ortholog(s) have serine-tRNA ligase activity, role in invasive growth in response to glucose limitation, mitochondrial seryl-tRNA aminoacylation, pseudohyphal growth, spore germination and mitochondrion localization
An02g08630	Ortholog(s) have protein serine/threonine kinase activity, role in fungal-type cell wall organization or biogenesis, hyphal growth, response to oxidative stress and cytoplasm localization
An02g08640	Ortholog of Aspergillus tubingensis : Asptu1_0169069, Aspergillus brasiliensis : Aspbr1_0051651, Aspergillus kawachii : Aspka1_0174883 and Aspergillus acidus : Aspfo1_0058128
An02g08660	UDP-galactopyranose mutase, involved in cell wall biosynthesis
An02g08670	Ortholog(s) have carbohydrate binding activity
An02g08800	Ortholog(s) have role in cellular response to oxidative stress
An02g08820	Ortholog(s) have cell division site, cytosol, nucleus localization
An02g08920	Ortholog(s) have role in cellular response to drug and chaperonin-containing T-complex, nucleus localization
An02g08950	Has domain(s) with predicted DNA binding, zinc ion binding activity
An02g09100	Ortholog(s) have role in nuclear migration and dynactin complex localization
An02g09170	Ortholog(s) have role in assembly of large subunit precursor of preribosome, maturation of LSU-rRNA, ribosomal large subunit assembly and 90S preribosome, nucleolus, nucleoplasm, preribosome, large subunit precursor localization
An02g09180	Ortholog of A. oryzae RIB40 : AO090012000804, Aspergillus wentii : Aspwe1_0038155, Aspergillus versicolor : Aspve1_0026669 and Aspergillus niger ATCC 1015 : 37241-mRNA
An02g09190	Ortholog(s) have structural constituent of ribosome activity and mitochondrial membrane, mitochondrial small ribosomal subunit localization
An02g09200	Ortholog(s) have structural constituent of ribosome activity
An02g09220	Ortholog(s) have cytosol, nucleus localization
An02g09230	Has domain(s) with predicted phosphatidylinositol N-acetylglucosaminyltransferase activity
An02g09240	Ribose-phosphate pyrophosphokinase
An02g09260	Protein similar to nucleolar protein NOP5
An02g09280	Ortholog of Aspergillus acidus : Aspfo1_0030264 and Aspergillus carbonarius ITEM 5010 : Acar5010_126888
An02g09370	Ortholog(s) have role in mitotic G1 DNA damage checkpoint, regulation of cytoplasmic translational initiation in response to stress and cytosol, nucleus localization
An02g09380	protein of unknown function
An02g09470	Potassium- or calcium-transporting ATPase
An02g09480	Potassium-transporting ATPase
An02g09490	protein of unknown function
An02g09680	protein of unknown function
An02g09740	Ortholog(s) have RNA polymerase II core promoter proximal region sequence-specific DNA binding, sequence-specific DNA binding and transcriptional activator activity, more
An02g09790	Ortholog(s) have thiamine transmembrane transporter activity, role in thiamine transmembrane transport and endoplasmic reticulum, medial membrane band, plasma membrane of cell tip localization
An02g09910	Ortholog(s) have fatty acid elongase activity, role in fatty acid elongation, sphingolipid biosynthetic process, vesicle-mediated transport and endoplasmic reticulum localization
An02g09930	Cytochrome c oxidase subunit
An02g09960	Putative phosphoribosylformylglycinamidine synthase
An02g09970	Ortholog(s) have role in cellular response to drug, hexose transport, pathogenesis
An02g10250	Has domain(s) with predicted RNA-DNA hybrid ribonuclease activity, nucleic acid binding activity
An02g10290	protein of unknown function
An02g10390	Ortholog(s) have cytosol, nucleus localization
An02g10530	protein of unknown function
An02g10640	protein of unknown function
An02g10670	Mitochondrial enzyme D-lactate ferricytochrome c oxidoreductase
An02g10750	Cysteine synthase
An02g10830	Has domain(s) with predicted role in transmembrane transport and integral component of membrane localization
An02g11030	Has domain(s) with predicted catalytic activity, pyridoxal phosphate binding activity and role in biosynthetic process
An02g11130	Has domain(s) with predicted role in transmembrane transport
An02g11200	NADH-ubiquinone oxidoreductase
An02g11210	Ortholog of A. nidulans FGSC A4 : AN8048, A. fumigatus Af293 : Afu5g02070, A. oryzae RIB40 : AO090003001314, Aspergillus wentii : Aspwe1_0174218 and Aspergillus sydowii : Aspsy1_0155996
An02g11300	Ortholog(s) have structural constituent of ribosome activity and mitochondrial large ribosomal subunit localization
An02g11350	protein of unknown function
An02g11460	Ortholog(s) have role in regulation of DNA methylation and nucleus localization
An02g11570	Ortholog(s) have structural constituent of ribosome activity and mitochondrial large ribosomal subunit localization
An02g11580	unspecified product
An02g11680	Ortholog(s) have cytosol localization
An02g11690	Ortholog of A. nidulans FGSC A4 : AN2933, A. fumigatus Af293 : Afu3g08170, A. oryzae RIB40 : AO090005001460, Aspergillus wentii : Aspwe1_0113955 and Aspergillus sydowii : Aspsy1_0029366
An02g11800	Ortholog(s) have mitochondrion, plasma membrane localization
An02g11820	Has domain(s) with predicted oxidoreductase activity and role in metabolic process
An02g11910	E3 binding protein
An02g11970	Ortholog(s) have alkaline phosphatase activity, magnesium ion binding, phosphoprotein phosphatase activity, role in 4-nitrophenol catabolic process, phenotypic switching, protein dephosphorylation and cytosol, nucleus localization
An02g12010	Inorganic pyrophosphatase
An02g12030	Ortholog(s) have nucleus localization
An02g12040	Ortholog(s) have cytosol, nucleus localization
An02g12110	protein of unknown function
An02g12120	Ortholog(s) have structural constituent of ribosome activity, role in cytoplasmic translation and cytosolic large ribosomal subunit, nucleolus localization
An02g12230	Ortholog(s) have calcium ion binding, zinc ion binding activity and role in asexual sporulation, axial cellular bud site selection, bipolar cellular bud site selection, regulation of COPII vesicle coating
An02g12320	Ortholog(s) have mRNA binding, translation initiation factor activity, translation initiation factor binding activity and role in formation of translation preinitiation complex
An02g12330	Ortholog of A. nidulans FGSC A4 : AN2993, A. fumigatus Af293 : Afu3g08610, A. oryzae RIB40 : AO090005001411, Aspergillus wentii : Aspwe1_0550058 and Aspergillus sydowii : Aspsy1_0042547
An02g12410	Ortholog of A. nidulans FGSC A4 : AN2997, A. fumigatus Af293 : Afu3g08640, A. oryzae RIB40 : AO090005001406, Aspergillus wentii : Aspwe1_0052307 and Aspergillus sydowii : Aspsy1_0042553
An02g12420	Dihydrofolate reductase
An02g12480	Ortholog of A. nidulans FGSC A4 : AN3002, A. fumigatus Af293 : Afu3g08720, A. oryzae RIB40 : AO090005001396, Aspergillus wentii : Aspwe1_0113467 and Aspergillus sydowii : Aspsy1_0077171
An02g12490	Ortholog(s) have ubiquitin-specific protease activity and role in endocytosis, protein deubiquitination, protein targeting to vacuole involved in ubiquitin-dependent protein catabolic process via the multivesicular body sorting pathway
An02g12550	protein of unknown function
An02g12570	protein of unknown function
An02g12610	Putative Ran-GTPase-activating protein
An02g12640	Putative RNA-binding protein
An02g12670	Has domain(s) with predicted gamma-glutamyltransferase activity and role in glutathione metabolic process
An02g12710	protein of unknown function
An02g12750	Ortholog(s) have unfolded protein binding activity, role in protein folding and chaperonin-containing T-complex, nucleus localization
An02g12780	Ortholog of A. fumigatus Af293 : Afu3g07800, A. oryzae RIB40 : AO090020000416, Neosartorya fischeri NRRL 181 : NFIA_069360 and Aspergillus wentii : Aspwe1_0557034
An02g12860	Ortholog of Aspergillus tubingensis : Asptu1_0055330 and Aspergillus acidus : Aspfo1_0078586
An02g12870	protein of unknown function
An02g12920	Ortholog of A. nidulans FGSC A4 : AN4857, A. fumigatus Af293 : Afu3g07620, A. oryzae RIB40 : AO090020000131, Aspergillus wentii : Aspwe1_0060564 and Aspergillus sydowii : Aspsy1_0056557
An02g13010	protein of unknown function
An02g13030	protein of unknown function
An02g13060	Ortholog of Aspergillus tubingensis : Asptu1_0118509 and Aspergillus acidus : Aspfo1_0057806
An02g13070	protein of unknown function
An02g13200	Has domain(s) with predicted RNA polymerase II transcription factor activity, sequence-specific DNA binding, zinc ion binding activity, role in regulation of transcription, DNA-templated and nucleus localization
An02g13270	3-hydroxybenzoate 4-hydroxylase
An02g13360	Ortholog(s) have copper ion binding activity, role in copper ion transport, protein complex assembly and mitochondrial inner membrane, plasma membrane localization
An02g13370	Ortholog of A. nidulans FGSC A4 : AN4840, A. fumigatus Af293 : Afu3g07350, A. oryzae RIB40 : AO090020000188, Aspergillus wentii : Aspwe1_0173525 and Aspergillus sydowii : Aspsy1_0130803
An02g13410	Putative acetyl CoA transporter
An02g13670	Ortholog(s) have role in cellular calcium ion homeostasis, hyphal growth and Golgi medial cisterna, cis-Golgi network, endoplasmic reticulum, fungal-type vacuole membrane localization
An02g13790	Ortholog(s) have cell septum, cytosol localization
An02g13820	Ortholog of A. nidulans FGSC A4 : AN4805, A. fumigatus Af293 : Afu3g06990, A. oryzae RIB40 : AO090020000295, Aspergillus wentii : Aspwe1_0157674 and Aspergillus sydowii : Aspsy1_0087809
An02g13840	Cytoplasmic ribosomal protein of the small subunit S9
An02g13850	Ortholog(s) have cytosolic large ribosomal subunit localization
An02g13940	Has domain(s) with predicted RNA binding, nucleic acid binding, nucleotide binding activity
An02g13970	Has domain(s) with predicted role in histone exchange, regulation of transcription, DNA-templated and nucleus localization
An02g14060	Ortholog of Aspergillus tubingensis : Asptu1_0055443
An02g14080	Putative asparaginyl-tRNA synthetase
An02g14240	Ortholog(s) have mRNA guanylyltransferase activity, role in 7-methylguanosine mRNA capping and nucleus localization
An02g14290	Ortholog of A. nidulans FGSC A4 : AN6148, AN7407, A. fumigatus Af293 : Afu2g08500, Afu5g13710, A. niger CBS 513.88 : An12g03860 and A. oryzae RIB40 : AO090701000324, AO090011000852
An02g14310	Has domain(s) with predicted zinc ion binding activity
An02g14340	Ortholog(s) have U3 snoRNA binding, U4 snRNA binding activity and role in mRNA splicing, via spliceosome, maturation of SSU-rRNA from tricistronic rRNA transcript (SSU-rRNA, 5.8S rRNA, LSU-rRNA)
An02g14360	Ortholog of A. nidulans FGSC A4 : AN7458, A. fumigatus Af293 : Afu2g05930, A. oryzae RIB40 : AO090001000711, Aspergillus wentii : Aspwe1_0046345 and Aspergillus sydowii : Aspsy1_1009031
An02g14380	Hexokinase
An02g14400	Ortholog(s) have role in CVT pathway, establishment of cell polarity, filamentous growth of a population of unicellular organisms, pexophagy, retrograde transport, vesicle recycling within Golgi
An02g14420	protein of unknown function
An02g14520	GMP synthase
An02g14600	Ortholog(s) have role in mitochondrial respiratory chain complex I assembly
An02g14610	Has domain(s) with predicted structural constituent of ribosome activity, role in translation and ribosome localization
An02g14640	Ortholog(s) have transcription coactivator activity, role in histone acetylation, transcription from RNA polymerase II promoter and Ada2/Gcn5/Ada3 transcription activator complex, SAGA complex, SLIK (SAGA-like) complex localization
An02g14650	Ortholog(s) have role in mRNA cis splicing, via spliceosome and U4/U6 x U5 tri-snRNP complex localization
An02g14660	Ortholog(s) have role in maturation of SSU-rRNA from tricistronic rRNA transcript (SSU-rRNA, 5.8S rRNA, LSU-rRNA), rRNA modification and 90S preribosome, mitotic spindle, nucleolus localization
An02g14685	Has domain(s) with predicted nucleic acid binding, nucleotide binding activity
An02g14750	Ortholog(s) have ATP-dependent 3'-5' DNA helicase activity, histone acetyltransferase activity, nucleosomal histone binding activity
An02g14880	Ortholog(s) have cytosol, nucleus localization
An03g00020	Ortholog(s) have nucleus localization
An03g00060	Has domain(s) with predicted role in transmembrane transport and integral component of membrane localization
An03g00150	Ortholog of Aspergillus tubingensis : Asptu1_0120107, Aspergillus brasiliensis : Aspbr1_0060001, Aspergillus kawachii : Aspka1_0182917 and Aspergillus acidus : Aspfo1_0030984
An03g00280	Ortholog(s) have catechol oxidase activity
An03g00290	Ortholog of A. nidulans FGSC A4 : AN6413, AN6419, AN6946, AN5312, AN5664, AN8328, AN3241, AN10369, AN1930, AN2386, AN1738, AN11159, AN8984, AN8951, AN1540, AN8971, AN9387, AN9266, AN9306, AN1317, AN10886, AN7232, AN7774, AN12202
An03g00300	Ortholog of A. nidulans FGSC A4 : AN12332, A. fumigatus Af293 : Afu3g10860, Neosartorya fischeri NRRL 181 : NFIA_001770, NFIA_066390 and Aspergillus wentii : Aspwe1_0589758
An03g00360	Has domain(s) with predicted flavin adenine dinucleotide binding, oxidoreductase activity and role in oxidation-reduction process
An03g00430	Has domain(s) with predicted amino acid transmembrane transporter activity, role in amino acid transmembrane transport and membrane localization
An03g00450	Has domain(s) with predicted carboxy-lyase activity
An03g00630	protein of unknown function
An03g00840	protein of unknown function
An03g00880	Has domain(s) with predicted 2-dehydropantoate 2-reductase activity, NADP binding, coenzyme binding, oxidoreductase activity, oxidoreductase activity, acting on the CH-OH group of donors, NAD or NADP as acceptor activity
An03g00930	protein of unknown function
An03g01000	Ortholog of A. nidulans FGSC A4 : AN5639, AN2587, AN9444, AN7395, A. fumigatus Af293 : Afu5g00840, A. oryzae RIB40 : AO090102000018 and Aspergillus wentii : Aspwe1_0065350, Aspwe1_0153928, Aspwe1_0178709
An03g01240	Has domain(s) with predicted role in transmembrane transport and integral component of membrane localization
An03g01280	Ortholog(s) have cytosol localization
An03g01300	Ortholog of A. nidulans FGSC A4 : AN8943, A. fumigatus Af293 : Afu2g00900, Afu6g11560, A. niger CBS 513.88 : An01g11690 and A. oryzae RIB40 : AO090113000175, AO090023000422
An03g01310	CTP synthase
An03g01355	Has domain(s) with predicted catalytic activity, lyase activity, oxidoreductase activity, pyridoxal phosphate binding, transferase activity, transferring acyl groups other than amino-acyl groups, zinc ion binding activity
An03g01480	Has domain(s) with predicted DNA binding, nucleic acid binding, zinc ion binding activity, role in transcription, DNA-templated and nucleus localization
An03g01500	protein of unknown function
An03g01700	Ortholog of Aspergillus niger ATCC 1015 : 45728-mRNA and Aspergillus carbonarius ITEM 5010 : Acar5010_172870
An03g01720	protein of unknown function
An03g02240	Ortholog of Aspergillus tubingensis : Asptu1_0421134, Aspergillus brasiliensis : Aspbr1_0044597, Aspergillus kawachii : Aspka1_0180366 and Aspergillus acidus : Aspfo1_0049848
An03g02570	Has domain(s) with predicted electron carrier activity, heme binding, iron ion binding, monooxygenase activity, oxidoreductase activity and acting on paired donors, more
An03g02580	Ortholog of A. nidulans FGSC A4 : AN2942, AN10320, AN7130 and A. fumigatus Af293 : Afu3g15110, Afu4g08715
An03g02620	Has domain(s) with predicted cation transmembrane transporter activity, role in cation transport, transmembrane transport and integral component of membrane localization
An03g02700	Ortholog(s) have chloride transmembrane transporter activity, potassium uptake transmembrane transporter activity
An03g02810	Ortholog of A. nidulans FGSC A4 : AN2058, A. fumigatus Af293 : Afu4g09760, A. oryzae RIB40 : AO090003001589, Aspergillus wentii : Aspwe1_0034232 and Aspergillus sydowii : Aspsy1_0039208
An03g03000	Ortholog(s) have tRNA threonylcarbamoyladenosine dehydratase activity, role in cyclic threonylcarbamoyladenosine biosynthetic process and mitochondrial outer membrane localization
An03g03060	protein of unknown function
An03g03130	Ortholog(s) have 4-amino-4-deoxychorismate synthase activity, role in para-aminobenzoic acid biosynthetic process, pathogenesis and cytosol, nucleus localization
An03g03460	Ortholog(s) have D-arabinono-1,4-lactone oxidase activity
An03g03470	Ortholog(s) have mitochondrion localization
An03g03500	Ortholog(s) have mitochondrion localization
An03g03530	Ortholog(s) have hydrolase activity, acting on ester bonds activity, role in siderophore catabolic process and intracellular localization
An03g03540	Ortholog(s) have role in N',N'',N'''-triacetylfusarinine C biosynthetic process, ergosterol biosynthetic process, siderophore biosynthetic process and peroxisome localization
An03g03550	Ortholog(s) have role in N',N'',N'''-triacetylfusarinine C biosynthetic process, cellular response to hydrogen peroxide, cellular response to iron ion starvation, ergosterol biosynthetic process, pathogenesis and peroxisome localization
An03g03560	Ortholog(s) have role in ferric triacetylfusarinine C transport
An03g03600	Ortholog(s) have double-stranded DNA-dependent ATPase activity, role in mitochondrial DNA metabolic process and mitochondrial matrix localization
An03g03640	Ortholog(s) have FAD binding, sulfide:quinone oxidoreductase activity
An03g03660	Glutathione reductase
An03g03680	Ortholog of A. niger CBS 513.88 : An13g03400, Aspergillus tubingensis : Asptu1_0195607, Aspergillus brasiliensis : Aspbr1_0155078 and Aspergillus kawachii : Aspka1_0182984
An03g03710	Quinate 5-dehydrogenase
An03g03770	Squalene monooxygenase
An03g03780	Ortholog(s) have role in cytoplasmic mRNA processing body assembly, deadenylation-independent decapping of nuclear-transcribed mRNA, mRNA 3'-end processing
An03g03840	Ortholog(s) have cytoplasm, lipid particle localization
An03g03980	protein of unknown function
An03g04200	Ortholog of Aspergillus acidus : Aspfo1_0063940
An03g04280	Protein with similarity to pyridoxine synthesis component pyroA of Aspergillus nidulans
An03g04330	Glutamate N-acetyltransferase
An03g04340	Protein with a predicted role in ER SRP-dependent and -independent protein targeting
An03g04650	Has domain(s) with predicted nucleic acid binding, nucleotide binding activity
An03g04660	Ortholog(s) have mitochondrial ribosome localization
An03g04670	Ortholog(s) have MAP kinase activity, phosphorelay response regulator activity
An03g04790	Ortholog(s) have preprotein binding activity, role in conidium formation, hyphal growth, protein targeting to mitochondrion and mitochondrial outer membrane translocase complex localization
An03g05010	Ortholog(s) have alpha-1,6-mannosyltransferase activity, mannosyltransferase activity
An03g05080	Ortholog(s) have methionine-R-sulfoxide reductase activity, role in cellular response to oxidative stress and cytoplasm, nucleus localization
An03g05250	Has domain(s) with predicted role in transmembrane transport and integral component of membrane localization
An03g05400	protein of unknown function
An03g05410	protein of unknown function
An03g05460	Ortholog(s) have catalytic activity and role in sterigmatocystin biosynthetic process
An03g05510	protein of unknown function
An03g05650	Ortholog of Aspergillus niger ATCC 1015 : 44541-mRNA
An03g05660	Putative catalase
An03g05670	Ortholog(s) have role in conidiophore development, oxidation-reduction process and intracellular localization
An03g05760	Has domain(s) with predicted protein C-terminal S-isoprenylcysteine carboxyl O-methyltransferase activity, role in C-terminal protein methylation and integral component of membrane localization
An03g05860	Ortholog of A. nidulans FGSC A4 : AN6383, A. fumigatus Af293 : Afu5g00450, Afu6g10780, A. oryzae RIB40 : AO090003001528, AO090023001010 and Aspergillus wentii : Aspwe1_0052273, Aspwe1_0067889
An03g05970	protein of unknown function
An03g06260	protein of unknown function
An03g06430	Has domain(s) with predicted oxidoreductase activity, transferase activity, transferring acyl groups other than amino-acyl groups, zinc ion binding activity and role in oxidation-reduction process
An03g06570	Phenylacrylic acid decarboxylase
An03g06690	Salicylate hydroxylase with a predicted role in salicylic acid degradation
An03g06890	Ortholog of A. oryzae RIB40 : AO090010000770, Aspergillus versicolor : Aspve1_0089666, Aspergillus niger ATCC 1015 : 44643-mRNA and Aspergillus sydowii : Aspsy1_0036241
An03g06950	Ortholog(s) have GTPase activity, protein homodimerization activity
An04g00060	NADH-ubiquinone oxidoreductase
An04g00170	Ortholog(s) have 4-hydroxybenzoate octaprenyltransferase activity and role in austinol biosynthetic process, dehydroaustinol biosynthetic process, ubiquinone biosynthetic process
An04g00200	Ortholog(s) have role in mitochondrial respiratory chain complex IV assembly and integral component of mitochondrial inner membrane localization
An04g00210	Ortholog(s) have structural constituent of ribosome activity and mitochondrial large ribosomal subunit, mitochondrial membrane localization
An04g00220	Ortholog(s) have role in N-terminal peptidyl-methionine acetylation, cellular response to drug and mitochondrion localization
An04g00280	Ortholog of Aspergillus brasiliensis : Aspbr1_0056067
An04g00290	protein of unknown function
An04g00320	Ortholog of Aspergillus brasiliensis : Aspbr1_0056065
An04g00360	COPII complex subunit
An04g00390	Ortholog(s) have RSC complex, cytosol localization
An04g00420	Ortholog(s) have clathrin-coated vesicle, cytoplasm localization
An04g00490	Ortholog(s) have protein serine/threonine kinase inhibitor activity
An04g00570	Ortholog(s) have role in cellular response to drug and nucleolus localization
An04g00600	Ortholog(s) have sphingosine N-acyltransferase activity and role in ceramide biosynthetic process
An04g00680	Has domain(s) with predicted nucleic acid binding, nucleotide binding activity
An04g00850	protein of unknown function
An04g00950	protein of unknown function
An04g01160	Ortholog(s) have role in lipid homeostasis, mitochondrion organization and integral component of mitochondrial membrane, mitochondrial inner membrane localization
An04g01200	Ortholog(s) have ubiquinol-cytochrome-c reductase activity and role in aerobic respiration, mitochondrial electron transport, ubiquinol to cytochrome c, mitochondrial respiratory chain complex III assembly
An04g01260	Ortholog of A. nidulans FGSC A4 : AN4395, A. fumigatus Af293 : Afu4g06870, A. oryzae RIB40 : AO090023000901, Aspergillus wentii : Aspwe1_0023285 and Aspergillus sydowii : Aspsy1_0545881
An04g01280	4-hydroxyphenylpyruvate dioxygenase
An04g01290	Ortholog(s) have single-stranded DNA binding activity
An04g01340	Putative asparagine synthase
An04g01350	Ortholog(s) have SUMO transferase activity, role in hyphal growth, mitotic spindle elongation, protein sumoylation and condensed nuclear chromosome, cytosol, nuclear heterochromatin localization
An04g01480	Ortholog(s) have protein tyrosine phosphatase activity
An04g01490	protein of unknown function
An04g01520	Ortholog(s) have protein anchor activity and role in establishment of spindle pole body localization to nuclear envelope, mitotic spindle assembly
An04g01540	Diphosphomevalonate decarboxylase
An04g01550	Ortholog(s) have tRNA binding activity, role in regulation of transcription from RNA polymerase II promoter, tRNA wobble uridine modification and Elongator holoenzyme complex, cytosol, nucleus localization
An04g01570	Ortholog(s) have role in regulation of circadian rhythm and TRAMP complex localization
An04g01610	Ortholog(s) have acetolactate synthase activity, enzyme regulator activity, role in branched-chain amino acid biosynthetic process and acetolactate synthase complex, mitochondrial nucleoid localization
An04g01620	Has domain(s) with predicted RNA binding activity
An04g01640	Ortholog of A. nidulans FGSC A4 : AN4433, A. fumigatus Af293 : Afu4g07240, A. oryzae RIB40 : AO090023000851, Aspergillus wentii : Aspwe1_0034623 and Aspergillus sydowii : Aspsy1_0051300
An04g01650	Ortholog(s) have structural constituent of ribosome activity and mitochondrial small ribosomal subunit localization
An04g01720	Putative DnaJ co-chaperone
An04g01820	Ortholog(s) have RNA binding, structural constituent of ribosome activity, role in cytoplasmic translation and cytosolic large ribosomal subunit localization
An04g01830	Ortholog(s) have N-terminal protein N-methyltransferase activity, role in N-terminal peptidyl-methionine acetylation, regulation of mitotic actomyosin contractile ring assembly and cytosol localization
An04g01860	Putative U3 snoRNP associated protein
An04g01880	Ortholog(s) have nucleus localization
An04g01900	Ortholog(s) have role in establishment or maintenance of cell polarity
An04g01930	Ortholog(s) have protein kinase inhibitor activity
An04g01940	Ortholog(s) have GTP binding, tRNA binding, translation initiation factor activity, translation initiation factor binding activity
An04g01960	Ortholog of A. nidulans FGSC A4 : AN9433, A. fumigatus Af293 : Afu4g07600, Aspergillus wentii : Aspwe1_0034573, Aspergillus sydowii : Aspsy1_0062370 and Aspergillus terreus NIH2624 : ATET_05443
An04g01970	Has domain(s) with predicted structural constituent of ribosome activity, role in translation and ribosome localization
An04g02000	Ortholog(s) have role in cellular response to biotic stimulus, cellular response to starvation and chromosome organization, more
An04g02030	Ortholog(s) have mRNA binding, translation initiation factor activity, role in cytoplasmic translational initiation and cytosol localization
An04g02060	5-aminoimidazole-4-carboxamide ribonucleotide (AICAR) transformylase/IMP cyclohydrolase
An04g02080	protein of unknown function
An04g02120	Ortholog(s) have role in ribosomal large subunit assembly and cytosolic large ribosomal subunit localization
An04g02130	Ortholog(s) have U1 snRNP, U2 snRNP, cytosol, spliceosomal complex localization
An04g02230	Ortholog(s) have mitochondrion localization
An04g02270	Ortholog(s) have cytosol, nucleus localization
An04g02320	Ortholog(s) have metalloendopeptidase activity, role in proteolysis involved in cellular protein catabolic process and mitochondrial intermembrane space localization
An04g02410	Ortholog of A. nidulans FGSC A4 : AN10480, A. fumigatus Af293 : Afu4g07990, A. oryzae RIB40 : AO090023000772, Aspergillus wentii : Aspwe1_0102632 and Aspergillus sydowii : Aspsy1_0149200
An04g02430	protein of unknown function
An04g02440	Ortholog of Aspergillus tubingensis : Asptu1_0046747, Aspergillus brasiliensis : Aspbr1_0044185, Aspergillus kawachii : Aspka1_0172943 and Aspergillus acidus : Aspfo1_0044902
An04g02460	Ortholog(s) have role in cristae formation, protein import into mitochondrial intermembrane space and MICOS complex, mitochondrial crista, mitochondrial crista junction, plasma membrane localization
An04g02540	Ortholog of A. nidulans FGSC A4 : AN3833, A. fumigatus Af293 : Afu4g08100, A. oryzae RIB40 : AO090023000759, Aspergillus wentii : Aspwe1_0100434 and Aspergillus sydowii : Aspsy1_0044293
An04g02550	Ortholog(s) have role in mitochondrial translation and mitochondrion localization
An04g02580	Threonine dehydratase
An04g02630	protein of unknown function
An04g02640	Ortholog(s) have nucleolus localization
An04g02690	Putative alcohol dehydrogenase
An04g02720	Has domain(s) with predicted role in transmembrane transport and integral component of membrane localization
An04g02780	Ortholog of A. niger CBS 513.88 : An09g05350, An08g08140, An15g05280, A. oryzae RIB40 : AO090010000573, Aspergillus wentii : Aspwe1_0101835, Aspwe1_0158805 and Aspergillus versicolor : Aspve1_0158368
An04g02820	Ortholog of A. oryzae RIB40 : AO090138000132, Aspergillus wentii : Aspwe1_0548578, Aspergillus versicolor : Aspve1_0088911, Aspergillus zonatus : Aspzo1_0025460 and Aspergillus sydowii : Aspsy1_0049629
An04g02890	Ortholog of A. nidulans FGSC A4 : AN11889, A. fumigatus Af293 : Afu4g08290, A. oryzae RIB40 : AO090023000731, Aspergillus wentii : Aspwe1_0101712 and Aspergillus sydowii : Aspsy1_0140042
An04g02910	Ortholog of A. oryzae RIB40 : AO090005000223, Aspergillus niger ATCC 1015 : 44125-mRNA and Aspergillus carbonarius ITEM 5010 : Acar5010_011247, Acar5010_398342
An04g03040	protein of unknown function
An04g03060	Ortholog(s) have misfolded RNA binding, tyrosine-tRNA ligase activity, role in Group I intron splicing, RNA folding, mitochondrial tyrosyl-tRNA aminoacylation and mitochondrion localization
An04g03080	Has domain(s) with predicted role in transmembrane transport and integral component of membrane localization
An04g03110	Ortholog(s) have aspartate-tRNA ligase activity, role in mitochondrial aspartyl-tRNA aminoacylation and mitochondrion localization
An04g03120	Ortholog(s) have role in heme a biosynthetic process and mitochondrion localization
An04g03130	Putative mannose-phosphate-dolichol utilization protein
An04g03140	Ortholog(s) have RNA polymerase II core promoter proximal region sequence-specific DNA binding, RNA polymerase II transcription corepressor activity, TBP-class protein binding, structural molecule activity
An04g03300	Ortholog(s) have DSIF complex localization
An04g03380	Ortholog(s) have nucleus localization
An04g03480	protein of unknown function
An04g03490	Ortholog of A. nidulans FGSC A4 : AN1684, A. fumigatus Af293 : Afu4g08650, A. oryzae RIB40 : AO090023000691, Aspergillus wentii : Aspwe1_0167016 and Aspergillus sydowii : Aspsy1_0026068
An04g03540	Ortholog of Aspergillus tubingensis : Asptu1_0058566 and Aspergillus acidus : Aspfo1_0059801
An04g03550	protein of unknown function
An04g03600	Has domain(s) with predicted DNA binding activity
An04g03660	protein of unknown function
An04g03790	Ortholog(s) have role in ribosomal large subunit export from nucleus and mitotic spindle pole body, nucleolus, nucleoplasm, preribosome, large subunit precursor localization
An04g03800	Ortholog(s) have mitochondrial ribosome localization
An04g03910	Ortholog(s) have U1 snRNP localization
An04g03940	Ortholog(s) have L-methionine secondary active transmembrane transporter activity and role in cysteine transport, methionine import
An04g04010	protein of unknown function
An04g04100	Has domain(s) with predicted GTPase activator activity, zinc ion binding activity
An04g04360	Has domain(s) with predicted hydrolase activity, acting on ester bonds activity and role in biosynthetic process
An04g04490	Has domain(s) with predicted DNA binding, RNA polymerase II transcription factor activity, sequence-specific DNA binding, zinc ion binding activity and role in regulation of transcription, DNA-templated, transcription, DNA-templated
An04g04550	protein of unknown function
An04g04750	Putative oxoglutarate dehydrogenase
An04g04860	Ortholog of A. nidulans FGSC A4 : AN5576, A. fumigatus Af293 : Afu4g11590, A. oryzae RIB40 : AO090003001061, Aspergillus wentii : Aspwe1_0166635 and Aspergillus sydowii : Aspsy1_0149581
An04g04920	protein of unknown function
An04g04940	Ortholog of A. nidulans FGSC A4 : AN5580, A. fumigatus Af293 : Afu4g11550, Aspergillus wentii : Aspwe1_0022740, Aspergillus sydowii : Aspsy1_0057110 and Aspergillus terreus NIH2624 : ATET_03924
An04g04970	Ortholog(s) have ATP-dependent peptidase activity
An04g05220	Ubiquinol-cytochrome c reductase
An04g05260	Saccharopine dehydrogenase (NADP+, L-glutamate forming)
An04g05270	Ortholog(s) have ATPase activator activity, chaperone binding activity, role in cellular response to heat, positive regulation of ATPase activity, protein folding and cytosol localization
An04g05390	protein of unknown function
An04g05420	L-aminoadipatesemialdehyde dehydrogenase
An04g05490	Ortholog(s) have cytosol, nucleus localization
An04g05520	protein of unknown function
An04g05600	protein of unknown function
An04g05630	Ortholog(s) have role in cellular response to DNA damage stimulus and nuclear membrane, nuclear periphery, nuclear pore outer ring, spindle pole body localization
An04g05650	Ortholog of Aspergillus niger ATCC 1015 : 120572-mRNA
An04g05660	Ortholog(s) have role in G1/S transition of mitotic cell cycle, regulation of mitotic sister chromatid segregation, tRNA wobble uridine modification and cytosol, mitochondrion, nuclear pericentric heterochromatin localization
An04g05710	Ortholog of A. nidulans FGSC A4 : AN5647, A. fumigatus Af293 : Afu4g10960, Neosartorya fischeri NRRL 181 : NFIA_104920, Aspergillus wentii : Aspwe1_0034067 and Aspergillus versicolor : Aspve1_0042333
An04g05850	Ortholog(s) have structural constituent of ribosome activity and role in maturation of SSU-rRNA from tricistronic rRNA transcript (SSU-rRNA, 5.8S rRNA, LSU-rRNA)
An04g05860	Ribose-phosphate pyrophosphokinase
An04g05950	Has domain(s) with predicted structural constituent of ribosome activity, role in translation and ribosome localization
An04g05960	Ortholog(s) have ATP-dependent 3'-5' DNA helicase activity, ATP-dependent 5'-3' DNA helicase activity, sequence-specific DNA binding activity
An04g06120	Ortholog(s) have role in cellular response to drug and cytosol, nucleus, small-subunit processome localization
An04g06170	Ortholog of A. nidulans FGSC A4 : AN1987, A. fumigatus Af293 : Afu4g10500, A. oryzae RIB40 : AO090003001161, Aspergillus wentii : Aspwe1_0047460 and Aspergillus sydowii : Aspsy1_0316623
An04g06210	Homocitrate synthase
An04g06250	Ortholog(s) have extracellular region localization
An04g06260	Putative nonribosomal peptide synthase (NRPS), encoded in a predicted secondary metabolite gene cluster
An04g06270	Ortholog of A. nidulans FGSC A4 : AN3975, AN9193/llmJ, AN2891 and A. fumigatus Af293 : Afu1g10150, Afu2g04380, Afu3g15150, Afu3g15280, Afu6g03300
An04g06320	Ortholog(s) have aminoacyl-tRNA hydrolase activity, role in negative regulation of proteasomal ubiquitin-dependent protein catabolic process and mitochondrial outer membrane localization
An04g06330	Ortholog of A. nidulans FGSC A4 : AN12390, Aspergillus wentii : Aspwe1_0168588, Aspergillus versicolor : Aspve1_0142288, Aspve1_0893748 and Aspergillus zonatus : Aspzo1_0132544
An04g06350	Has domain(s) with predicted 3-beta-hydroxy-delta5-steroid dehydrogenase activity and role in oxidation-reduction process, steroid biosynthetic process
An04g06460	Ortholog of Aspergillus tubingensis : Asptu1_0058372 and Aspergillus niger ATCC 1015 : 45330-mRNA
An04g06490	Ortholog(s) have 3-demethylubiquinone-6 3-O-methyltransferase activity, hexaprenyldihydroxybenzoate methyltransferase activity and role in ubiquinone biosynthetic process
An04g06650	Ortholog(s) have 3-hydroxyacyl-CoA dehydratase activity, enoyl-CoA hydratase activity and role in fatty acid elongation, sphingolipid biosynthetic process, vacuolar transport
An04g06710	Ortholog of Aspergillus brasiliensis : Aspbr1_0075566
An04g06730	Ortholog(s) have alpha-1,2-mannosyltransferase activity, role in protein glycosylation and Golgi apparatus localization
An04g06890	Ortholog(s) have role in SRP-dependent cotranslational protein targeting to membrane, translocation and cytosol, nucleus, signal recognition particle, endoplasmic reticulum targeting localization
An04g07060	Ortholog(s) have oligopeptide-transporting ATPase activity, role in oligopeptide export from mitochondrion and mitochondrial inner membrane localization
An04g07080	Ortholog(s) have endoplasmic reticulum localization
An04g07100	Ortholog(s) have histone kinase activity (H3-T3 specific) activity and role in histone H3-T3 phosphorylation involved in chromosome passenger complex localization to kinetochore
An04g07130	Has domain(s) with predicted ATP binding, inositol pentakisphosphate 2-kinase activity
An04g07240	Has domain(s) with predicted DNA binding, RNA polymerase II transcription factor activity, sequence-specific DNA binding, zinc ion binding activity and role in regulation of transcription, DNA-templated, transcription, DNA-templated
An04g07260	Ortholog(s) have role in ubiquinone-6 biosynthetic process and mitochondrion localization
An04g07290	protein of unknown function
An04g07330	Ortholog(s) have structural constituent of ribosome activity and mitochondrial large ribosomal subunit, mitochondrial nucleoid localization
An04g07340	Ortholog(s) have unfolded protein binding activity
An04g07500	Ortholog of A. nidulans FGSC A4 : AN0400, A. fumigatus Af293 : Afu4g09610, A. oryzae RIB40 : AO090003001281, Neosartorya fischeri NRRL 181 : NFIA_106400 and Aspergillus wentii : Aspwe1_0022929
An04g07640	protein of unknown function
An04g07680	Has domain(s) with predicted role in transmembrane transport and integral component of membrane localization
An04g07810	Ortholog of Aspergillus tubingensis : Asptu1_0059120, Aspergillus kawachii : Aspka1_0183302, Aspka1_0183564, Aspergillus acidus : Aspfo1_0212669, Aspfo1_0212822 and Aspergillus sydowii : Aspsy1_0052755
An04g07890	protein of unknown function
An04g08160	Ortholog of Aspergillus tubingensis : Asptu1_0128478, Aspergillus brasiliensis : Aspbr1_0059239 and Aspergillus niger ATCC 1015 : 45937-mRNA
An04g08190	Ortholog(s) have ATPase activity
An04g08210	Has domain(s) with predicted ATP binding, catalytic activity, kinase activity, transferase activity, transferring phosphorus-containing groups activity and role in phosphorylation
An04g08220	L-lactate dehydrogenase
An04g08330	Orotate phosphoribosyltransferase
An04g08570	protein of unknown function
An04g08580	Ortholog(s) have eukaryotic translation initiation factor 2alpha kinase activity
An04g08610	Ortholog of A. nidulans FGSC A4 : AN0389, A. fumigatus Af293 : Afu1g01570, Neosartorya fischeri NRRL 181 : NFIA_023080, Aspergillus wentii : Aspwe1_0169743 and Aspergillus versicolor : Aspve1_0119805
An04g08710	Protein with strong similarity to the UvsH protein of A. nidulans which is involved in DNA repair and recombination
An04g08760	Ortholog(s) have ribosomal large subunit binding activity, role in ribosomal large subunit export from nucleus and cytosol, cytosolic large ribosomal subunit, nucleus, preribosome, large subunit precursor localization
An04g08790	Ortholog(s) have ATPase activator activity, RNA binding activity
An04g08820	Ortholog(s) have endoplasmic reticulum localization
An04g08860	Ortholog(s) have DNA binding activity and cytosol, nucleus localization
An04g08920	Ortholog(s) have role in positive regulation of cell-substrate adhesion and regulation of glucose import by regulation of transcription from RNA polymerase II promoter, more
An04g09050	Ortholog(s) have role in calcium ion import and plasma membrane localization
An04g09090	Ortholog of A. nidulans FGSC A4 : AN7261, A. fumigatus Af293 : Afu2g17040, A. oryzae RIB40 : AO090102000116, Aspergillus sydowii : Aspsy1_0194260 and Aspergillus terreus NIH2624 : ATET_10041
An04g09100	Ortholog(s) have chromatin binding activity and role in DNA replication initiation, pre-replicative complex assembly involved in nuclear cell cycle DNA replication, rRNA processing, response to drug
An04g09230	Ortholog(s) have potassium:proton antiporter activity, sodium:proton antiporter activity
An04g09270	Ortholog of A. nidulans FGSC A4 : AN7248, A. fumigatus Af293 : Afu2g17200, A. oryzae RIB40 : AO090102000099, Aspergillus wentii : Aspwe1_0153703 and Aspergillus sydowii : Aspsy1_0140330
An04g09540	Has domain(s) with predicted electron carrier activity, heme binding, iron ion binding, monooxygenase activity, oxidoreductase activity, acting on paired donors, with incorporation or reduction of molecular oxygen activity
An04g09580	Has domain(s) with predicted transferase activity, transferring phosphorus-containing groups activity
An04g09590	protein of unknown function
An04g09940	Has domain(s) with predicted role in cell wall macromolecule catabolic process
An04g10050	Ortholog(s) have cytosol localization
An04g10080	Ortholog of Aspergillus tubingensis : Asptu1_0128150, Aspergillus brasiliensis : Aspbr1_0069169, Aspergillus kawachii : Aspka1_0181300 and Aspergillus acidus : Aspfo1_0070728
An04g10100	Ortholog of Aspergillus niger ATCC 1015 : 46089-mRNA
An04g10150	Ortholog of A. nidulans FGSC A4 : AN11765, A. fumigatus Af293 : Afu3g07625, A. niger CBS 513.88 : An12g02680, An02g12900 and A. oryzae RIB40 : AO090020000130, AO090023000386
An05g00120	Gamma-glutamyl kinase
An05g00220	Ortholog(s) have N,N-dimethylaniline monooxygenase activity, NADP+ binding, iron ion binding activity
An05g00260	protein of unknown function
An05g00280	Ortholog(s) have protein serine/threonine kinase activity, protein serine/threonine/tyrosine kinase activity, protein tyrosine kinase activity
An05g00470	protein of unknown function
An05g00490	Has domain(s) with predicted substrate-specific transmembrane transporter activity, transmembrane transporter activity, transporter activity and role in phosphatidylinositol phosphorylation, transmembrane transport
An05g00530	Ortholog(s) have role in regulation of translational elongation and cytosolic ribosome, extracellular region, mitochondrion localization
An05g00540	Ortholog(s) have cell surface, cytosolic large ribosomal subunit, preribosome, large subunit precursor localization
An05g00605	Has domain(s) with predicted DNA binding, RNA polymerase II transcription factor activity, sequence-specific DNA binding, zinc ion binding activity and role in regulation of transcription, DNA-templated, transcription, DNA-templated
An05g00870	Has domain(s) with predicted DNA binding, zinc ion binding activity, role in transcription, DNA-templated and nucleus localization
An05g00960	Ortholog(s) have snoRNA binding activity, role in rRNA processing, ribosomal small subunit biogenesis and Mpp10 complex, small-subunit processome localization
An05g00990	Has domain(s) with predicted oxidoreductase activity and role in oxidation-reduction process
An05g01140	protein of unknown function
An05g01170	Has domain(s) with predicted oxidoreductase activity
An05g01260	Ortholog of Aspergillus tubingensis : Asptu1_0135096, Aspergillus brasiliensis : Aspbr1_0660887, Aspergillus kawachii : Aspka1_0179343 and Aspergillus acidus : Aspfo1_0065110
An05g01290	Has domain(s) with predicted substrate-specific transmembrane transporter activity, transmembrane transporter activity, transporter activity, role in transmembrane transport and integral component of membrane, membrane localization
An05g01420	protein of unknown function
An05g01620	Has domain(s) with predicted catalytic activity and role in nucleoside metabolic process
An05g01640	Has domain(s) with predicted iron ion binding, oxidoreductase activity and role in fatty acid biosynthetic process, oxidation-reduction process
An05g01650	Ortholog(s) have intracellular localization
An05g01660	Ortholog(s) have ATP binding, drug binding, drug transmembrane transporter activity, fluconazole transporter activity, phospholipid-translocating ATPase activity
An05g02070	Putative alcohol dehydrogenase (catalyzed by glycerol dehydrogenase II (NADP+)
An05g02160	protein of unknown function
An05g02190	Has domain(s) with predicted catalytic activity, pyridoxal phosphate binding activity and role in metabolic process
An05g02540	Putative multicopper oxidase
An05g02570	Has domain(s) with predicted FAD binding, oxidoreductase activity and role in metabolic process
An05g02590	Has domain(s) with predicted catalytic activity and role in metabolic process
An05g02620	Has domain(s) with predicted RNA polymerase II transcription factor activity, sequence-specific DNA binding, zinc ion binding activity, role in regulation of transcription, DNA-templated and nucleus localization
An06g00230	Ortholog of A. nidulans FGSC A4 : AN3975, AN9193/llmJ, AN2891 and A. fumigatus Af293 : Afu1g10150, Afu2g04380, Afu3g15150, Afu3g15280, Afu6g03300
An06g00280	Ortholog(s) have endoplasmic reticulum localization
An06g00380	Putative hexokinase
An06g00480	protein of unknown function
An06g00730	Ortholog of Aspergillus brasiliensis : Aspbr1_0073571
An06g00970	Ortholog of A. nidulans FGSC A4 : AN10534, AN7218, A. fumigatus Af293 : Afu1g13000, Afu7g03950, A. niger CBS 513.88 : An13g00410 and A. oryzae RIB40 : AO090023000035, AO090026000819
An06g01040	Ortholog(s) have role in chromatin silencing at silent mating-type cassette
An06g01290	Ortholog of A. nidulans FGSC A4 : AN6413, AN6419, AN6946, AN5312, AN5664, AN8328, AN3241, AN10369, AN1930, AN2386, AN1738, AN11159, AN8984, AN8951, AN1540, AN8971, AN9387, AN9266, AN9306, AN1317, AN10886, AN7232, AN7774, AN12202
An06g01300	Putative nonribosomal peptide synthase (NRPS), encoded in a predicted secondary metabolite gene cluster
An06g01430	Ortholog of A. niger CBS 513.88 : An14g07080, Aspergillus tubingensis : Asptu1_0060068, Asptu1_0164554, Aspergillus brasiliensis : Aspbr1_0050226, Aspbr1_0202384 and Aspergillus kawachii : Aspka1_0181585
An06g01470	Ortholog of A. nidulans FGSC A4 : AN3736, A. fumigatus Af293 : Afu6g12320, A. oryzae RIB40 : AO090009000187, Aspergillus wentii : Aspwe1_0144945 and Aspergillus sydowii : Aspsy1_0044136
An06g01520	Ortholog of A. nidulans FGSC A4 : AN3732, A. fumigatus Af293 : Afu6g12370, A. oryzae RIB40 : AO090009000176, Aspergillus wentii : Aspwe1_0033713 and Aspergillus sydowii : Aspsy1_1174984
An06g01540	Ortholog(s) have serine C-palmitoyltransferase activity, role in establishment of cell polarity, sphingolipid biosynthetic process and endoplasmic reticulum localization
An06g01710	Ortholog(s) have cytosol localization
An06g01730	Ortholog(s) have iron ion transmembrane transporter activity, role in RNA splicing, iron ion homeostasis, mitochondrial iron ion transport and mitochondrion, plasma membrane localization
An06g01780	Ortholog of A. nidulans FGSC A4 : AN3693, A. fumigatus Af293 : Afu6g12600, A. oryzae RIB40 : AO090003000373, Aspergillus wentii : Aspwe1_0203403 and Aspergillus sydowii : Aspsy1_0892534
An06g01820	Ortholog(s) have structural constituent of ribosome activity, role in mitochondrial translation and mitochondrial large ribosomal subunit localization
An06g01830	Ortholog(s) have aminoacyl-tRNA editing activity, leucine-tRNA ligase activity, role in leucyl-tRNA aminoacylation and cytosol localization
An06g01850	Has domain(s) with predicted GTP binding activity
An06g01870	Ortholog(s) have role in rRNA export from nucleus and cell surface, cytosol localization
An06g01930	Ortholog(s) have structural constituent of ribosome activity and cytosolic small ribosomal subunit, nucleus, yeast-form cell wall localization
An06g01990	Ortholog of A. nidulans FGSC A4 : AN6924, AN5943, AN8512, AN8548, AN0857, AN8661, AN4642 and A. fumigatus Af293 : Afu1g15290, Afu3g00850, Afu4g08850, Afu7g00920
An06g02070	Has domain(s) with predicted polygalacturonase activity and role in carbohydrate metabolic process
An06g02090	Has domain(s) with predicted role in isoprenoid biosynthetic process
An06g02100	protein of unknown function
An06g02280	protein of unknown function
An06g02320	Ortholog of Aspergillus tubingensis : Asptu1_0179494
An06g02500	Has domain(s) with predicted carbohydrate binding, carbon-oxygen lyase activity and role in amino sugar catabolic process, carbohydrate metabolic process
An06g02510	Has domain(s) with predicted role in transmembrane transport and integral component of membrane localization
An06g02660	Has domain(s) with predicted electron carrier activity, heme binding, iron ion binding, oxidoreductase activity, acting on paired donors, with incorporation or reduction of molecular oxygen activity and role in oxidation-reduction process
An07g00100	Putative amidase/acetamidase
An07g00110	Ortholog of Aspergillus tubingensis : Asptu1_0036544, Aspergillus brasiliensis : Aspbr1_0049174 and Aspergillus niger ATCC 1015 : 40267-mRNA
An07g00170	Ortholog of Aspergillus brasiliensis : Aspbr1_0211903, Aspergillus glaucus : Aspgl1_0066233, Aspergillus kawachii : Aspka1_0182490 and Aspergillus acidus : Aspfo1_0077400
An07g00240	Has domain(s) with predicted catalytic activity
An07g00360	Has domain(s) with predicted role in transmembrane transport and integral component of membrane localization
An07g00700	Has domain(s) with predicted catalytic activity, ferric iron binding, iron ion binding, oxidoreductase activity, acting on single donors with incorporation of molecular oxygen, incorporation of two atoms of oxygen activity
An07g00750	Has domain(s) with predicted DNA binding, zinc ion binding activity, role in transcription, DNA-templated and nucleus localization
An07g00820	Ortholog(s) have cytosol, nucleus localization
An07g00950	Has domain(s) with predicted aspartic-type endopeptidase activity and role in proteolysis
An07g01010	Has domain(s) with predicted catalytic activity, sulfuric ester hydrolase activity and role in metabolic process
An07g01030	Putative polyketide synthase (PKS), encoded in a predicted secondary metabolite gene cluster
An07g01040	protein of unknown function
An07g01060	Has domain(s) with predicted role in cell wall macromolecule catabolic process
An07g01090	Has domain(s) with predicted role in transmembrane transport and integral component of membrane localization
An07g01150	Ortholog(s) have phytoene dehydrogenase activity
An07g01210	protein of unknown function
An07g01220	Has domain(s) with predicted role in transmembrane transport and integral component of membrane localization
An07g01230	Has domain(s) with predicted role in transmembrane transport and integral component of membrane localization
An07g01520	Ortholog(s) have cytoplasm, nuclear pore localization
An07g01530	Ortholog(s) have mitochondrion localization
An07g01580	Ortholog(s) have cytosol, nuclear envelope localization
An07g01600	protein of unknown function
An07g01910	Has domain(s) with predicted catalytic activity, molybdenum ion binding, pyridoxal phosphate binding activity
An07g01960	Putative stearoyl-CoA desaturase
An07g02040	Ortholog of A. fumigatus Af293 : Afu7g05850, Neosartorya fischeri NRRL 181 : NFIA_027090, Aspergillus clavatus NRRL 1 : ACLA_007540 and Aspergillus zonatus : Aspzo1_0166327
An07g02090	Has domain(s) with predicted nucleic acid binding, nucleotide binding activity
An07g02160	Mitochondrial malate dehydrogenase
An07g02210	Ribose-phosphate pyrophosphokinase
An07g02260	protein of unknown function
An07g02270	Has domain(s) with predicted DNA binding, transcription factor activity, sequence-specific DNA binding activity and role in regulation of transcription, DNA-templated
An07g02300	Ortholog(s) have RSC complex, SWI/SNF complex, cytoplasm localization
An07g02430	protein of unknown function
An07g02580	protein of unknown function
An07g02590	protein of unknown function
An07g02640	protein of unknown function
An07g02650	Protein similar to translation elongation factor 3
An07g02740	Ortholog(s) have chromatin binding activity, role in cellular response to DNA damage stimulus and Rpd3L-Expanded complex, mitochondrion localization
An07g02770	protein of unknown function
An07g02860	Ortholog(s) have histone binding, nucleosome binding activity
An07g02890	Ortholog(s) have oxidized purine nucleobase lesion DNA N-glycosylase activity and role in base-excision repair, AP site formation, error-free translesion synthesis, telomere maintenance via telomerase
An07g02960	Ortholog(s) have small ribosomal subunit rRNA binding, structural constituent of ribosome activity and role in maturation of SSU-rRNA from tricistronic rRNA transcript (SSU-rRNA, 5.8S rRNA, LSU-rRNA)
An07g02990	Has domain(s) with predicted nucleic acid binding, nucleotide binding activity
An07g03070	Ortholog(s) have L-aspartate transmembrane transporter activity, L-glutamate transmembrane transporter activity, antiporter activity, uniporter activity
An07g03080	Ortholog of A. nidulans FGSC A4 : AN8784, A. fumigatus Af293 : Afu5g09700, A. oryzae RIB40 : AO090005000275, Aspergillus wentii : Aspwe1_0100562 and Aspergillus sydowii : Aspsy1_0049400
An07g03150	Ortholog(s) have cytosol, nuclear envelope localization
An07g03160	Putative transaldolase
An07g03190	Ortholog(s) have structural molecule activity and mitochondrial large ribosomal subunit localization
An07g03200	Ortholog(s) have role in endosomal transport, vacuole fusion, non-autophagic, vesicle-mediated transport and AP-1 adaptor complex, cell division site, cell tip, cytosol, endosome, mitotic spindle pole body, nucleus localization
An07g03250	Ortholog(s) have Golgi apparatus localization
An07g03280	Ortholog(s) have cytosol, nucleus localization
An07g03370	Ortholog(s) have unfolded protein binding activity
An07g03380	2-hydroxyacylsphingosine 1-beta-glucosyltransferase
An07g03430	Ortholog of A. nidulans FGSC A4 : AN11123/pom34, A. oryzae RIB40 : AO090020000578, Neosartorya fischeri NRRL 181 : NFIA_077800 and Aspergillus wentii : Aspwe1_0035338
An07g03450	Ortholog of A. nidulans FGSC A4 : AN8811, A. fumigatus Af293 : Afu5g09500, A. oryzae RIB40 : AO090020000576, Aspergillus wentii : Aspwe1_0147632 and Aspergillus sydowii : Aspsy1_0060964
An07g03460	Ortholog(s) have structural constituent of ribosome activity and mitochondrial large ribosomal subunit localization
An07g03500	protein of unknown function
An07g03600	protein of unknown function
An07g03630	Ortholog of A. nidulans FGSC A4 : AN8821, A. fumigatus Af293 : Afu5g09350, A. oryzae RIB40 : AO090020000551, Aspergillus wentii : Aspwe1_0048229 and Aspergillus sydowii : Aspsy1_0060977
An07g03710	Ortholog of A. oryzae RIB40 : AO090003000062, Aspergillus flavus NRRL 3357 : AFL2T_02882, Aspergillus kawachii : Aspka1_0176426 and Aspergillus sydowii : Aspsy1_0107530
An07g03740	Ortholog(s) have endoplasmic reticulum localization
An07g03750	Putative phosphatidylinositol-phosphatidylcholine transfer protein
An07g03760	Ortholog(s) have cytosol localization
An07g03830	protein of unknown function
An07g03940	Has domain(s) with predicted DNA binding, nucleic acid binding, zinc ion binding activity, role in transcription, DNA-templated and nucleus localization
An07g04000	Ortholog(s) have role in positive regulation of transcription from RNA polymerase II promoter and SAGA complex, cytosol localization
An07g04070	Ortholog(s) have role in activation of MAPK activity involved in cell wall organization or biogenesis, asexual sporulation resulting in formation of a cellular spore and cellular response to drug, more
An07g04230	protein of unknown function
An07g04240	Ortholog(s) have GTPase activity, signal transducer activity
An07g04520	protein of unknown function
An07g04540	Ortholog(s) have methylated histone binding, transcription factor binding activity
An07g04640	Ortholog of A. nidulans FGSC A4 : AN4701, A. fumigatus Af293 : Afu5g08790, A. oryzae RIB40 : AO090020000437, Aspergillus wentii : Aspwe1_0035231 and Aspergillus sydowii : Aspsy1_0047329
An07g04690	protein of unknown function
An07g05010	Has domain(s) with predicted oxidoreductase activity and role in oxidation-reduction process
An07g05070	protein of unknown function
An07g05160	protein of unknown function
An07g05280	Ortholog(s) have cytoplasm, nucleus localization
An07g05290	Ortholog(s) have structural constituent of ribosome activity and mitochondrial large ribosomal subunit, mitochondrial membrane localization
An07g05360	protein of unknown function
An07g05440	Ortholog of A. nidulans FGSC A4 : AN1548, A. fumigatus Af293 : Afu8g05590, A. niger CBS 513.88 : An15g05250, An16g07090 and A. oryzae RIB40 : AO090003000727, AO090005000587
An07g05510	Has domain(s) with predicted oxidoreductase activity and role in oxidation-reduction process
An07g05620	Ortholog(s) have RNA binding, RNA polymerase II C-terminal domain phosphoserine binding, transcription factor activity, RNA polymerase II transcription factor binding activity
An07g05650	Salicylate hydroxylase with a predicted role in salicylic acid degradation
An07g05690	Has domain(s) with predicted oxidoreductase activity and role in oxidation-reduction process
An07g05700	protein of unknown function
An07g05720	protein of unknown function
An07g05950	protein of unknown function
An07g06000	Ortholog(s) have RNA binding, aspartate-tRNA ligase activity, role in aspartyl-tRNA aminoacylation and cytosol, nucleus localization
An07g06030	COPI complex, gamma subunit
An07g06120	protein of unknown function
An07g06180	protein of unknown function
An07g06410	protein of unknown function
An07g06510	Has domain(s) with predicted RNA binding activity and exosome (RNase complex) localization
An07g06520	Ortholog(s) have unfolded protein binding activity, role in cytoplasmic translation, rRNA processing, regulation of translational fidelity, translational frameshifting and cell surface, cytosol, nucleus, polysome localization
An07g06540	Has domain(s) with predicted methyltransferase activity and role in translation
An07g06590	Ortholog of A. nidulans FGSC A4 : AN12163, A. fumigatus Af293 : Afu2g02240, A. oryzae RIB40 : AO090011000503, Aspergillus wentii : Aspwe1_0353485 and Aspergillus sydowii : Aspsy1_0155092
An07g06630	Ortholog of A. nidulans FGSC A4 : AN4600, A. fumigatus Af293 : Afu2g02210, Aspergillus wentii : Aspwe1_0104597, Aspergillus sydowii : Aspsy1_0180963 and Aspergillus terreus NIH2624 : ATET_05692
An07g06640	Ortholog(s) have role in chromatin silencing at centromere, cleavage in ITS2 between 5.8S rRNA and LSU-rRNA of tricistronic rRNA transcript (SSU-rRNA, 5.8S rRNA, LSU-rRNA)
An07g06680	protein of unknown function
An07g06760	Ortholog(s) have mRNA binding activity, role in maturation of SSU-rRNA from tricistronic rRNA transcript (SSU-rRNA, 5.8S rRNA, LSU-rRNA) and cytosolic small ribosomal subunit, hyphal cell wall, yeast-form cell wall localization
An07g06840	Precursor of dihydrolipoamide dehydrogenase
An07g07000	Ortholog(s) have ATP binding, ATPase activity, metallopeptidase activity, role in protein complex assembly, signal peptide processing and m-AAA complex, mitochondrial inner boundary membrane localization
An07g07150	Ortholog(s) have mRNA 3'-UTR AU-rich region binding activity, role in 3'-UTR-mediated mRNA stabilization, negative regulation of MAPK cascade and cytosol localization
An07g07200	Ortholog of Aspergillus tubingensis : Asptu1_0126439, Aspergillus brasiliensis : Aspbr1_0124449 and Aspergillus acidus : Aspfo1_0124877
An07g07300	Has domain(s) with predicted oxidoreductase activity and role in oxidation-reduction process
An07g07380	Has domain(s) with predicted nucleobase transmembrane transporter activity, transporter activity, role in nucleobase transport, transmembrane transport and integral component of membrane, membrane localization
An07g07390	Cytochrome c oxidase subunit
An07g07410	protein of unknown function
An07g07420	Ortholog(s) have role in intein-mediated protein splicing, spliceosomal conformational changes to generate catalytic conformation and Prp19 complex, U5 snRNP, spliceosomal complex localization
An07g07430	Ortholog(s) have role in ribosome biogenesis and cytosolic large ribosomal subunit, nucleolus, preribosome, large subunit precursor localization
An07g07510	Ortholog of A. nidulans FGSC A4 : AN10569, A. fumigatus Af293 : Afu2g03100, A. oryzae RIB40 : AO090120000281, Aspergillus wentii : Aspwe1_0040642 and Aspergillus terreus NIH2624 : ATET_09584
An07g07550	Ortholog of A. nidulans FGSC A4 : AN10566, A. fumigatus Af293 : Afu2g03130, Neosartorya fischeri NRRL 181 : NFIA_035480, Aspergillus wentii : Aspwe1_0183505 and Aspergillus clavatus NRRL 1 : ACLA_091430
An07g07610	protein of unknown function
An07g07640	Has domain(s) with predicted RNA polymerase II transcription factor activity, sequence-specific DNA binding, zinc ion binding activity, role in regulation of transcription, DNA-templated and nucleus localization
An07g07710	protein of unknown function
An07g07790	Ortholog(s) have nuclear periphery localization
An07g07840	Ortholog(s) have cytosolic large ribosomal subunit, hyphal cell wall, mitochondrion, nucleus localization
An07g07880	Ortholog(s) have mitochondrion targeting sequence binding, protein channel activity
An07g08140	Has domain(s) with predicted ATP binding, aminoacyl-tRNA ligase activity, tRNA binding activity, role in tRNA aminoacylation and cytoplasm localization
An07g08170	Inosine-5?-monophosphate dehydrogenase
An07g08220	Ortholog of A. nidulans FGSC A4 : AN3821, A. fumigatus Af293 : Afu2g03650, A. oryzae RIB40 : AO090120000220, Aspergillus wentii : Aspwe1_0172303 and Aspergillus sydowii : Aspsy1_0030705
An07g08280	3-hydroxy-3-methylglutaryl-coenzyme A (HMG-CoA) reductase isozyme
An07g08320	Ortholog(s) have role in U1 snRNA 3'-end processing, U4 snRNA 3'-end processing and U5 snRNA 3'-end processing, more
An07g08430	Has domain(s) with predicted role in protein targeting to mitochondrion and mitochondrial outer membrane localization
An07g08440	protein of unknown function
An07g08590	Ortholog(s) have mitotic spindle, nucleus localization
An07g08850	Ortholog(s) have structural constituent of ribosome activity and role in maturation of SSU-rRNA from tricistronic rRNA transcript (SSU-rRNA, 5.8S rRNA, LSU-rRNA), ribosomal small subunit assembly
An07g08990	Pyruvate kinase
An07g09040	Ortholog of A. nidulans FGSC A4 : AN5205, A. fumigatus Af293 : Afu6g07380, A. oryzae RIB40 : AO090005001563, Neosartorya fischeri NRRL 181 : NFIA_053060 and Aspergillus clavatus NRRL 1 : ACLA_081550
An07g09070	Ortholog(s) have structural constituent of ribosome activity and mitochondrial small ribosomal subunit localization
An07g09110	Ortholog(s) have kynurenine 3-monooxygenase activity
An07g09120	Ortholog(s) have cytosol, nucleolus localization
An07g09150	Ortholog(s) have Prp19 complex, spliceosomal complex localization
An07g09250	Ortholog(s) have structural constituent of ribosome activity, role in cellular response to drug and mitochondrial small ribosomal subunit localization
An07g09280	Ortholog(s) have Golgi apparatus, endoplasmic reticulum localization
An07g09290	Ortholog of A. fumigatus Af293 : Afu2g00260, A. oryzae RIB40 : AO090138000085, Aspergillus wentii : Aspwe1_0037953, Aspwe1_0041707 and Aspergillus sydowii : Aspsy1_0044683, Aspsy1_0048727, Aspsy1_0050979
An07g09340	Ortholog(s) have role in ribosomal large subunit biogenesis and nucleolus localization
An07g09360	Maleylacetate reductase
An07g09370	Ortholog(s) have role in peptidyl-diphthamide biosynthetic process from peptidyl-histidine and cytosol localization
An07g09530	Alpha subunit E1 of the pyruvate dehydrogenase complex
An07g09550	Ortholog(s) have structural constituent of ribosome activity and mitochondrial membrane, mitochondrial small ribosomal subunit localization
An07g09560	Ortholog(s) have role in DNA repair, G2 DNA damage checkpoint
An07g09580	Ortholog(s) have role in positive regulation of septation initiation signaling, regulation of phosphorylation of RNA polymerase II C-terminal domain and cytosol, trimeric positive transcription elongation factor complex b localization
An07g09690	Ortholog(s) have delta24(24-1) sterol reductase activity
An07g09700	Ortholog(s) have cytosol, nucleus localization
An07g09720	Ortholog of A. nidulans FGSC A4 : AN5153, A. fumigatus Af293 : Afu1g07100, A. oryzae RIB40 : AO090012000962, Aspergillus wentii : Aspwe1_0051660 and Aspergillus sydowii : Aspsy1_0047644
An07g09730	Ortholog(s) have ubiquitin-specific protease activity, role in protein deubiquitination and cytosol, nucleus localization
An07g09830	Ortholog of A. nidulans FGSC A4 : AN5141, A. fumigatus Af293 : Afu1g07280, A. oryzae RIB40 : AO090012000982, Aspergillus wentii : Aspwe1_0172497 and Aspergillus sydowii : Aspsy1_0033440
An07g09860	Ortholog(s) have role in DNA repair, Okazaki fragment processing involved in mitotic DNA replication, cell septum assembly, chromatin silencing at centromere central core, chromosome segregation, conidium formation
An07g09990	Hsp70 protein
An07g10010	Ortholog(s) have guanine nucleotide transmembrane transporter activity and role in cellular iron ion homeostasis, guanine nucleotide transport, mitochondrial genome maintenance, transmembrane transport
An07g10040	Coproporphyrinogen III oxidase (coproporphyrinogenase)
An07g10050	Putative microtubule binding protein HOOK3
An07g10100	Adenylate kinase
An07g10120	Ortholog of A. nidulans FGSC A4 : AN5120, A. fumigatus Af293 : Afu1g07550, A. oryzae RIB40 : AO090012001006, Aspergillus wentii : Aspwe1_0120550 and Aspergillus sydowii : Aspsy1_0091573
An07g10190	Has domain(s) with predicted DNA binding, chromatin binding activity
An07g10220	Ortholog(s) have centromeric DNA binding activity
An07g10270	Ortholog(s) have cytosol, nucleolus localization
An07g10440	protein of unknown function
An08g00300	Guanylate kinase
An08g00330	Ortholog(s) have mitochondrion localization
An08g00470	Ortholog(s) have role in cellular zinc ion homeostasis, endoplasmic reticulum inheritance, protein targeting to nuclear inner membrane, septin ring assembly
An08g00500	protein of unknown function
An08g00510	Ortholog(s) have cytosol localization
An08g00520	Ortholog(s) have role in poly(A)+ mRNA export from nucleus and cytosol, nuclear periphery, nuclear pore localization
An08g00570	Ortholog of Aspergillus niger ATCC 1015 : 132526-mRNA and Aspergillus terreus NIH2624 : ATET_08531
An08g00610	Ortholog(s) have structural constituent of ribosome activity, role in cytoplasmic translation and cytosolic large ribosomal subunit, nucleus localization
An08g00660	Ortholog of A. nidulans FGSC A4 : AN1373, A. fumigatus Af293 : Afu1g09140, Aspergillus sydowii : Aspsy1_0037814 and Aspergillus terreus NIH2624 : ATET_08538
An08g00670	Has domain(s) with predicted serine-type endopeptidase activity, role in proteolysis and integral component of membrane localization
An08g00700	Has domain(s) with predicted role in histone modification, transcription elongation from RNA polymerase II promoter and Cdc73/Paf1 complex localization
An08g00720	Ortholog(s) have large ribosomal subunit rRNA binding activity, role in cellular response to drug, rRNA processing, ribosomal large subunit biogenesis and PeBoW complex, preribosome, large subunit precursor localization
An08g00730	Ortholog(s) have nucleus localization
An08g00760	Has domain(s) with predicted ATP binding, ATP-dependent helicase activity, helicase activity, nucleic acid binding activity
An08g00790	Has domain(s) with predicted N-acetyltransferase activity
An08g00830	Ortholog(s) have protein serine/threonine phosphatase activity
An08g00840	Has domain(s) with predicted catalytic activity and role in biosynthetic process
An08g00880	Ortholog(s) have sequence-specific DNA binding activity and role in cytoplasmic translational initiation
An08g00910	Ortholog of A. nidulans FGSC A4 : AN1351, A. fumigatus Af293 : Afu1g09370, Aspergillus wentii : Aspwe1_0048832, Aspergillus sydowii : Aspsy1_0053020 and Aspergillus terreus NIH2624 : ATET_08561
An08g00940	Has domain(s) with predicted nucleic acid binding activity
An08g00950	Ortholog(s) have structural constituent of ribosome activity and mitochondrial large ribosomal subunit localization
An08g00970	Ribosomal protein of the small subunit
An08g00980	Ortholog(s) have enzyme regulator activity, guanyl-nucleotide exchange factor activity, translation initiation factor activity and role in regulation of translational initiation
An08g01130	Has domain(s) with predicted transferase activity, transferring phosphorus-containing groups activity
An08g01190	Ortholog(s) have peptide alpha-N-acetyltransferase activity, peptide-glutamate-N-acetyltransferase activity, peptide-serine-N-acetyltransferase activity
An08g01230	Ortholog of A. nidulans FGSC A4 : AN1325, A. fumigatus Af293 : Afu1g09630, A. oryzae RIB40 : AO090012000905, Aspergillus wentii : Aspwe1_0036403 and Aspergillus sydowii : Aspsy1_0053047
An08g01270	Gamma-glutamylcysteine synthetase
An08g01520	Ortholog(s) have cytosol, nucleus localization
An08g01570	protein of unknown function
An08g01580	Ortholog of A. nidulans FGSC A4 : AN1288, A. fumigatus Af293 : Afu1g09770, A. oryzae RIB40 : AO090012000866, Aspergillus wentii : Aspwe1_0036503 and Aspergillus sydowii : Aspsy1_0025457
An08g01590	Ortholog(s) have mitochondrial membrane localization
An08g01610	Ortholog(s) have ATPase activity and cytosol, nucleus localization
An08g01650	Ortholog(s) have chaperone binding, protein binding, bridging activity, role in protein import into mitochondrial matrix and plasma membrane, presequence translocase-associated import motor localization
An08g01660	Has domain(s) with predicted structural constituent of ribosome activity, role in translation and ribosome localization
An08g01680	Has domain(s) with predicted phosphatidylinositol binding activity and role in cell communication
An08g01770	Ortholog(s) have protein kinase regulator activity, role in cellular response to drug, protein phosphorylation and mitotic spindle pole body, nucleus localization
An08g01790	Ortholog(s) have cytosol, eukaryotic 43S preinitiation complex, eukaryotic translation initiation factor 3 complex, nucleus localization
An08g01800	Ortholog of A. nidulans FGSC A4 : AN1269, A. fumigatus Af293 : Afu1g09980, Afu8g01400, A. oryzae RIB40 : AO090038000434, AO090011000869 and Aspergillus wentii : Aspwe1_0048977
An08g01920	Has domain(s) with predicted DNA binding, RNA polymerase II transcription factor activity, sequence-specific DNA binding, transcription factor activity, sequence-specific DNA binding, zinc ion binding activity
An08g02080	Ortholog of A. nidulans FGSC A4 : AN1258, A. fumigatus Af293 : Afu1g10210, A. oryzae RIB40 : AO090038000405, Aspergillus wentii : Aspwe1_0103837 and Aspergillus sydowii : Aspsy1_0083479
An08g02110	Has domain(s) with predicted nucleic acid binding activity
An08g02160	protein of unknown function
An08g02200	Ortholog(s) have ATP-dependent DNA helicase activity
An08g02210	Ortholog(s) have iron ion binding activity
An08g02230	Ortholog of A. fumigatus Af293 : Afu1g10330, A. oryzae RIB40 : AO090038000397, Aspergillus wentii : Aspwe1_0036562 and Aspergillus sydowii : Aspsy1_0141143
An08g02340	Ortholog(s) have nuclear pore, spindle pole body localization
An08g02390	Ortholog(s) have nucleolus localization
An08g02420	Ortholog(s) have role in cellular response to DNA damage stimulus and nuclear chromatin localization
An08g02520	Ortholog(s) have role in positive regulation of growth rate, rRNA processing, ribosomal subunit export from nucleus and nucleolus localization
An08g02560	protein of unknown function
An08g02700	S-adenosylmethionine synthase
An08g02800	Ortholog(s) have role in mRNA cis splicing, via spliceosome and Prp19 complex, spliceosomal complex localization
An08g02810	Ortholog(s) have DNA replication origin binding activity, role in mitotic DNA replication, mitotic DNA replication checkpoint and nuclear chromatin, nuclear origin of replication recognition complex localization
An08g02860	Ortholog(s) have mitochondrion localization
An08g02870	Ortholog(s) have mRNA binding activity, role in cellular response to drug, ribosomal large subunit assembly and Noc1p-Noc2p complex, nucleolus localization
An08g02930	Ortholog(s) have role in poly(A)+ mRNA export from nucleus and cytosol, nuclear periphery, nuclear pore outer ring, spindle pole body localization
An08g02990	Adenylylsulfate kinase
An08g03030	Has domain(s) with predicted hydrolase activity
An08g03270	COPI complex, beta subunit
An08g03290	Ortholog(s) have nucleolus localization
An08g03370	protein of unknown function
An08g03430	Ortholog(s) have RNA binding, structural constituent of ribosome activity
An08g03490	Elongation factor 1 beta
An08g03520	Has domain(s) with predicted acid-amino acid ligase activity
An08g03660	Ortholog of A. fumigatus Af293 : Afu1g11540, A. oryzae RIB40 : AO090038000270, Aspergillus wentii : Aspwe1_0040553 and Aspergillus sydowii : Aspsy1_0025614
An08g03670	Putative ethanolamine kinase
An08g03730	Has domain(s) with predicted oxidoreductase activity, acting on paired donors, with incorporation or reduction of molecular oxygen, 2-oxoglutarate as one donor, and incorporation of one atom each of oxygen into both donors activity
An08g03800	protein of unknown function
An08g03820	Has domain(s) with predicted oxidoreductase activity, zinc ion binding activity and role in oxidation-reduction process
An08g03910	Ortholog(s) have cytosolic large ribosomal subunit, preribosome, large subunit precursor localization
An08g03920	Ortholog of A. nidulans FGSC A4 : AN1121, A. fumigatus Af293 : Afu1g11700, A. oryzae RIB40 : AO090038000248, Aspergillus wentii : Aspwe1_0068693 and Aspergillus sydowii : Aspsy1_0038144
An08g03970	protein of unknown function
An08g04000	Has domain(s) with predicted protein dimerization activity
An08g04070	Ortholog(s) have mitochondrion targeting sequence binding, protein channel activity
An08g04080	Ortholog(s) have ADP binding, peptidase activity and mitochondrial processing peptidase complex localization
An08g04150	Ortholog(s) have structural constituent of ribosome activity and mitochondrial large ribosomal subunit, nucleolus localization
An08g04200	protein of unknown function
An08g04240	NADH-ubiquinone oxidoreductase
An08g04250	Ortholog(s) have role in mitochondrial fusion, mitochondrial genome maintenance and extrinsic component of mitochondrial inner membrane, fungal-type vacuole membrane localization
An08g04260	protein of unknown function
An08g04270	Ortholog of A. nidulans FGSC A4 : AN10157, A. fumigatus Af293 : Afu1g11990, A. oryzae RIB40 : AO090001000355, Neosartorya fischeri NRRL 181 : NFIA_013540 and Aspergillus wentii : Aspwe1_0504451
An08g04280	Ortholog(s) have mRNA binding, poly(U) RNA binding activity and role in nuclear-transcribed mRNA catabolic process, nonsense-mediated decay, regulation of mRNA stability, stress granule assembly
An08g04400	Ortholog(s) have zinc ion transmembrane transporter activity, role in cellular zinc ion homeostasis, zinc II ion transmembrane transport and Golgi membrane, cytosol, nucleus localization
An08g04470	Ortholog(s) have GTPase activity, translation elongation factor activity, role in mitochondrial translational elongation and mitochondrion localization
An08g04530	Ortholog of A. niger CBS 513.88 : An14g04750, A. oryzae RIB40 : AO090005000350, AO090020000229, AO090012000334 and Aspergillus wentii : Aspwe1_0052853, Aspwe1_0738429
An08g04580	Has domain(s) with predicted oxidoreductase activity and role in metabolic process
An08g04590	Has domain(s) with predicted oxidoreductase activity and role in oxidation-reduction process
An08g04670	Has domain(s) with predicted transmembrane transporter activity, role in transmembrane transport and integral component of membrane localization
An08g04730	Ortholog of A. nidulans FGSC A4 : AN6133, AN2608, AN10296, A. fumigatus Af293 : Afu4g14850, Afu7g05070/frdA, A. niger CBS 513.88 : An02g05410, An06g00990 and A. oryzae RIB40 : AO090026000202, AO090003000831
An08g04900	Ortholog(s) have cytosol, nuclear periphery, nuclear pore localization
An08g04965	Ortholog(s) have histone demethylase activity (H3-K36 specific) activity and role in histone demethylation, regulation of transcription from RNA polymerase II promoter
An08g05020	protein of unknown function
An08g05050	Ortholog(s) have cytosol, nucleus localization
An08g05060	Ortholog(s) have eukaryotic initiation factor 4G binding, mRNA binding activity
An08g05080	Ortholog of A. nidulans FGSC A4 : AN1053, A. fumigatus Af293 : Afu1g12480, A. oryzae RIB40 : AO090001000238, Neosartorya fischeri NRRL 181 : NFIA_013060 and Aspergillus wentii : Aspwe1_0040426
An08g05160	Ortholog(s) have delta12-fatty acid dehydrogenase activity and role in asexual sporulation resulting in formation of a cellular spore, unsaturated fatty acid biosynthetic process
An08g05185	Ortholog(s) have TRAPPII protein complex localization
An08g05250	Ortholog(s) have RNA binding activity, role in rRNA processing and ribosome localization
An08g05260	Ortholog(s) have role in tRNA 3'-trailer cleavage, endonucleolytic and nucleus localization
An08g05300	Ortholog(s) have ATP binding, heat shock protein binding activity and cytosol, nucleus localization
An08g05310	Ortholog of A. nidulans FGSC A4 : AN6315, AN9346, A. niger CBS 513.88 : An13g01700, A. oryzae RIB40 : AO090020000178 and Aspergillus sydowii : Aspsy1_0072048, Aspsy1_0132512, Aspsy1_1153861
An08g05440	Ortholog(s) have GTPase activator activity
An08g05490	Ortholog of A. nidulans FGSC A4 : AN0996, A. fumigatus Af293 : Afu1g12720, A. oryzae RIB40 : AO090012000642, Aspergillus wentii : Aspwe1_0500481 and Aspergillus sydowii : Aspsy1_0074528
An08g05500	Ortholog(s) have structural constituent of ribosome activity and mitochondrial large ribosomal subunit localization
An08g05530	Has domain(s) with predicted actin binding activity and role in cell morphogenesis, cytoskeleton organization
An08g05580	Putative isocitrate dehydrogenase (NAD+)
An08g05690	Ortholog of A. nidulans FGSC A4 : AN1010, A. fumigatus Af293 : Afu1g12870, A. oryzae RIB40 : AO090012000621, Aspergillus wentii : Aspwe1_0027873 and Aspergillus sydowii : Aspsy1_0053360
An08g05730	Ortholog(s) have 5S rRNA binding, structural constituent of ribosome activity, role in ribosomal large subunit assembly and cytosolic large ribosomal subunit localization
An08g05950	Ortholog(s) have allantoinase activity and role in purine nucleobase catabolic process
An08g06040	protein of unknown function
An08g06060	Ortholog(s) have rRNA primary transcript binding, single-stranded telomeric DNA binding, snoRNA binding activity, role in rRNA processing, ribosomal small subunit biogenesis and Mpp10 complex, small-subunit processome localization
An08g06080	Anthranilate synthase
An08g06090	Ortholog(s) have structural constituent of nuclear pore activity, role in mRNA export from nucleus in response to heat stress, nuclear pore organization, protein import into nucleus and nuclear pore inner ring localization
An08g06180	Has domain(s) with predicted UDP-N-acetylmuramate dehydrogenase activity, flavin adenine dinucleotide binding, oxidoreductase activity, oxidoreductase activity, acting on CH-OH group of donors activity
An08g06200	Ortholog(s) have mitochondrial outer membrane localization
An08g06220	Ortholog(s) have role in cristae formation and MICOS complex, mitochondrial crista junction localization
An08g06230	Ortholog of A. nidulans FGSC A4 : AN0659, A. fumigatus Af293 : Afu1g13200, A. oryzae RIB40 : AO090012001040, Aspergillus wentii : Aspwe1_0051321 and Aspergillus sydowii : Aspsy1_0065853
An08g06370	Ortholog(s) have cyclohydrolase activity, role in riboflavin biosynthetic process and cytosol, nucleus localization
An08g06380	Has domain(s) with predicted sequence-specific DNA binding, transcription factor activity, sequence-specific DNA binding activity and role in regulation of transcription, DNA-templated
An08g06400	Ortholog(s) have role in Arp2/3 complex-mediated actin nucleation, regulation of endocytosis, spore germination and Arp2/3 protein complex, actin cortical patch localization
An08g06510	protein of unknown function
An08g06540	Ortholog(s) have role in inner mitochondrial membrane organization, mitochondrion inheritance, mitochondrion morphogenesis, negative regulation of proteolysis, protein folding, replicative cell aging
An08g06560	Ortholog(s) have spermidine synthase activity, role in pantothenate biosynthetic process, spermidine biosynthetic process and cytosol, extracellular region, nucleus localization
An08g06590	Ortholog(s) have cytosol, nucleus localization
An08g06650	Ortholog(s) have box H/ACA snoRNA binding activity, role in rRNA pseudouridine synthesis, snRNA pseudouridine synthesis and box H/ACA snoRNP complex localization
An08g06710	Glycerate dehydrogenase
An08g06760	Ortholog of A. nidulans FGSC A4 : AN0704, A. fumigatus Af293 : Afu1g13700, A. oryzae RIB40 : AO090012000507, Aspergillus wentii : Aspwe1_0027785 and Aspergillus sydowii : Aspsy1_0144836
An08g06800	5-dehydroshikimate dehydrase
An08g06810	Pentafunctional arom polypeptide
An08g07000	protein of unknown function
An08g07020	Putative mannosyltransferase
An08g07050	DNA-directed RNA polymerase
An08g07060	Ortholog(s) have ATP-dependent 5'-3' DNA helicase activity, damaged DNA binding activity
An08g07160	protein of unknown function
An08g07170	protein of unknown function
An08g07210	Activator functionally associated with FlbB
An08g07220	Diphthine synthase
An08g07360	Ortholog(s) have mitochondrion targeting sequence binding, protein channel activity
An08g07420	Aspartate carbamoyltransferase
An08g07610	Ortholog(s) have nucleolus localization
An08g07790	Ortholog(s) have cytosol, nucleus localization
An08g07840	Putative cytochrome P450 reductase
An08g08040	Ortholog of A. nidulans FGSC A4 : AN5337, A. fumigatus Af293 : Afu6g14290, A. oryzae RIB40 : AO090103000516, Aspergillus wentii : Aspwe1_0100332 and Aspergillus sydowii : Aspsy1_0035762
An08g08210	protein of unknown function
An08g08360	Ortholog of A. niger CBS 513.88 : An01g00310, An15g02540, An13g03420, An15g04200, An12g09890, An02g10090, An18g01500 and A. oryzae RIB40 : AO090003001172, AO090010000569
An08g08590	Ortholog of A. nidulans FGSC A4 : AN5403, A. fumigatus Af293 : Afu6g13660, A. oryzae RIB40 : AO090103000319, Aspergillus wentii : Aspwe1_0033523 and Aspergillus sydowii : Aspsy1_0046503
An08g08690	Ortholog(s) have Hsp70 protein binding, Hsp90 protein binding, ribosome binding activity, role in cellular response to drug, protein folding and cytosol, nucleus localization
An08g08710	Ortholog(s) have endoplasmic reticulum localization
An08g08740	Ortholog(s) have role in endonucleolytic cleavage in ITS1 to separate SSU-rRNA from 5.8S rRNA and LSU-rRNA from tricistronic rRNA transcript (SSU-rRNA, 5.8S rRNA, LSU-rRNA), rRNA export from nucleus
An08g08760	Ortholog(s) have guanyl-nucleotide exchange factor activity, role in mature ribosome assembly and cytosol, nucleolus, polysome, preribosome, large subunit precursor localization
An08g08820	Ortholog of A. nidulans FGSC A4 : AN5446, A. fumigatus Af293 : Afu6g13500, A. oryzae RIB40 : AO090103000340, Neosartorya fischeri NRRL 181 : NFIA_059450 and Aspergillus versicolor : Aspve1_0084095
An08g08870	Has domain(s) with predicted N-acetyltransferase activity
An08g09010	Ortholog(s) have role in mRNA cis splicing, via spliceosome and U2 snRNP localization
An08g09160	Ortholog(s) have snoRNA binding activity
An08g09250	Has domain(s) with predicted role in transmembrane transport and integral component of membrane localization
An08g09270	protein of unknown function
An08g09450	Has domain(s) with predicted 3-hydroxyacyl-CoA dehydrogenase activity, NAD+ binding, coenzyme binding, oxidoreductase activity, acting on the CH-OH group of donors, NAD or NADP as acceptor activity
An08g09630	Ortholog of A. nidulans FGSC A4 : AN6760, AN8527, A. fumigatus Af293 : Afu4g01400, Afu5g02670, Afu5g14240, A. niger CBS 513.88 : An07g09050 and Aspergillus wentii : Aspwe1_0069899, Aspwe1_0185315, Aspwe1_0186212
An08g09760	Ortholog of A. nidulans FGSC A4 : AN4151, AN5421, A. fumigatus Af293 : Afu5g07490, A. niger CBS 513.88 : An14g01660, An11g00210 and A. oryzae RIB40 : AO090012000034, AO090009000581, AO090012000374
An08g09800	Tannin acyl hydrolase with a predicted role in tannic acid degradation
An08g09930	protein of unknown function
An08g10060	Ortholog(s) have GTP binding, GTPase activity, role in chromosome organization, negative regulation of G2/M transition of mitotic cell cycle, nucleus organization and cytosol, extracellular region, nucleus localization
An08g10130	Ortholog(s) have nuclear chromatin, nuclear pore localization
An08g10140	Ortholog(s) have structural constituent of ribosome activity, role in cytoplasmic translation, regulation of translational fidelity and cytosolic large ribosomal subunit localization
An08g10340	Ortholog(s) have cytosol, nucleus localization
An08g10480	Ortholog(s) have role in maturation of LSU-rRNA and cytosolic large ribosomal subunit localization
An08g10500	Has domain(s) with predicted structural constituent of ribosome activity, role in translation and ribosome localization
An08g10610	Ortholog(s) have mitochondrial membrane localization
An08g10640	Has domain(s) with predicted ATP binding, DNA binding, microtubule binding, microtubule motor activity, role in DNA repair, microtubule-based movement and microtubule associated complex localization
An08g10690	Putative mitochondrial NADH ubiquinone reductase, 40 kDa subunit
An08g10720	Ortholog(s) have role in attachment of GPI anchor to protein and GPI-anchor transamidase complex localization
An08g10770	protein of unknown function
An08g10960	protein of unknown function
An08g11040	Ortholog(s) have cytosol, nucleus localization
An08g11070	Secreted invertase
An08g11100	protein of unknown function
An08g11140	protein of unknown function
An08g11250	protein of unknown function
An08g11310	protein of unknown function
An08g11320	protein of unknown function
An08g11350	protein of unknown function
An08g11380	protein of unknown function
An08g11440	protein of unknown function
An08g11580	Ortholog of Aspergillus kawachii : Aspka1_0183462
An08g11770	Has domain(s) with predicted DNA binding, RNA polymerase II transcription factor activity, sequence-specific DNA binding, zinc ion binding activity and role in regulation of transcription, DNA-templated, transcription, DNA-templated
An08g11780	Has domain(s) with predicted 4-alpha-hydroxytetrahydrobiopterin dehydratase activity and role in tetrahydrobiopterin biosynthetic process
An08g11930	Ankyrin
An08g12080	Ortholog of Aspergillus kawachii : Aspka1_0183308 and Aspergillus acidus : Aspfo1_0066033
An08g12120	protein of unknown function
An09g00080	protein of unknown function
An09g00230	Ortholog of Aspergillus niger ATCC 1015 : 43571-mRNA
An09g00320	Has domain(s) with predicted heme binding, iron ion binding, oxygen binding activity and role in oxygen transport
An09g00390	Has domain(s) with predicted oxidoreductase activity and role in oxidation-reduction process
An09g00810	Has domain(s) with predicted oxidoreductase activity, zinc ion binding activity and role in oxidation-reduction process
An09g01080	Has domain(s) with predicted oxidoreductase activity, zinc ion binding activity and role in oxidation-reduction process
An09g01100	Ortholog(s) have intracellular localization
An09g01110	Ortholog of A. nidulans FGSC A4 : AN2699, AN10332, AN2562, A. fumigatus Af293 : Afu3g15000, A. niger CBS 513.88 : An09g02880 and A. oryzae RIB40 : AO090010000620, AO090012000340
An09g01420	Has domain(s) with predicted cell outer membrane, integral component of membrane localization
An09g01670	Ortholog of Aspergillus tubingensis : Asptu1_0136922, Aspergillus brasiliensis : Aspbr1_0130829, Aspergillus kawachii : Aspka1_0180411 and Aspergillus acidus : Aspfo1_0308754
An09g01790	Ortholog(s) have role in asperfuranone biosynthetic process
An09g02040	Ortholog of A. nidulans FGSC A4 : AN11160, A. oryzae RIB40 : AO090003001445, Aspergillus niger ATCC 1015 : 43435-mRNA and Aspergillus tubingensis : Asptu1_0136910
An09g02110	protein of unknown function
An09g02130	protein of unknown function
An09g02280	Ortholog(s) have role in single-species biofilm formation on inanimate substrate and cytosol, nucleus localization
An09g02410	Has domain(s) with predicted transferase activity, transferring acyl groups other than amino-acyl groups activity
An09g02470	Has domain(s) with predicted transferase activity and role in biosynthetic process
An09g02480	protein of unknown function
An09g02490	Has domain(s) with predicted role in transmembrane transport and integral component of membrane localization
An09g02600	protein of unknown function
An09g02610	Has domain(s) with predicted trichodiene synthase activity and role in sesquiterpenoid biosynthetic process
An09g02720	Ortholog(s) have histone methyltransferase activity (H3-K79 specific), nucleosomal histone binding activity
An09g02800	Serine transacetylase/serine O-acetyltransferase
An09g02850	Ortholog of Aspergillus tubingensis : Asptu1_0136100, Aspergillus brasiliensis : Aspbr1_0131466, Aspergillus kawachii : Aspka1_0181854 and Aspergillus acidus : Aspfo1_0074662
An09g02900	Ortholog(s) have role in receptor-mediated endocytosis and actin cortical patch localization
An09g03030	Glutathione synthetase
An09g03070	Putative 1,3-alpha-glucan synthase
An09g03110	Putative alpha-amylase
An09g03190	protein of unknown function
An09g03280	Has domain(s) with predicted role in response to stress and integral component of membrane localization
An09g03310	Has domain(s) with predicted plasma membrane localization
An09g03450	Ribulose-phosphate 3-epimerase
An09g03500	Putative benzoate-para-hydroxylase
An09g03620	Ortholog of A. nidulans FGSC A4 : AN10998, AN10969, A. fumigatus Af293 : Afu2g01150, Afu3g01930, A. niger CBS 513.88 : An05g01520 and A. oryzae RIB40 : AO090012000323, AO090701000385
An09g03870	Putative aconitate hydratase
An09g03940	Ketol-acid reductoisomerase
An09g03950	Ortholog(s) have cytosol localization
An09g04100	DNA-directed RNA polymerase
An09g04110	Ortholog(s) have GTPase activity, ribosome binding activity, role in positive regulation of translation and mitochondrial matrix, mitochondrial ribosome localization
An09g04145	Has domain(s) with predicted nucleic acid binding, zinc ion binding activity
An09g04260	protein of unknown function
An09g04640	Ortholog(s) have DNA replication origin binding, chromatin binding, single-stranded DNA binding, single-stranded DNA-dependent ATP-dependent DNA helicase activity
An09g04730	Has domain(s) with predicted role in cell division, chromosome segregation and MIS12/MIND type complex localization
An09g04900	Ortholog(s) have nucleus localization
An09g05010	Ortholog(s) have (R)-carnitine transmembrane transporter activity, choline transmembrane transporter activity, ethanolamine transmembrane transporter activity
An09g05060	Ortholog(s) have role in kojic acid biosynthetic process, positive regulation of kojic acid biosynthetic process, positive regulation of secondary metabolite biosynthetic process, secondary metabolite biosynthetic process
An09g05100	Ortholog(s) have actin monomer binding, protein kinase inhibitor activity, ribosome binding activity, role in negative regulation of protein phosphorylation and cytoplasm, nucleus, polysome, ribosome localization
An09g05110	Protein similar to nonribosomal peptide synthases (NRPS-like), encoded in a predicted secondary metabolite gene cluster
An09g05120	Triacylglycerol lipase
An09g05140	Ortholog of A. nidulans FGSC A4 : AN8060, AN2037, AN8619, A. fumigatus Af293 : Afu1g01630, Afu8g07330, A. niger CBS 513.88 : An12g10640, An12g07130 and A. oryzae RIB40 : AO090010000232, AO090010000368
An09g05160	protein of unknown function
An09g05180	Ortholog(s) have cytosol localization
An09g05230	Ortholog(s) have role in mRNA cis splicing, via spliceosome and Prp19 complex, mitotic spindle pole body, spliceosomal complex localization
An09g05270	Ortholog(s) have mRNA binding, snoRNA binding activity
An09g05290	Ortholog(s) have 5'-3' exoribonuclease activity, magnesium ion binding activity, role in RNA phosphodiester bond hydrolysis, exonucleolytic and cytoplasmic mRNA processing body, cytoplasmic stress granule, cytosol localization
An09g05310	GTP cyclohydrolase I
An09g05330	Ortholog of A. nidulans FGSC A4 : AN9006, A. fumigatus Af293 : Afu3g02540, Afu6g11710, Afu7g08440, Afu5g00145, A. oryzae RIB40 : AO090038000212 and Neosartorya fischeri NRRL 181 : NFIA_004090, NFIA_057380
An09g05340	Putative polyketide synthase (PKS), encoded in a predicted secondary metabolite gene cluster
An09g05380	Has domain(s) with predicted translation initiation factor activity, role in translational initiation and cytoplasm localization
An09g05590	Has domain(s) with predicted DNA binding, zinc ion binding activity, role in transcription, DNA-templated and nucleus localization
An09g05610	Ortholog of Aspergillus niger ATCC 1015 : 43178-mRNA
An09g05740	protein of unknown function
An09g05840	Uridylate kinase
An09g05850	Ortholog(s) have cytoplasm localization
An09g05860	Methylenetetrahydrofolate reductase (NADPH)
An09g05890	Ortholog(s) have cytoplasm localization
An09g05970	Ortholog(s) have cytosol, nucleus localization
An09g05980	Ortholog(s) have structural constituent of ribosome activity and mitochondrial large ribosomal subunit, nucleolus localization
An09g06010	Ortholog(s) have 4 iron, 4 sulfur cluster binding, ATPase activity, role in iron-sulfur cluster assembly, tRNA wobble uridine modification and Nbp35-Cfd1 ATPase complex, cytoplasm localization
An09g06030	Ortholog(s) have ion channel activity, membrane insertase activity, mitochondrial ribosome binding activity
An09g06040	Has domain(s) with predicted protein heterodimerization activity, role in transcription initiation from RNA polymerase II promoter and nucleus localization
An09g06050	S-adenosylmethionine decarboxylase
An09g06060	Ortholog of Aspergillus brasiliensis : Aspbr1_0130834
An09g06070	Ortholog(s) have SAGA complex, cytosol, transcription factor TFIID complex localization
An09g06140	Ortholog(s) have structural constituent of ribosome activity and mitochondrial large ribosomal subunit localization
An09g06160	Ortholog(s) have cytoplasm localization
An09g06180	Ortholog(s) have nucleus localization
An09g06280	Ortholog(s) have transcription coactivator activity, transcription regulatory region DNA binding activity
An09g06290	Ortholog(s) have role in mitochondrial fusion and integral component of mitochondrial outer membrane localization
An09g06300	Ortholog(s) have oxidoreductase activity, acting on NAD(P)H, heme protein as acceptor activity, role in heme a biosynthetic process, iron-sulfur cluster assembly, ubiquinone biosynthetic process and mitochondrial matrix localization
An09g06310	Ortholog(s) have role in maturation of 5.8S rRNA from tricistronic rRNA transcript (SSU-rRNA, 5.8S rRNA, LSU-rRNA), maturation of LSU-rRNA from tricistronic rRNA transcript (SSU-rRNA, 5.8S rRNA, LSU-rRNA)
An09g06320	Signal recognition particle protein
An09g06370	Has domain(s) with predicted transferase activity, transferring phosphorus-containing groups activity
An09g06480	Ortholog of A. nidulans FGSC A4 : AN8233, A. fumigatus Af293 : Afu5g03690, A. oryzae RIB40 : AO090102000579, Aspergillus wentii : Aspwe1_0043075 and Aspergillus sydowii : Aspsy1_0061882
An09g06500	Ortholog(s) have role in cellular response to drug, filamentous growth of a population of unicellular organisms
An09g06580	Has domain(s) with predicted nucleic acid binding, nucleotide binding activity, role in transport and intracellular localization
An09g06590	Hsp90 chaperone
An09g06640	Ortholog(s) have mitotic spindle pole body, nucleus localization
An09g06650	Core protein II of ubiquinol-cytochrome c reductase
An09g06680	Putative citrate synthase
An09g06695	Ortholog(s) have mRNA binding, protein domain specific binding, transcription regulatory region RNA binding activity
An09g06770	Ortholog of A. nidulans FGSC A4 : AN8282, A. fumigatus Af293 : Afu5g04300, A. oryzae RIB40 : AO090102000636, Aspergillus wentii : Aspwe1_0137804 and Aspergillus sydowii : Aspsy1_0519687
An09g06850	NADH-ubiquinone oxidoreductase
An10g00030	protein of unknown function
An10g00060	Has domain(s) with predicted RNA polymerase II transcription factor activity, sequence-specific DNA binding, zinc ion binding activity, role in regulation of transcription, DNA-templated and nucleus localization
An10g00100	Has domain(s) with predicted DNA binding, RNA polymerase II transcription factor activity, sequence-specific DNA binding, zinc ion binding activity and role in regulation of transcription, DNA-templated, transcription, DNA-templated
An10g00110	Has domain(s) with predicted electron carrier activity, heme binding, iron ion binding, oxidoreductase activity, acting on paired donors, with incorporation or reduction of molecular oxygen activity and role in oxidation-reduction process
An10g00180	Ortholog of Aspergillus wentii : Aspwe1_0034502, Aspwe1_0036435, Aspergillus clavatus NRRL 1 : ACLA_093650, Aspergillus carbonarius ITEM 5010 : Acar5010_513315 and Aspergillus brasiliensis : Aspbr1_0160415
An10g00360	Ortholog(s) have cytosol, nuclear envelope localization
An10g00390	Ortholog(s) have cellobiose dehydrogenase (acceptor) activity
An10g00730	Has domain(s) with predicted hydrolase activity, acting on carbon-nitrogen (but not peptide) bonds activity and role in nitrogen compound metabolic process
An10g00900	Ortholog(s) have extracellular region localization
An10g00930	protein of unknown function
An11g00050	Putative nonribosomal peptide synthase (NRPS), encoded in a predicted secondary metabolite gene cluster
An11g00090	Ortholog of A. nidulans FGSC A4 : AN6924, AN5943, AN8512, AN8548, AN0857, AN8661, AN4642 and A. fumigatus Af293 : Afu1g15290, Afu3g00850, Afu4g08850, Afu7g00920
An11g00150	Ortholog of A. nidulans FGSC A4 : AN2942, AN10320, AN7130 and A. fumigatus Af293 : Afu3g15110, Afu4g08715
An11g00190	Has domain(s) with predicted transmembrane transporter activity, transporter activity, role in transmembrane transport and integral component of membrane localization
An11g00240	Protein encoded in a secondary metabolite gene cluster involved in production of pyranonigirin E
An11g00250	Putative polyketide synthase (PKS) - nonribosomal peptide synthase (NRPS) hybrid, encoded in a secondary metabolite gene cluster involved in production of pyranonigirin E
An11g00330	Predicted P450-related reductase, encoded in a secondary metabolite gene cluster involved in production of pyranonigirin E
An11g00360	Protein encoded in a secondary metabolite gene cluster involved in production of pyranonigirin E
An11g00480	Ortholog(s) have role in cellular protein localization, signal transduction involved in mitotic spindle assembly checkpoint and bub1-bub3 complex, condensed nuclear chromosome kinetochore, nucleoplasm localization
An11g00530	Cytoplasmic ATP-citrate lyase
An11g00550	Ortholog(s) have chaperone binding, unfolded protein binding activity, role in chaperone-mediated protein complex assembly, protein import into mitochondrial intermembrane space, protein refolding and mitochondrial matrix localization
An11g00620	Ortholog(s) have role in negative regulation of pheromone-dependent signal transduction involved in conjugation with cellular fusion and cytosol, heterotrimeric G-protein complex localization
An11g00630	Ortholog of Aspergillus tubingensis : Asptu1_0172778, Aspergillus brasiliensis : Aspbr1_0654937, Aspergillus kawachii : Aspka1_0174350 and Aspergillus acidus : Aspfo1_0146888
An11g00680	Has domain(s) with predicted transferase activity, transferring hexosyl groups activity and role in lipid glycosylation, metabolic process
An11g00760	3-oxoacyl-[acyl-carrier protein] reductase
An11g00770	Ortholog(s) have SUMO activating enzyme activity, role in protein sumoylation and nucleus localization
An11g00780	Ortholog(s) have role in tRNA modification and cytosol localization
An11g00830	Ortholog of A. nidulans FGSC A4 : AN2456, A. fumigatus Af293 : Afu6g10360, A. oryzae RIB40 : AO090023000231, Aspergillus wentii : Aspwe1_0050777 and Aspergillus sydowii : Aspsy1_0141642
An11g00840	Ortholog(s) have RNA lariat debranching enzyme activity, role in RNA phosphodiester bond hydrolysis, endonucleolytic, mRNA cis splicing, via spliceosome and nucleus localization
An11g00970	Ortholog of A. nidulans FGSC A4 : AN2460, A. fumigatus Af293 : Afu6g10400, A. oryzae RIB40 : AO090023000235, Aspergillus wentii : Aspwe1_0039392 and Aspergillus sydowii : Aspsy1_0039343
An11g00990	Ceramide synthase
An11g01280	protein of unknown function
An11g01300	Ortholog(s) have unfolded protein binding activity, role in ribosome biogenesis and cytosol, nucleolus localization
An11g01570	Ortholog(s) have poly(A) binding, pre-mRNA binding activity, role in negative regulation of mRNA catabolic process, snoRNA processing and nuclear envelope localization
An11g01580	Protoporphyrinogen oxidase
An11g01640	Ortholog(s) have inositol phosphosphingolipid phospholipase activity and role in ceramide biosynthetic process, fungal-type cell wall polysaccharide biosynthetic process, response to salt stress, sphingolipid catabolic process
An11g01770	DNA-directed RNA polymerase
An11g01850	Ortholog(s) have nucleolus localization
An11g01940	Has domain(s) with predicted transferase activity, transferring phosphorus-containing groups activity
An11g01950	Ortholog(s) have rDNA binding activity, role in transcription of nuclear large rRNA transcript from RNA polymerase I promoter and cytosol, nucleolus localization
An11g02030	Ortholog(s) have role in RNA metabolic process and cytoplasmic stress granule, nucleus, ribosome localization
An11g02140	Ortholog(s) have protein channel activity, role in mitochondrial genome maintenance, protein import into mitochondrial matrix and mitochondrial inner membrane presequence translocase complex localization
An11g02250	protein of unknown function
An11g02360	Ortholog(s) have chaperonin-containing T-complex localization
An11g02370	Has domain(s) with predicted zinc ion binding activity
An11g02400	Has domain(s) with predicted ATP binding, aminoacyl-tRNA ligase activity, lysine-tRNA ligase activity, nucleic acid binding activity, role in lysyl-tRNA aminoacylation, tRNA aminoacylation for protein translation and cytoplasm localization
An11g02420	Ortholog of A. fumigatus Af293 : Afu6g07660, Neosartorya fischeri NRRL 181 : NFIA_053330, Aspergillus niger ATCC 1015 : 38870-mRNA and Aspergillus brasiliensis : Aspbr1_0190930
An11g02430	Ortholog(s) have electron carrier activity, oxidoreductase activity, acting on NAD(P)H, heme protein as acceptor activity and role in electron transport chain, heme a biosynthetic process
An11g02450	Ortholog of A. nidulans FGSC A4 : AN5409, AN2116, A. fumigatus Af293 : Afu7g00180/nscE, Afu8g06600, A. niger CBS 513.88 : An12g04260 and A. oryzae RIB40 : AO090003000124, AO090020000383
An11g02620	Alanine transaminase
An11g02650	Putative ARF GTPase activating protein effector
An11g02670	Ortholog(s) have RSC complex, cytosol localization
An11g02690	Ortholog(s) have nucleus localization
An11g02760	Ortholog(s) have GTPase activity, calcium ion binding activity and role in mitochondrion inheritance, mitochondrion-ER tethering, phospholipid homeostasis, regulation of mitochondrion organization
An11g02830	Ortholog(s) have ubiquitin protein ligase binding activity and role in adaptation of signaling pathway by response to pheromone involved in conjugation with cellular fusion, positive regulation of receptor internalization
An11g02960	Ortholog(s) have RNA polymerase II core binding, cyclin-dependent protein serine/threonine kinase activity, histone binding, protein serine/threonine phosphatase inhibitor activity
An11g03050	protein of unknown function
An11g03150	Salicylate hydroxylase with a predicted role in salicylic acid degradation
An11g03200	Inulase
An11g03210	Protein with homology to exo-inulinases
An11g03220	Has domain(s) with predicted DNA binding, RNA polymerase II transcription factor activity, sequence-specific DNA binding, zinc ion binding activity and role in regulation of transcription, DNA-templated, transcription, DNA-templated
An11g03560	protein of unknown function
An11g03660	protein of unknown function
An11g03730	Ortholog of A. nidulans FGSC A4 : AN2649, A. fumigatus Af293 : Afu1g01190, A. oryzae RIB40 : AO090020000652, Aspergillus wentii : Aspwe1_0741100 and Aspergillus sydowii : Aspsy1_0134175
An11g04160	Ortholog(s) have role in maltose metabolic process, regulation of transcription, DNA-templated and nucleus localization
An11g04330	protein of unknown function
An11g04360	Ortholog(s) have cytosol, endoplasmic reticulum, nuclear outer membrane-endoplasmic reticulum membrane network localization
An11g04470	Ortholog(s) have cytosol, nucleus localization
An11g04480	Has domain(s) with predicted RNA polymerase II transcription cofactor activity, role in regulation of transcription from RNA polymerase II promoter and mediator complex localization
An11g04510	Suppressor protein 2
An11g04520	Ortholog(s) have GTPase regulator activity and cytoplasm, nucleus localization
An11g04610	Ortholog of A. fumigatus Af293 : Afu2g04900, A. oryzae RIB40 : AO090003000294, Neosartorya fischeri NRRL 181 : NFIA_081630 and Aspergillus clavatus NRRL 1 : ACLA_089750
An11g04630	Ortholog(s) have nuclear periphery localization
An11g04650	Has domain(s) with predicted RNA binding activity
An11g04690	protein of unknown function
An11g04850	protein of unknown function
An11g04870	Ortholog(s) have U1 snRNP, U2 snRNP, cytosol localization
An11g04985	Putative importin unit beta-4
An11g05080	protein of unknown function
An11g05120	Has domain(s) with predicted zinc ion binding activity
An11g05200	protein of unknown function
An11g05280	Has domain(s) with predicted substrate-specific transmembrane transporter activity, transmembrane transporter activity, transporter activity, role in transmembrane transport and integral component of membrane, membrane localization
An11g05310	Has domain(s) with predicted DNA binding, RNA polymerase II transcription factor activity, sequence-specific DNA binding, zinc ion binding activity and role in regulation of transcription, DNA-templated, transcription, DNA-templated
An11g05500	L-aminoadipatesemialdehyde dehydrogenase
An11g05510	Ortholog(s) have macrolide binding, peptidyl-prolyl cis-trans isomerase activity and role in histone peptidyl-prolyl isomerization, negative regulation of histone H3-K36 methylation, nucleosome assembly, regulation of growth rate
An11g05540	protein of unknown function
An11g05700	Ortholog(s) have mitochondrial membrane localization
An11g05720	Ortholog of Aspergillus tubingensis : Asptu1_0056973, Aspergillus brasiliensis : Aspbr1_0037166, Aspergillus kawachii : Aspka1_0173952 and Aspergillus acidus : Aspfo1_0029422
An11g05790	protein of unknown function
An11g05810	Ortholog of A. oryzae RIB40 : AO090011000207, Aspergillus wentii : Aspwe1_0623942, Aspergillus niger ATCC 1015 : 39136-mRNA, Aspergillus zonatus : Aspzo1_0150787 and Aspergillus sydowii : Aspsy1_0042236
An11g05910	Has domain(s) with predicted oxidoreductase activity, zinc ion binding activity and role in oxidation-reduction process
An11g06100	protein of unknown function
An11g06110	Purine nucleotide phosphorylase
An11g06200	Putative NADH ubiquinone reductase, 31 kD subunit
An11g06210	Has domain(s) with predicted nucleic acid binding, nucleotide binding, zinc ion binding activity
An11g06330	Alpha-galactosidase
An11g06490	Ortholog of A. niger CBS 513.88 : An18g01440, A. oryzae RIB40 : AO090005000944, Aspergillus versicolor : Aspve1_0145746 and Aspergillus zonatus : Aspzo1_0025410, Aspzo1_0140459
An11g06500	protein of unknown function
An11g06550	protein of unknown function
An11g06590	Ortholog(s) have 2-hexaprenyl-6-methoxy-1,4-benzoquinone methyltransferase activity, role in aerobic respiration, cellular response to drug, ubiquinone biosynthetic process and mitochondrial matrix localization
An11g06650	Ortholog(s) have role in maturation of 5.8S rRNA from tricistronic rRNA transcript (SSU-rRNA, 5.8S rRNA, LSU-rRNA), maturation of LSU-rRNA from tricistronic rRNA transcript (SSU-rRNA, 5.8S rRNA, LSU-rRNA) and nucleolus localization
An11g06660	Ortholog(s) have cytosol, nucleus localization
An11g06670	Putative alpha subunit of assimilatory sulfite reductase
An11g06750	Ortholog(s) have nucleus localization
An11g06790	Ortholog of A. nidulans FGSC A4 : AN1773, A. fumigatus Af293 : Afu6g09030, A. oryzae RIB40 : AO090001000581, Aspergillus wentii : Aspwe1_0121600 and Aspergillus sydowii : Aspsy1_0038822
An11g06810	Ortholog(s) have structural constituent of ribosome activity and mitochondrial large ribosomal subunit, nucleus localization
An11g06820	3'-5' bisphosphate nucleotidase
An11g06930	Ortholog(s) have 3-methyl-2-oxobutanoate hydroxymethyltransferase activity, role in pantothenate biosynthetic process, respiratory chain complex IV assembly and mitochondrion localization
An11g06950	Ortholog(s) have protein serine/threonine kinase activator activity
An11g07550	Ortholog of A. nidulans FGSC A4 : AN5244, AN5251, A. niger CBS 513.88 : An08g12150, A. oryzae RIB40 : AO090011000256, Aspergillus wentii : Aspwe1_0113272 and Aspergillus versicolor : Aspve1_0062915
An11g07650	Ortholog(s) have thioredoxin peroxidase activity, role in cell redox homeostasis, cellular response to oxidative stress, response to cadmium ion and mitochondrion localization
An11g07680	Ortholog(s) have nucleus localization
An11g07690	Ortholog of A. nidulans FGSC A4 : AN7525, A. fumigatus Af293 : Afu6g09810, A. oryzae RIB40 : AO090001000614, Aspergillus wentii : Aspwe1_0045811 and Aspergillus sydowii : Aspsy1_0045889
An11g07870	protein of unknown function
An11g07950	Has domain(s) with predicted oxidoreductase activity and role in oxidation-reduction process
An11g07970	Ortholog of A. nidulans FGSC A4 : AN10946, A. fumigatus Af293 : Afu6g09920, A. oryzae RIB40 : AO090001000626, Neosartorya fischeri NRRL 181 : NFIA_055650 and Aspergillus wentii : Aspwe1_0045804
An11g08220	Ortholog of A. nidulans FGSC A4 : AN3519, AN2646, AN0587, AN0866, AN7370 and A. fumigatus Af293 : Afu1g15200, Afu3g03790, Afu4g14040, Afu5g06900, Afu7g08575
An11g08240	protein of unknown function
An11g08300	protein of unknown function
An11g08370	protein of unknown function
An11g08770	protein of unknown function
An11g08810	Ortholog(s) have catalytic activity and role in steroid metabolic process
An11g08860	Ortholog of A. nidulans FGSC A4 : AN3480, Neosartorya fischeri NRRL 181 : NFIA_008010, Aspergillus niger ATCC 1015 : 48080-mRNA and Aspergillus sydowii : Aspsy1_0166071
An11g08970	protein of unknown function
An11g09030	Has domain(s) with predicted transferase activity, transferring hexosyl groups activity and role in metabolic process
An11g09080	Has domain(s) with predicted UDP-N-acetylmuramate dehydrogenase activity, flavin adenine dinucleotide binding, oxidoreductase activity, acting on CH-OH group of donors activity and role in oxidation-reduction process
An11g09110	Has domain(s) with predicted L-ascorbic acid binding, iron ion binding, oxidoreductase activity, acting on paired donors, with incorporation or reduction of molecular oxygen and oxidoreductase activity, more
An11g09120	Ortholog(s) have RNA binding, structural constituent of ribosome activity, role in cytoplasmic translation and cytosolic large ribosomal subunit, nucleolus, yeast-form cell wall localization
An11g09320	Uridine kinase
An11g09360	Ortholog(s) have role in attachment of mitotic spindle microtubules to kinetochore, cohesin localization to chromatin, mitotic sister chromatid cohesion and negative regulation of G0 to G1 transition, more
An11g09490	Ortholog of A. nidulans FGSC A4 : AN4795, A. fumigatus Af293 : Afu3g06850, A. oryzae RIB40 : AO090020000312, Aspergillus wentii : Aspwe1_0173582 and Aspergillus sydowii : Aspsy1_0146436
An11g09500	Ortholog(s) have structural constituent of ribosome activity and 90S preribosome, cytosolic small ribosomal subunit, extracellular region localization
An11g09510	Aspartic beta semi-aldehyde dehydrogenase, aspartate semialdehyde dehydrogenase
An11g09660	Ortholog(s) have diacylglycerol cholinephosphotransferase activity, ethanolaminephosphotransferase activity, role in phosphatidylcholine biosynthetic process, phosphatidylethanolamine biosynthetic process and Golgi apparatus localization
An11g09670	Ortholog(s) have structural constituent of ribosome activity
An11g09680	Ortholog of S. cerevisiae : FSH3, A. nidulans FGSC A4 : AN4776, A. fumigatus Af293 : Afu3g06620, A. niger CBS 513.88 : An18g00880 and A. oryzae RIB40 : AO090020000337
An11g09730	Has domain(s) with predicted catalytic activity, deoxyribose-phosphate aldolase activity, lyase activity, role in deoxyribonucleotide catabolic process and cytoplasm localization
An11g09740	Ortholog(s) have chromatin binding activity
An11g09770	Phosphoserine phosphatase
An11g09790	ATP sulfurylase
An11g09820	Ortholog of A. nidulans FGSC A4 : AN4767, A. fumigatus Af293 : Afu3g06510, A. oryzae RIB40 : AO090020000096, Aspergillus wentii : Aspwe1_0564371 and Aspergillus sydowii : Aspsy1_0029793
An11g09830	Ortholog of A. nidulans FGSC A4 : AN4766, A. fumigatus Af293 : Afu3g06495, Aspergillus wentii : Aspwe1_0029358, Aspergillus sydowii : Aspsy1_0087849 and Aspergillus terreus NIH2624 : ATET_08768
An11g09840	Ortholog(s) have cysteine desulfurase activity, role in iron-sulfur cluster assembly and L-cysteine desulfurase complex, extrinsic component of mitochondrial inner membrane, mitochondrial matrix, nucleus localization
An11g09850	Ortholog of A. nidulans FGSC A4 : AN10591, A. fumigatus Af293 : Afu3g06490, A. oryzae RIB40 : AO090020000099, Aspergillus wentii : Aspwe1_0042123 and Aspergillus sydowii : Aspsy1_0087851
An11g09870	Putative palmitoleyltransferase
An11g09880	protein of unknown function
An11g09890	Ortholog(s) have dolichyl-phosphate-mannose-protein mannosyltransferase activity
An11g09900	Ortholog(s) have U2 snRNP localization
An11g09930	Ortholog(s) have role in ubiquinone biosynthetic process and mitochondrial inner membrane localization
An11g10000	Ortholog of A. nidulans FGSC A4 : AN4751, A. fumigatus Af293 : Afu3g06320, A. oryzae RIB40 : AO090020000118, Aspergillus wentii : Aspwe1_0042146 and Aspergillus sydowii : Aspsy1_0043261
An11g10070	Ortholog of A. nidulans FGSC A4 : AN4746, A. fumigatus Af293 : Afu3g06270, Aspergillus wentii : Aspwe1_0173640, Aspergillus sydowii : Aspsy1_0087871 and Aspergillus terreus NIH2624 : ATET_08802
An11g10080	Has domain(s) with predicted role in cellular response to oxidative stress and endoplasmic reticulum membrane localization
An11g10150	Phosphoribosyl amino imidazolesuccinocarbozamide synthetase
An11g10370	Ortholog(s) have di-trans,poly-cis-decaprenylcistransferase activity, trans-hexaprenyltranstransferase activity, role in ubiquinone biosynthetic process and decaprenyl diphosphate synthase complex, mitochondrion localization
An11g10400	Ortholog(s) have SAGA complex localization
An11g10440	protein of unknown function
An11g10580	Ortholog of Aspergillus aculeatus ATCC16872 : Aacu16872_027276
An11g10630	Ortholog(s) have cytosol localization
An11g10650	Ortholog(s) have nuclear periphery, spindle pole body localization
An11g10660	Ortholog(s) have role in anaphase-promoting complex-dependent proteasomal ubiquitin-dependent protein catabolic process, mitotic nuclear division, negative regulation of mitotic nuclear division, response to UV
An11g10710	Has domain(s) with predicted hydrolase activity, acting on ester bonds activity and role in nucleobase-containing compound metabolic process
An11g10740	Ortholog(s) have cytosol, exosome (RNase complex), mitotic spindle pole body, nucleus localization
An11g10760	Ortholog(s) have nucleolus localization
An11g10930	Ortholog(s) have role in activation of bipolar cell growth and cell cortex of cell tip localization
An11g10940	protein of unknown function
An11g11030	Ortholog(s) have RNA binding activity and cytosolic large ribosomal subunit, mitochondrion, nucleus, preribosome, large subunit precursor localization
An11g11080	Ortholog(s) have DNA translocase activity
An11g11150	Ortholog(s) have role in rRNA processing, response to drug, tRNA export from nucleus and CURI complex, UTP-C complex, small-subunit processome localization
An11g11170	Ortholog(s) have structural constituent of ribosome activity and mitochondrial large ribosomal subunit localization
An11g11210	Ortholog(s) have chromatin binding, mRNA binding, translation regulator activity, nucleic acid binding activity
An11g11280	Dihydrolipoamide S-succinyl transferase
An12g00060	Ortholog of A. nidulans FGSC A4 : AN9070, A. fumigatus Af293 : Afu7g02510, A. oryzae RIB40 : AO090038000629, Aspergillus wentii : Aspwe1_0173747 and Aspergillus sydowii : Aspsy1_0136164
An12g00110	Ortholog(s) have protein domain specific binding activity, role in mitochondrial proton-transporting ATP synthase complex assembly and mitochondrion localization
An12g00130	Ortholog(s) have translation regulator activity and role in mitochondrial respiratory chain complex IV biogenesis, positive regulation of mitochondrial translation
An12g00210	Ortholog(s) have structural molecule activity, role in histone exchange, regulation of phenotypic switching by regulation of transcription from RNA polymerase II promoter and Swr1 complex, cytosol localization
An12g00370	Ortholog(s) have U5 snRNP localization
An12g00400	Ortholog of A. nidulans FGSC A4 : AN9089, A. fumigatus Af293 : Afu7g02240, Aspergillus wentii : Aspwe1_0173770, Aspergillus sydowii : Aspsy1_0050021 and Aspergillus terreus NIH2624 : ATET_01856
An12g00410	Ortholog(s) have mRNA binding activity, role in arginine catabolic process, positive regulation of cellular response to oxidative stress, positive regulation of nuclear-transcribed mRNA poly(A) tail shortening and cytosol localization
An12g00450	Ortholog(s) have role in rRNA processing, ribosomal small subunit assembly and CURI complex, UTP-C complex localization
An12g00470	Ortholog(s) have mRNA binding, single-stranded DNA binding, translation regulator activity and role in cellular response to cold, cellular response to drug, cellular response to osmotic stress, positive regulation of translation
An12g00510	Ortholog(s) have role in maturation of SSU-rRNA from tricistronic rRNA transcript (SSU-rRNA, 5.8S rRNA, LSU-rRNA) and cytosol, mitochondrion, nucleolus localization
An12g00520	Ortholog(s) have protein-lysine N-methyltransferase activity, role in peptidyl-lysine trimethylation and cytoplasm localization
An12g00590	Has domain(s) with predicted DNA-directed RNA polymerase activity and role in transcription, DNA-templated
An12g00610	Ortholog of A. fumigatus Af293 : Afu7g02060, A. oryzae RIB40 : AO090038000583, Neosartorya fischeri NRRL 181 : NFIA_114790 and Aspergillus wentii : Aspwe1_0579937
An12g00690	Ortholog(s) have nuclear pore localization
An12g00760	Nicotinate phosphoribosyltransferase
An12g00780	DNA-directed RNA polymerase
An12g00860	Has domain(s) with predicted DNA binding activity, role in regulation of transcription, DNA-templated and chromatin, nucleus localization
An12g00960	Ortholog of A. nidulans FGSC A4 : AN1239, A. fumigatus Af293 : Afu7g01750, A. oryzae RIB40 : AO090120000009, Aspergillus wentii : Aspwe1_0045721 and Aspergillus sydowii : Aspsy1_0085157
An12g01040	Ortholog(s) have fungal-type vacuole, mitochondrion localization
An12g01070	Ortholog(s) have phosphatidylinositol-3-phosphate binding, ubiquitin-protein transferase activity, role in protein ubiquitination and cytosol, fungal-type vacuole membrane, late endosome, nucleus localization
An12g01140	Ortholog(s) have role in Group I intron splicing and mitochondrion localization
An12g01170	Ortholog(s) have role in spore germination
An12g01250	Has domain(s) with predicted role in transmembrane transport and integral component of membrane localization
An12g01290	protein of unknown function
An12g01330	Ortholog(s) have translation initiation factor activity, role in translational initiation and cytosol, nucleus localization
An12g01340	Has domain(s) with predicted integral component of membrane localization
An12g01350	Ortholog(s) have small ribosomal subunit rRNA binding, structural constituent of ribosome activity and role in positive regulation of translational fidelity, rRNA export from nucleus
An12g01580	Has domain(s) with predicted NAD binding, oxidoreductase activity, acting on the CH-OH group of donors, NAD or NADP as acceptor activity and role in oxidation-reduction process
An12g01610	Has domain(s) with predicted carbon-carbon lyase activity, catalytic activity and role in cellular aromatic compound metabolic process
An12g01880	Ortholog(s) have mannosyltransferase activity, role in GPI anchor biosynthetic process, fungal-type cell wall organization and glycosylphosphatidylinositol-mannosyltransferase I complex localization
An12g01890	Protein similar to squalene synthase
An12g02240	Has domain(s) with predicted ATP binding, aminoacyl-tRNA ligase activity, glycine-tRNA ligase activity, role in glycyl-tRNA aminoacylation, tRNA aminoacylation for protein translation and cytoplasm localization
An12g02320	3-oxoacyl-[acyl-carrier protein] reductase
An12g02330	Has domain(s) with predicted hydrolase activity
An12g02520	Protein with similarity to clavulanic acid dehydrogenase
An12g02680	Ortholog of A. nidulans FGSC A4 : AN11765, A. fumigatus Af293 : Afu3g07625, A. niger CBS 513.88 : An02g12900, An04g10150 and A. oryzae RIB40 : AO090020000130, AO090023000386
An12g02700	Has domain(s) with predicted oxidoreductase activity and role in metabolic process
An12g02810	Has domain(s) with predicted O-methyltransferase activity, methyltransferase activity
An12g02840	Putative nonribosomal peptide synthase (NRPS), encoded in a predicted secondary metabolite gene cluster
An12g02850	Thioredoxin reductase
An12g02940	protein of unknown function
An12g02970	Ortholog(s) have protein serine/threonine phosphatase activity
An12g03160	Has domain(s) with predicted DNA binding, zinc ion binding activity, role in transcription, DNA-templated and nucleus localization
An12g03210	Has domain(s) with predicted oxidoreductase activity and role in metabolic process
An12g03230	Tryptophan synthetase
An12g03260	3-hydroxyacyl-CoA dehydrogenase
An12g03350	protein of unknown function
An12g03370	Ortholog of A. nidulans FGSC A4 : AN2818, A. niger CBS 513.88 : An18g00460, An07g00580, A. oryzae RIB40 : AO090103000478 and Aspergillus wentii : Aspwe1_0058229, Aspwe1_0111514
An12g03620	Ortholog(s) have role in mRNA 3'-end processing and cytosol, mRNA cleavage and polyadenylation specificity factor complex, nuclear chromatin localization
An12g03720	Has domain(s) with predicted RNA binding, pseudouridine synthase activity and role in pseudouridine synthesis
An12g03810	protein of unknown function
An12g03850	Ortholog(s) have ATP-dependent RNA helicase activity, mitochondrial ribosomal large subunit rRNA binding activity and role in RNA metabolic process, mitochondrial large ribosomal subunit assembly, response to cold
An12g03920	Ortholog(s) have nuclear pore localization
An12g03940	Ortholog(s) have glutaminase activity, role in negative regulation of apoptotic process, pyridoxine biosynthetic process and cytoplasm, glutaminase complex localization
An12g04000	Ortholog(s) have endoplasmic reticulum localization
An12g04040	Ortholog of Aspergillus tubingensis : Asptu1_0937663, Aspergillus brasiliensis : Aspbr1_0034241, Aspergillus kawachii : Aspka1_0176657 and Aspergillus acidus : Aspfo1_0061671
An12g04120	Has domain(s) with predicted zinc ion binding activity
An12g04160	protein of unknown function
An12g04340	Has domain(s) with predicted oxidoreductase activity, zinc ion binding activity and role in oxidation-reduction process
An12g04380	Ortholog of A. oryzae RIB40 : AO090138000101, Aspergillus tubingensis : Asptu1_0042349, Aspergillus flavus NRRL 3357 : AFL2T_08779 and Aspergillus acidus : Aspfo1_0046563
An12g04480	Chitin deacetylase
An12g04530	Has domain(s) with predicted choline dehydrogenase activity, flavin adenine dinucleotide binding, oxidoreductase activity, acting on CH-OH group of donors activity and role in alcohol metabolic process, oxidation-reduction process
An12g04660	Ortholog(s) have cytosol localization
An12g04750	Ortholog(s) have role in mitochondrion inheritance, negative regulation of proteolysis, protein folding, replicative cell aging and mitochondrial inner membrane, peroxisomal importomer complex, plasma membrane localization
An12g04780	NADH-ubiquinone oxidoreductase
An12g04810	Ortholog(s) have cytosol, nucleus localization
An12g04840	Ortholog of A. nidulans FGSC A4 : AN6081, AN0849, A. fumigatus Af293 : Afu1g15080, Afu2g09190, A. niger CBS 513.88 : An01g13240 and A. oryzae RIB40 : AO090005001220, AO090011000776
An12g04860	Cytoplasmic ribosomal protein of the large subunit L30
An12g04870	Ortholog(s) have role in ribosomal large subunit assembly, translational termination and cell surface, cytosolic large ribosomal subunit localization
An12g04910	Has domain(s) with predicted ATP binding, ATP-dependent helicase activity, helicase activity, nucleic acid binding activity
An12g04930	Ortholog(s) have metallochaperone activity, pyridoxal phosphate binding activity, role in manganese ion transport, pyridoxal phosphate transport and mitochondrion localization
An12g04940	Mitochondrial heat shock protein
An12g05090	Has domain(s) with predicted iron ion binding, oxidoreductase activity, oxidoreductase activity, acting on paired donors, with incorporation or reduction of molecular oxygen and 2-oxoglutarate as one donor, more
An12g05240	Ortholog of A. nidulans FGSC A4 : AN3284, A. fumigatus Af293 : Afu4g07467, A. niger CBS 513.88 : An04g01840 and A. oryzae RIB40 : AO090020000271, AO090103000196
An12g05420	Ortholog of A. niger CBS 513.88 : An01g01650, An03g01830, A. oryzae RIB40 : AO090701000546, AO090001000314, Aspergillus wentii : Aspwe1_0028536 and Aspergillus versicolor : Aspve1_0041648
An12g05510	Siderophore-iron transporter
An12g05600	Ortholog of A. fumigatus Af293 : Afu8g01020, A. oryzae RIB40 : AO090138000107, Neosartorya fischeri NRRL 181 : NFIA_094460, Aspergillus wentii : Aspwe1_0037642 and Aspergillus niger ATCC 1015 : 42414-mRNA
An12g05840	Ortholog of Aspergillus tubingensis : Asptu1_0078529 and Aspergillus acidus : Aspfo1_0034070
An12g05910	Ortholog of Aspergillus tubingensis : Asptu1_0047558, Aspergillus brasiliensis : Aspbr1_0045494, Aspergillus acidus : Aspfo1_0047684 and Aspergillus niger ATCC 1015 : 42297-mRNA
An12g05930	Has domain(s) with predicted catalytic activity
An12g05980	protein of unknown function
An12g06420	RacA binding protein
An12g06550	Ortholog of A. nidulans FGSC A4 : AN10192, AN0507, A. fumigatus Af293 : Afu6g11450, Afu8g04540, A. niger CBS 513.88 : An16g08450, An01g11860 and A. oryzae RIB40 : AO090023000746
An12g06560	Triacylglycerol lipase
An12g06600	protein of unknown function
An12g06690	Putative phospholipase
An12g06750	protein of unknown function
An12g06820	protein of unknown function
An12g06850	Ortholog of Aspergillus brasiliensis : Aspbr1_0138221 and Aspergillus acidus : Aspfo1_0203676
An12g07030	Ortholog of Aspergillus tubingensis : Asptu1_0193772, Aspergillus brasiliensis : Aspbr1_0056827 and Aspergillus acidus : Aspfo1_0165022
An12g07100	Ortholog of Neosartorya fischeri NRRL 181 : NFIA_005310, Aspergillus versicolor : Aspve1_0165969, Aspergillus niger ATCC 1015 : 42219-mRNA and Aspergillus sydowii : Aspsy1_0088042
An12g07170	Has domain(s) with predicted transporter activity, role in transmembrane transport and membrane localization
An12g07280	Has domain(s) with predicted choline dehydrogenase activity, flavin adenine dinucleotide binding, oxidoreductase activity, acting on CH-OH group of donors activity and role in alcohol metabolic process, oxidation-reduction process
An12g07390	Has domain(s) with predicted FAD binding, oxidoreductase activity and role in metabolic process
An12g07430	Has domain(s) with predicted catalytic activity, ferric iron binding, iron ion binding, oxidoreductase activity, acting on single donors with incorporation of molecular oxygen, incorporation of two atoms of oxygen activity
An12g07510	Ortholog(s) have pyruvate transmembrane transporter activity, role in mitochondrial pyruvate transport and mitochondrial membrane, plasma membrane localization
An12g07580	N-Acetyl-gammaglutamyl-phosphate reductase/acetylglutamate kinase
An12g07600	Has domain(s) with predicted cell outer membrane, integral component of membrane localization
An12g07650	protein of unknown function
An12g07790	Ortholog(s) have cytosol, polysomal ribosome localization
An12g07830	Ortholog(s) have RNA binding activity and cytosolic large ribosomal subunit localization
An12g07850	Fumarate hydratase
An12g07870	Aspartate transaminase
An12g07880	Ortholog of A. nidulans FGSC A4 : AN8710, A. fumigatus Af293 : Afu6g02510, A. oryzae RIB40 : AO090120000136, Aspergillus wentii : Aspwe1_0103156 and Aspergillus sydowii : Aspsy1_0392745
An12g07950	Ortholog(s) have mitochondrion localization
An12g08030	Ortholog(s) have ATP-dependent RNA helicase activity
An12g08090	Ortholog(s) have role in chromatin silencing at centromere outer repeat region, mRNA cis splicing, via spliceosome and U2-type spliceosomal complex, nucleolus localization
An12g08340	Ortholog of A. nidulans FGSC A4 : AN11115, A. fumigatus Af293 : Afu6g02740, A. oryzae RIB40 : AO090120000168, Neosartorya fischeri NRRL 181 : NFIA_049060 and Aspergillus clavatus NRRL 1 : ACLA_097700
An12g08570	Type 2 peroxiredoxin
An12g08580	Ortholog(s) have ribonuclease MRP activity, ribonuclease P activity, tRNA binding activity
An12g08600	Ortholog of Aspergillus brasiliensis : Aspbr1_0645973
An12g08650	Has domain(s) with predicted DNA binding activity and role in DNA repair
An12g08700	Ortholog of Aspergillus tubingensis : Asptu1_0078354, Aspergillus glaucus : Aspgl1_0162676, Aspergillus kawachii : Aspka1_0177947 and Aspergillus acidus : Aspfo1_0062011
An12g08720	Ortholog(s) have UDP-galactosyltransferase activity, role in beta-D-galactofuranose biosynthetic process and Golgi apparatus localization
An12g08750	Has domain(s) with predicted magnesium ion transmembrane transporter activity, role in magnesium ion transport and integral component of membrane localization
An12g08800	Ortholog(s) have mRNA binding, protein domain specific binding activity
An12g09000	protein of unknown function
An12g09040	protein of unknown function
An12g09240	protein of unknown function
An12g09280	protein of unknown function
An12g09600	Has domain(s) with predicted role in transmembrane transport and integral component of membrane localization
An12g09770	Has domain(s) with predicted membrane localization
An12g09810	Putative alcohol dehydrogenase
An12g09830	protein of unknown function
An12g09890	Ortholog of A. niger CBS 513.88 : An01g00310, An15g02540, An13g03420, An08g08360, An15g04200, An02g10090, An18g01500 and A. oryzae RIB40 : AO090003001172, AO090010000569
An12g10140	Glycolate oxidase
An12g10250	Has domain(s) with predicted FAD binding, oxidoreductase activity and role in metabolic process
An12g10380	putative chitin synthase
An12g10500	Has domain(s) with predicted hydrolase activity, hydrolase activity, acting on carbon-nitrogen (but not peptide) bonds, in linear amidines activity and role in metabolic process
An12g10550	Ortholog(s) have protein histidine kinase activity and role in peptidyl-histidine autophosphorylation
An12g10570	Has domain(s) with predicted oxidoreductase activity, acting on the CH-CH group of donors activity, role in lipid metabolic process and cytoplasm, integral component of membrane localization
An12g10750	Has domain(s) with predicted DNA binding, RNA polymerase II transcription factor activity, sequence-specific DNA binding, zinc ion binding activity and role in regulation of transcription, DNA-templated, transcription, DNA-templated
An12g10760	protein of unknown function
An12g10770	Has domain(s) with predicted choline dehydrogenase activity, flavin adenine dinucleotide binding, oxidoreductase activity, acting on CH-OH group of donors activity and role in alcohol metabolic process, oxidation-reduction process
An12g10880	protein of unknown function
An13g00080	Ortholog(s) have mitochondrial ribosome localization
An13g00090	Ortholog(s) have drug binding, sterol 14-demethylase activity and role in cell growth mode switching, budding to filamentous, cellular response to drug, ergosterol biosynthetic process, membrane raft polarization
An13g00420	protein of unknown function
An13g00430	Ortholog(s) have role in cytoplasmic translational initiation and cytosol, eukaryotic 43S preinitiation complex, eukaryotic translation initiation factor 3 complex, nucleus localization
An13g00440	Cytidylate kinase
An13g00540	Ortholog of A. nidulans FGSC A4 : AN4253, A. fumigatus Af293 : Afu7g04060, A. oryzae RIB40 : AO090005000085, Aspergillus wentii : Aspwe1_0038478 and Aspergillus sydowii : Aspsy1_0032907
An13g00550	Ortholog(s) have 3-deoxy-7-phosphoheptulonate synthase activity and role in aromatic amino acid family biosynthetic process
An13g00600	Has domain(s) with predicted mitochondrion localization
An13g00660	Ortholog(s) have D-arabinose 1-dehydrogenase [NAD(P)+] activity and role in dehydro-D-arabinono-1,4-lactone biosynthetic process
An13g00670	Ortholog(s) have protein domain specific binding activity, role in protein import into mitochondrial matrix and presequence translocase-associated import motor localization
An13g00730	Has domain(s) with predicted RNA polymerase II transcription factor activity, sequence-specific DNA binding, zinc ion binding activity, role in regulation of transcription, DNA-templated and nucleus localization
An13g00740	Ortholog(s) have methyltransferase activity, role in cellular response to biotic stimulus, filamentous growth, glucosylceramide biosynthetic process, pathogenesis and plasma membrane localization
An13g00750	Ortholog of A. nidulans FGSC A4 : AN5687, A. fumigatus Af293 : Afu7g04200, A. oryzae RIB40 : AO090005001653, Aspergillus wentii : Aspwe1_0038498 and Aspergillus sydowii : Aspsy1_0030277
An13g01000	Ortholog(s) have mitochondrial ribosome localization
An13g01010	Ortholog(s) have single-stranded RNA binding activity
An13g01070	40S ribosomal protein S28.e
An13g01080	ATP phosphoribosyltransferase
An13g01240	Ortholog(s) have Golgi apparatus, cytosol localization
An13g01280	Ortholog of A. nidulans FGSC A4 : AN7942, AN7872, AN5510, AN3420, AN2700, AN9050, AN8973, AN11222, AN10911, AN1749 and A. fumigatus Af293 : Afu1g12450, Afu2g00880, Afu2g17800, Afu2g17880, Afu5g14720, Afu7g06590
An13g01290	Ortholog of A. nidulans FGSC A4 : AN3506, AN7923, AN10467, AN8529, AN11165, AN0364, AN7376 and A. fumigatus Af293 : Afu1g01960, Afu3g01040, Afu3g03315, Afu7g01960, Afu7g04740, Afu8g05750, Afu5g00135, Afu7g06526
An13g01380	protein of unknown function
An13g01470	Ortholog of Aspergillus tubingensis : Asptu1_0207166, Aspergillus brasiliensis : Aspbr1_0137179, Aspergillus kawachii : Aspka1_0179929 and Aspergillus acidus : Aspfo1_0075755
An13g01570	Ortholog of Aspergillus tubingensis : Asptu1_0207159, Aspergillus brasiliensis : Aspbr1_0137471, Aspergillus kawachii : Aspka1_0179938 and Aspergillus acidus : Aspfo1_0212420
An13g01640	protein of unknown function
An13g01650	protein of unknown function
An13g01740	Ortholog of Aspergillus tubingensis : Asptu1_0925805, Aspergillus brasiliensis : Aspbr1_0137181, Aspergillus kawachii : Aspka1_0177082 and Aspergillus acidus : Aspfo1_0030820
An13g01780	Ortholog of A. fumigatus Af293 : Afu7g00510, A. niger CBS 513.88 : An14g06900, A. oryzae RIB40 : AO090011000220, AO090026000634 and Aspergillus wentii : Aspwe1_0030162, Aspwe1_0067292, Aspwe1_0174726
An13g01840	Putative dimethylallyl tryptophan synthase (DMAT), encoded in a predicted secondary metabolite gene cluster
An13g01950	protein of unknown function
An13g02050	Ortholog(s) have dioxygenase activity, role in austinol biosynthetic process, dehydroaustinol biosynthetic process, verruculogen biosynthetic process and cytoplasm localization
An13g02340	Has domain(s) with predicted oxidoreductase activity and role in metabolic process
An13g02370	Has domain(s) with predicted nucleic acid binding, zinc ion binding activity
An13g02450	Ortholog(s) have extracellular region localization
An13g02520	protein of unknown function
An13g02530	Has domain(s) with predicted carbonate dehydratase activity, zinc ion binding activity and role in one-carbon metabolic process
An13g02620	Ortholog of A. nidulans FGSC A4 : AN8498, AN5429, AN8310, AN11121, A. fumigatus Af293 : Afu3g01350 and A. niger CBS 513.88 : An12g08560, An09g02370, An13g02790
An13g02630	protein of unknown function
An13g02710	Ortholog of A. nidulans FGSC A4 : AN11082, A. fumigatus Af293 : Afu3g01020, A. oryzae RIB40 : AO090009000080, Aspergillus wentii : Aspwe1_0114128 and Aspergillus sydowii : Aspsy1_0159929
An13g02820	Has domain(s) with predicted hydrolase activity
An13g03000	Has domain(s) with predicted electron carrier activity, heme binding, iron ion binding, monooxygenase activity, oxidoreductase activity and acting on paired donors, more
An13g03060	Ortholog(s) have role in drug transmembrane transport
An13g03070	protein of unknown function
An13g03130	Ortholog of Aspergillus niger ATCC 1015 : 131516-mRNA and Aspergillus carbonarius ITEM 5010 : Acar5010_056433
An13g03310	Has domain(s) with predicted role in transmembrane transport and integral component of membrane localization
An13g03410	protein of unknown function
An13g03480	Has domain(s) with predicted transporter activity, role in transport and membrane localization
An13g03490	Has domain(s) with predicted catalytic activity and role in metabolic process
An13g03500	Ortholog(s) have role in secondary metabolite biosynthetic process
An13g03510	protein of unknown function
An13g03520	Ortholog of A. fumigatus Af293 : Afu1g00550, Afu1g00910, A. niger CBS 513.88 : An05g02110, An12g06940, A. oryzae RIB40 : AO090120000200 and Aspergillus wentii : Aspwe1_0177887
An13g03610	Has domain(s) with predicted role in transmembrane transport and integral component of membrane localization
An13g03640	Has domain(s) with predicted role in transmembrane transport and integral component of membrane localization
An13g03840	protein of unknown function
An13g03920	Has domain(s) with predicted hydrolase activity, acting on carbon-nitrogen (but not peptide) bonds, racemase activity, acting on amino acids and derivatives activity and role in nitrogen compound metabolic process
An13g04080	Ortholog(s) have catalytic activity and role in steroid metabolic process
An14g00120	Ortholog of Aspergillus tubingensis : Asptu1_0060574
An14g00220	Ortholog(s) have role in protein import into mitochondrial outer membrane and mitochondrial outer membrane localization
An14g00240	Ortholog(s) have holocytochrome-c synthase activity and role in aerobic respiration, cytochrome c-heme linkage, filamentous growth of a population of unicellular organisms, sporocarp development involved in sexual reproduction
An14g00280	Hypoxanthine phosphoribosyltransferase with a role in the salvage pathways for nucleotides
An14g00310	Ortholog(s) have mitochondrion localization
An14g00370	Ortholog(s) have cell surface, cytosolic large ribosomal subunit localization
An14g00410	Ortholog(s) have role in chromatin silencing at telomere, histone exchange and Swr1 complex, cytosol, nuclear chromosome, telomeric region localization
An14g00500	Has domain(s) with predicted pre-mRNA intronic binding activity, role in mRNA splicing, via spliceosome and spliceosomal complex localization
An14g00560	Ortholog(s) have role in histone H3 deacetylation, histone H4 deacetylation
An14g00570	thymidylate synthase
An14g00630	Has domain(s) with predicted role in phosphatidylinositol phosphorylation
An14g00720	protein of unknown function
An14g00840	Histidinol phosphatase with a role in histidine biosynthesis
An14g00900	Ortholog(s) have mannose-ethanolamine phosphotransferase activity and role in ATP transport, GPI anchor biosynthetic process, conidium formation, fungal-type cell wall organization or biogenesis, regulation of growth rate
An14g01010	Ortholog(s) have structural constituent of ribosome activity, role in cytoplasmic translation, maturation of LSU-rRNA and cell surface, cytosolic large ribosomal subunit, nucleolus, preribosome, large subunit precursor localization
An14g01030	Has domain(s) with predicted translation initiation factor activity, translation initiation factor binding activity, role in translational initiation and eukaryotic translation initiation factor 3 complex localization
An14g01040	Has domain(s) with predicted translation initiation factor activity, translation initiation factor binding activity, role in translational initiation and eukaryotic translation initiation factor 3 complex localization
An14g01140	Guanine aminohydrolase
An14g01310	protein of unknown function
An14g01380	Has domain(s) with predicted serine-type endopeptidase activity and role in proteolysis
An14g01390	Ortholog of Aspergillus tubingensis : Asptu1_0132292, Aspergillus kawachii : Aspka1_0177360, Aspergillus acidus : Aspfo1_0048298 and Aspergillus niger ATCC 1015 : 41574-mRNA
An14g01410	Has domain(s) with predicted metallopeptidase activity, zinc ion binding activity and role in proteolysis
An14g01490	Has domain(s) with predicted RNA polymerase II transcription factor activity, sequence-specific DNA binding, zinc ion binding activity, role in regulation of transcription, DNA-templated and nucleus localization
An14g01530	Putative subtilisin-like serine protease
An14g01560	Ortholog(s) have cytosol localization
An14g01590	S-adenosyl-methionine delta-24-sterol-C-methyltransferase
An14g01710	Has domain(s) with predicted solute:proton antiporter activity, role in cation transport, transmembrane transport and integral component of membrane localization
An14g01750	Has domain(s) with predicted 2 iron, 2 sulfur cluster binding, oxidoreductase activity and role in oxidation-reduction process
An14g01900	Ortholog of Aspergillus niger ATCC 1015 : 41615-mRNA
An14g02300	Has domain(s) with predicted FAD binding, oxidoreductase activity and role in metabolic process
An14g02340	Ortholog of A. fumigatus Af293 : Afu5g10980, Neosartorya fischeri NRRL 181 : NFIA_076280, Aspergillus clavatus NRRL 1 : ACLA_014020 and Aspergillus niger ATCC 1015 : 41656-mRNA
An14g02480	protein of unknown function
An14g02510	Ortholog of Aspergillus brasiliensis : Aspbr1_0049989, Aspbr1_0055399, Aspergillus glaucus : Aspgl1_0065329, Aspergillus versicolor : Aspve1_0061331, Aspve1_0070127 and Aspergillus sydowii : Aspsy1_1173055
An14g02620	protein of unknown function
An14g02950	Has domain(s) with predicted UDP-N-acetylmuramate dehydrogenase activity, flavin adenine dinucleotide binding, oxidoreductase activity, oxidoreductase activity, acting on CH-OH group of donors activity
An14g03000	Ortholog(s) have role in production of siRNA involved in RNA interference
An14g03030	Has domain(s) with predicted N-acetyltransferase activity
An14g03060	Ortholog of Aspergillus wentii : Aspwe1_0165653, Aspergillus niger ATCC 1015 : 201544-mRNA, Aspergillus carbonarius ITEM 5010 : Acar5010_209600 and Aspergillus brasiliensis : Aspbr1_0050031
An14g03200	Ortholog(s) have mRNA binding activity, role in cytoplasmic translation, regulation of translation and cytosol, polysomal ribosome localization
An14g03270	Ortholog of A. nidulans FGSC A4 : AN2190, A. fumigatus Af293 : Afu6g07150, A. oryzae RIB40 : AO090012000934, Aspergillus wentii : Aspwe1_0111852 and Aspergillus sydowii : Aspsy1_0193838
An14g03280	Ortholog(s) have dihydroxy-acid dehydratase activity, role in branched-chain amino acid biosynthetic process and intracellular localization
An14g03490	Has domain(s) with predicted nucleic acid binding, nucleotide binding activity
An14g03530	Ortholog of A. nidulans FGSC A4 : AN3395, AN7406, A. fumigatus Af293 : Afu5g13715, A. niger CBS 513.88 : An02g14300, Aspergillus versicolor : Aspve1_0038904 and Aspergillus clavatus NRRL 1 : ACLA_076630
An14g03550	Has domain(s) with predicted role in transmembrane transport and integral component of membrane localization
An14g03630	Ortholog(s) have ATP-dependent RNA helicase activity, RNA strand annealing activity, mRNA binding activity and role in Group I intron splicing, Group II intron splicing, RNA folding, transcription elongation from mitochondrial promoter
An14g03640	Has domain(s) with predicted FAD binding, oxidoreductase activity and role in metabolic process
An14g03670	protein of unknown function
An14g03740	Ortholog(s) have mRNA binding activity and role in maturation of 5.8S rRNA from tricistronic rRNA transcript (SSU-rRNA, 5.8S rRNA, LSU-rRNA), maturation of LSU-rRNA from tricistronic rRNA transcript (SSU-rRNA, 5.8S rRNA, LSU-rRNA)
An14g03770	Ortholog(s) have U2-type spliceosomal complex localization
An14g03780	Ortholog(s) have ATP-dependent RNA helicase activity, exoribonuclease II activity
An14g03820	UDP-glucose 4-epimerase
An14g03890	Ortholog(s) have cytoplasmic mRNA processing body, cytosol localization
An14g03920	Ortholog(s) have mitochondrion, ribosome localization
An14g03990	Has domain(s) with predicted substrate-specific transmembrane transporter activity, transmembrane transporter activity, transporter activity, role in transmembrane transport and integral component of membrane, membrane localization
An14g04020	protein of unknown function
An14g04080	Ubiquinol-cytochrome c reductase
An14g04090	Ortholog of A. nidulans FGSC A4 : AN2313, A. fumigatus Af293 : Afu5g10600, A. oryzae RIB40 : AO090010000476, Aspergillus wentii : Aspwe1_0170596 and Aspergillus sydowii : Aspsy1_0084827
An14g04170	Cytochrome c oxidase subunit
An14g04180	F1F0-ATPase complex subunit
An14g04210	Ortholog of A. nidulans FGSC A4 : AN2319, A. oryzae RIB40 : AO090010000485, Aspergillus wentii : Aspwe1_0041701, Aspergillus sydowii : Aspsy1_0039595 and Aspergillus terreus NIH2624 : ATET_07606
An14g04220	protein of unknown function
An14g04260	Has domain(s) with predicted RNA binding, phenylalanine-tRNA ligase activity
An14g04270	protein of unknown function
An14g04290	Ortholog(s) have fibrinogen binding activity
An14g04310	protein of unknown function
An14g04350	Ortholog of Aspergillus tubingensis : Asptu1_0917478, Aspergillus brasiliensis : Aspbr1_0190498, Aspergillus kawachii : Aspka1_0180991 and Aspergillus acidus : Aspfo1_0034813
An14g04370	Pectin lyase A, involved in degradation of pectins
An14g04410	Fructose-bisphosphate aldolase
An14g04620	Has domain(s) with predicted phosphoric diester hydrolase activity and role in lipid metabolic process
An14g04740	Ortholog of A. nidulans FGSC A4 : AN6891, A. fumigatus Af293 : Afu5g13330, A. oryzae RIB40 : AO090120000478, Aspergillus wentii : Aspwe1_0050596 and Aspergillus sydowii : Aspsy1_0085527
An14g04830	Ortholog(s) have ATP-dependent 5'-3' DNA helicase activity, single-stranded DNA-dependent ATP-dependent DNA helicase activity
An14g04870	Ortholog(s) have GTPase activity, protein homodimerization activity, role in mitochondrial fusion, mitochondrion localization and integral component of mitochondrial outer membrane, mitochondrial inner membrane localization
An14g04930	Ortholog(s) have role in establishment of mitochondrion localization, mitochondrial outer membrane translocase complex assembly, mitochondrion distribution and mitochondrion morphogenesis, more
An14g04940	Ortholog(s) have nucleolus localization
An14g04950	Ortholog(s) have U1 snRNP, cytosol localization
An14g04980	Ortholog(s) have Prp19 complex, cytosol, nuclear envelope, spliceosomal complex localization
An14g05000	Ortholog(s) have GTPase activity, role in mature ribosome assembly and cytosol localization
An14g05010	Ortholog(s) have role in exonucleolytic trimming to generate mature 3'-end of 5.8S rRNA from tricistronic rRNA transcript (SSU-rRNA, 5.8S rRNA and LSU-rRNA), more
An14g05050	Has domain(s) with predicted zinc ion binding activity
An14g05170	Has domain(s) with predicted role in cell redox homeostasis
An14g05250	Has domain(s) with predicted oxidoreductase activity and role in metabolic process
An14g05260	Ortholog(s) have role in spore germination and cytosol localization
An14g05300	Ortholog(s) have ATP-dependent RNA helicase inhibitor activity, RNA binding activity
An14g05330	Ortholog(s) have mRNA binding activity, role in cytoplasmic translation and cytoplasm, polysomal ribosome localization
An14g05620	protein of unknown function
An14g05750	Has domain(s) with predicted FMN binding, catalytic activity, oxidoreductase activity and role in oxidation-reduction process
An14g05920	Has domain(s) with predicted ATP binding, microtubule binding, microtubule motor activity, role in microtubule-based movement and microtubule associated complex localization
An14g05960	Ortholog(s) have endoplasmic reticulum localization
An14g05990	Ortholog of A. nidulans FGSC A4 : AN6868, A. fumigatus Af293 : Afu5g13150, A. oryzae RIB40 : AO090120000440, Aspergillus wentii : Aspwe1_0050582 and Aspergillus sydowii : Aspsy1_0054814
An14g06020	Ortholog(s) have endoplasmic reticulum, nuclear envelope localization
An14g06070	protein of unknown function
An14g06190	Ortholog(s) have cytosol, nucleus localization
An14g06210	Ortholog(s) have phosphatidylinositol transporter activity
An14g06290	Ortholog(s) have role in stress-activated MAPK cascade and mitochondrial ribosome localization
An14g06300	Ortholog(s) have structural constituent of ribosome activity and mitochondrial large ribosomal subunit localization
An14g06310	Ortholog(s) have structural constituent of ribosome activity and mitochondrial large ribosomal subunit localization
An14g06440	Ortholog(s) have Rab guanyl-nucleotide exchange factor activity, role in ER to Golgi vesicle-mediated transport and TRAPPII protein complex, cytosol, nuclear envelope localization
An14g06530	Ortholog(s) have structural constituent of nuclear pore activity, role in nuclear pore organization and cytosol, mitotic spindle pole body, nuclear periphery, nuclear pore inner ring, nuclear pore nuclear basket localization
An14g06550	protein of unknown function
An14g06640	Ortholog(s) have endoplasmic reticulum localization
An14g06730	Ortholog(s) have endoplasmic reticulum localization
An14g06780	Ortholog(s) have nucleolus localization
An14g06820	Ortholog(s) have role in invasive growth in response to glucose limitation, protein urmylation, pseudohyphal growth, tRNA wobble position uridine thiolation and cytosolic tRNA wobble base thiouridylase complex, nucleus localization
An14g06840	Ortholog of A. nidulans FGSC A4 : AN0064, A. fumigatus Af293 : Afu5g12380, A. oryzae RIB40 : AO090120000356, Aspergillus wentii : Aspwe1_0447672 and Aspergillus sydowii : Aspsy1_0101454
An14g06890	Has domain(s) with predicted substrate-specific transmembrane transporter activity, transmembrane transporter activity, role in transmembrane transport and integral component of membrane, membrane localization
An14g06980	Ortholog(s) have role in fatty acid biosynthetic process
An14g07090	Ortholog of Aspergillus brasiliensis : Aspbr1_0025067 and Aspergillus niger ATCC 1015 : 42011-mRNA
An14g07130	Ortholog of A. nidulans FGSC A4 : AN3207, AN1505, A. fumigatus Af293 : Afu2g15470, Afu8g00720, Afu8g05070 and A. niger CBS 513.88 : An07g04980, An16g07680, An14g02720, An15g05540
An14g07140	Ortholog of A. nidulans FGSC A4 : AN7534, A. fumigatus Af293 : Afu1g01380/och4, A. niger CBS 513.88 : An12g07020, Aspergillus versicolor : Aspve1_0085820 and Aspergillus clavatus NRRL 1 : ACLA_033030
An14g07200	Ortholog(s) have catalase activity and role in chanoclavine-I biosynthetic process
An14g07320	Has domain(s) with predicted electron carrier activity, heme binding, iron ion binding, oxidoreductase activity, acting on paired donors, with incorporation or reduction of molecular oxygen activity and role in oxidation-reduction process
An14g07340	protein of unknown function
An14g07360	Has domain(s) with predicted DNA binding, RNA polymerase II transcription factor activity, sequence-specific DNA binding, zinc ion binding activity and role in regulation of transcription, DNA-templated, transcription, DNA-templated
An14g07380	Ortholog(s) have intracellular localization
An15g00080	Ortholog(s) have cytosol localization
An15g00100	Ortholog(s) have U2 snRNP, cytosol localization
An15g00150	C-5 sterol desaturase
An15g00160	Ortholog(s) have cytosol, mitotic spindle, nucleus localization
An15g00190	Ortholog(s) have mitochondrion targeting sequence binding, protein channel activity and role in conidium formation, hyphal growth, protein import into mitochondrial matrix, protein import into mitochondrial outer membrane
An15g00220	Ortholog(s) have role in regulation of transcription from RNA polymerase II promoter and CCR4-NOT complex, cytosol, nucleus localization
An15g00240	Ortholog(s) have GDP binding, RNA pyrophosphohydrolase activity, enzyme regulator activity, phosphodiesterase decapping endonuclease activity
An15g00260	Ortholog of A. fumigatus Af293 : Afu6g05045, A. oryzae RIB40 : AO090701000033, Neosartorya fischeri NRRL 181 : NFIA_051610, Aspergillus wentii : Aspwe1_0024457 and Aspergillus versicolor : Aspve1_0086006
An15g00330	Ortholog of A. nidulans FGSC A4 : AN10825, A. fumigatus Af293 : Afu6g04990, A. oryzae RIB40 : AO090701000039, Neosartorya fischeri NRRL 181 : NFIA_051550 and Aspergillus wentii : Aspwe1_0326806
An15g00340	Ortholog(s) have oxidoreductase activity, role in cytochrome c-heme linkage, mitochondrial membrane organization and extrinsic component of mitochondrial inner membrane localization
An15g00350	Homoaconitate hydratase
An15g00380	Ortholog(s) have role in mitochondrial tRNA wobble uridine modification and mitochondrial inner membrane localization
An15g00420	Ortholog(s) have leucine-tRNA ligase activity, mRNA binding activity, role in Group I intron splicing, leucyl-tRNA aminoacylation, mitochondrial translation and mitochondrion localization
An15g00470	Ortholog(s) have role in establishment or maintenance of cell polarity, hyphal growth and TRAPPII protein complex, cell division site, mitotic spindle pole body localization
An15g00490	Ortholog(s) have RNA polymerase II transcription coactivator activity involved in preinitiation complex assembly activity
An15g00530	Ortholog of A. nidulans FGSC A4 : AN6545, Neosartorya fischeri NRRL 181 : NFIA_051320, Aspergillus wentii : Aspwe1_0024424 and Aspergillus versicolor : Aspve1_0044177
An15g00550	protein of unknown function
An15g00570	Glycinamide ribotide synthetase and aminoimidazole ribotide synthetase/phosphoribosylamine-glycine ligase
An15g00580	Ortholog of A. nidulans FGSC A4 : AN6540, A. fumigatus Af293 : Afu6g04720, A. oryzae RIB40 : AO090701000067, Aspergillus wentii : Aspwe1_0036130 and Aspergillus sydowii : Aspsy1_0051749
An15g00600	protein of unknown function
An15g00610	Imidazoleglycerol-phosphate dehydratase
An15g00630	Mannosyl-inositol phosphorylceramide (MIPC) synthase
An15g00680	Ortholog of A. nidulans FGSC A4 : AN6556, A. fumigatus Af293 : Afu6g04630, A. oryzae RIB40 : AO090701000082, Neosartorya fischeri NRRL 181 : NFIA_051160 and Aspergillus clavatus NRRL 1 : ACLA_095930
An15g00690	Putative NADH:ubiquinone reductase
An15g00700	DNA-directed RNA polymerase
An15g00740	Ortholog of A. nidulans FGSC A4 : AN6562, A. fumigatus Af293 : Afu6g04580, A. oryzae RIB40 : AO090701000088, Aspergillus wentii : Aspwe1_0036108 and Aspergillus sydowii : Aspsy1_0051771
An15g00750	Protein similar to elongation factor 1-gamma 1
An15g00760	protein of unknown function
An15g00770	Ortholog(s) have structural constituent of ribosome activity, role in aerobic respiration and mitochondrial small ribosomal subunit localization
An15g00860	Has domain(s) with predicted ATP binding, protein kinase activity, transferase activity, transferring phosphorus-containing groups activity and role in protein phosphorylation
An15g00890	Ortholog(s) have protein-lysine N-methyltransferase activity, role in peptidyl-lysine monomethylation, regulation of cytoplasmic translation in response to stress and nucleus localization
An15g00910	Ortholog(s) have AMP-activated protein kinase activity, receptor signaling complex scaffold activity
An15g00930	Ortholog(s) have protein kinase activity and role in ubiquinone biosynthetic process via 3,4-dihydroxy-5-polyprenylbenzoate, ubiquinone-6 biosynthetic process
An15g01000	Ortholog(s) have role in mitochondrial tRNA wobble uridine modification and mitochondrion localization
An15g01020	Cardiolipin synthase
An15g01160	Ortholog(s) have RNA helicase activity, role in maturation of SSU-rRNA from tricistronic rRNA transcript (SSU-rRNA, 5.8S rRNA, LSU-rRNA) and 90S preribosome, mitochondrion, nucleolus, small-subunit processome localization
An15g01240	Ortholog(s) have nuclear export signal receptor activity, role in protein export from nucleus and nuclear membrane, nuclear periphery localization
An15g01270	Ortholog(s) have unfolded protein binding activity, role in hyphal growth, mitochondrial respiratory chain complex IV assembly and integral component of mitochondrial inner membrane, plasma membrane localization
An15g01290	Ortholog(s) have role in formation of cytoplasmic translation initiation complex, regulation of mitotic cell cycle, regulation of translation and cytosol, nucleus localization
An15g01360	Has domain(s) with predicted oxidoreductase activity and role in metabolic process
An15g01390	Ortholog(s) have ATPase activity, tRNA binding activity, role in tRNA modification and Elongator holoenzyme complex, cytosol, nucleus localization
An15g01480	Ortholog(s) have role in maturation of 5.8S rRNA from tricistronic rRNA transcript (SSU-rRNA, 5.8S rRNA, LSU-rRNA), maturation of LSU-rRNA from tricistronic rRNA transcript (SSU-rRNA, 5.8S rRNA, LSU-rRNA)
An15g01520	Ortholog of A. nidulans FGSC A4 : AN6615, A. fumigatus Af293 : Afu6g03960, A. oryzae RIB40 : AO090701000149, Aspergillus wentii : Aspwe1_0048642 and Aspergillus sydowii : Aspsy1_0214118
An15g01530	Ortholog(s) have role in intra-S DNA damage checkpoint, mitotic DNA replication checkpoint and checkpoint clamp complex, cytosol, mitotic spindle pole body, nucleolus, site of double-strand break localization
An15g01540	protein of unknown function
An15g01650	Has domain(s) with predicted role in transmembrane transport and integral component of membrane localization
An15g01690	Ortholog(s) have RNA binding activity and cell surface, cytosolic large ribosomal subunit, hyphal cell wall, nucleus, preribosome, large subunit precursor localization
An15g01700	Ortholog(s) have phosphatidic acid binding, phosphatidylinositol-3,5-bisphosphate binding, phosphatidylinositol-3-phosphate binding, phosphatidylinositol-4-phosphate binding, unfolded protein binding activity
An15g01740	Succinate-semialdehyde dehydrogenase (NAD(P)+)
An15g01760	Phosphoribosylpyrophosphate amidotransferase/amidophosphoribosyltransferase
An15g01820	protein of unknown function
An15g01880	Ortholog of Aspergillus acidus : Aspfo1_0190025 and Aspergillus niger ATCC 1015 : 128159-mRNA
An15g01910	Ortholog(s) have ATP binding, ATPase activity, mRNA binding activity and role in poly(A)+ mRNA export from nucleus, ribosomal small subunit biogenesis
An15g02230	protein of unknown function
An15g02320	Ortholog(s) have unfolded protein binding activity, role in mitochondrial proton-transporting ATP synthase complex assembly and mitochondrion localization
An15g02330	protein of unknown function
An15g02340	Argininosuccinate synthase
An15g02360	Acetylornithine aminotransferase
An15g02420	Ortholog of A. nidulans FGSC A4 : AN0978, A. fumigatus Af293 : Afu1g16660, A. niger CBS 513.88 : An06g00820, A. oryzae RIB40 : AO090003000183 and Aspergillus wentii : Aspwe1_0171614
An15g02440	Ortholog(s) have cytosol localization
An15g02490	Ortholog(s) have NAD binding, homoisocitrate dehydrogenase activity, role in lysine biosynthetic process and mitochondrion localization
An15g02550	Ortholog of A. niger CBS 513.88 : An11g08720, An01g00320, An13g03430, An02g01130, An15g04190 and Aspergillus wentii : Aspwe1_0032489, Aspwe1_0173955, Aspwe1_0734444, Aspwe1_0739925
An15g02630	Has domain(s) with predicted oxidoreductase activity, zinc ion binding activity and role in oxidation-reduction process
An15g02660	protein of unknown function
An15g02670	protein of unknown function
An15g02720	protein of unknown function
An15g03090	C-4 sterol decarboxylase
An15g03170	protein of unknown function
An15g03200	Ortholog(s) have thiamine transmembrane transporter activity, role in thiamine pyrophosphate transport and integral component of mitochondrial inner membrane localization
An15g03220	Ortholog(s) have RNA polymerase II activating transcription factor binding, glutathione disulfide oxidoreductase activity
An15g03500	Ortholog of A. fumigatus Af293 : Afu2g14780, Neosartorya fischeri NRRL 181 : NFIA_090010, Aspergillus wentii : Aspwe1_0693082 and Aspergillus clavatus NRRL 1 : ACLA_072700
An15g03670	Ortholog(s) have NURS complex, nuclear body, nuclear chromatin localization
An15g03750	Ortholog(s) have metallopeptidase activity
An15g03780	Ortholog(s) have role in eukaryotic translation initiation factor 3 complex assembly, gamma-tubulin complex localization
An15g03820	Has domain(s) with predicted choline dehydrogenase activity, flavin adenine dinucleotide binding, oxidoreductase activity, acting on CH-OH group of donors activity and role in alcohol metabolic process, oxidation-reduction process
An15g03860	Has domain(s) with predicted amino acid transmembrane transporter activity, role in amino acid transmembrane transport and membrane localization
An15g03930	protein of unknown function
An15g03970	protein of unknown function
An15g04000	protein of unknown function
An15g04060	Putative fructose transporter
An15g04320	Has domain(s) with predicted DNA binding, RNA polymerase II transcription factor activity, sequence-specific DNA binding, zinc ion binding activity and role in regulation of transcription, DNA-templated, transcription, DNA-templated
An15g04450	protein of unknown function
An15g04500	protein of unknown function
An15g04590	Has domain(s) with predicted DNA binding, RNA polymerase II transcription factor activity, sequence-specific DNA binding, zinc ion binding activity and role in regulation of transcription, DNA-templated, transcription, DNA-templated
An15g04750	protein of unknown function
An15g04860	Has domain(s) with predicted transferase activity, transferring hexosyl groups activity and role in lipid glycosylation, metabolic process
An15g05020	Ortholog of A. oryzae RIB40 : AO090010000253, AO090010000280, Neosartorya fischeri NRRL 181 : NFIA_057710 and Aspergillus wentii : Aspwe1_0041484
An15g05050	Has domain(s) with predicted ADP binding, catalytic activity and role in defense response, nucleoside metabolic process
An15g05120	Has domain(s) with predicted hydrolase activity, acting on carbon-nitrogen (but not peptide) bonds, in linear amides activity, role in ceramide metabolic process and integral component of membrane localization
An15g05280	Ortholog of A. niger CBS 513.88 : An09g05350, An08g08140, An04g02780, A. oryzae RIB40 : AO090010000573, Aspergillus wentii : Aspwe1_0101835, Aspwe1_0158805 and Aspergillus versicolor : Aspve1_0158368
An15g05410	Ortholog(s) have identical protein binding, unfolded protein binding activity and role in cellular response to misfolded protein, cellular response to unfolded protein, mRNA export from nucleus in response to heat stress
An15g05510	Ortholog(s) have ferrous iron transmembrane transporter activity, iron ion transmembrane transporter activity
An15g05530	Has domain(s) with predicted role in transmembrane transport and integral component of membrane localization
An15g05550	Ortholog of A. nidulans FGSC A4 : AN7607, A. fumigatus Af293 : Afu2g15480, A. niger CBS 513.88 : An12g07620 and A. oryzae RIB40 : AO090012000281, AO090020000707
An15g06260	Has domain(s) with predicted tRNA binding activity
An15g06270	Has domain(s) with predicted role in transmembrane transport and integral component of membrane localization
An15g06320	Ortholog(s) have role in pre-miRNA processing and cytosol, exosome (RNase complex), nucleus localization
An15g06360	Ortholog(s) have cytosol localization
An15g06370	Ortholog(s) have chaperonin-containing T-complex, nucleus localization
An15g06390	Ortholog(s) have nucleolus localization
An15g06430	Ortholog(s) have role in mitotic sister chromatid cohesion and mating-type region heterochromatin, nuclear mitotic cohesin complex, nuclear pericentric heterochromatin, nuclear subtelomeric heterochromatin localization
An15g06440	Ortholog(s) have protein binding, bridging activity, role in protein import into nucleus and cytoplasm, nuclear envelope localization
An15g06490	Ortholog(s) have cytosol localization
An15g06500	Has domain(s) with predicted protein kinase binding activity, role in regulation of cyclin-dependent protein serine/threonine kinase activity and nucleus localization
An15g06510	protein of unknown function
An15g06550	Has domain(s) with predicted DNA binding, DNA-directed RNA polymerase activity, role in transcription from RNA polymerase III promoter and DNA-directed RNA polymerase III complex localization
An15g06630	Ortholog of Aspergillus tubingensis : Asptu1_0059539 and Aspergillus acidus : Aspfo1_0061082
An15g06690	Ortholog(s) have endoplasmic reticulum localization
An15g06730	Ortholog(s) have pseudouridine synthase activity, role in tRNA pseudouridine synthesis and cytosol, mitochondrion, nucleus localization
An15g06740	Ortholog(s) have structural constituent of ribosome activity, role in translation and cytosolic large ribosomal subunit, nucleus localization
An15g06790	Ortholog(s) have cytosol localization
An15g06980	Has domain(s) with predicted DNA binding, RNA polymerase II transcription factor activity, sequence-specific DNA binding, zinc ion binding activity and role in regulation of transcription, DNA-templated, transcription, DNA-templated
An15g07120	Ortholog(s) have L-proline transmembrane transporter activity, role in proline transport and fungal-type vacuole, plasma membrane localization
An15g07250	Ortholog of A. niger CBS 513.88 : An12g09500, Aspergillus versicolor : Aspve1_0043480, Aspve1_0089164, Aspergillus clavatus NRRL 1 : ACLA_004180 and Aspergillus niger ATCC 1015 : 42045-mRNA
An15g07400	protein of unknown function
An15g07500	Putative ribokinase
An15g07680	protein of unknown function
An15g07750	Ortholog of Aspergillus tubingensis : Asptu1_0078756
An15g07760	Mannan endo-1,4-beta-mannosidase
An16g00090	Has domain(s) with predicted role in transmembrane transport and integral component of membrane localization
An16g00100	protein of unknown function
An16g00120	Mitochondrial malate dehydrogenase
An16g00140	Ortholog(s) have 4-hydroxy-4-methyl-2-oxoglutarate aldolase activity, oxaloacetate decarboxylase activity and role in protocatechuate catabolic process
An16g00150	Has domain(s) with predicted DNA binding, RNA polymerase II transcription factor activity, sequence-specific DNA binding, zinc ion binding activity and role in regulation of transcription, DNA-templated, transcription, DNA-templated
An16g00270	protein of unknown function
An16g00350	Ortholog of A. oryzae RIB40 : AO090138000093, Aspergillus wentii : Aspwe1_0115016, Aspergillus niger ATCC 1015 : 184233-mRNA and Aspergillus zonatus : Aspzo1_0167157
An16g00420	Has domain(s) with predicted metal ion binding activity
An16g00430	Ortholog(s) have role in negative regulation of transcription from RNA polymerase II promoter, regulation of nitrogen utilization and nucleus localization
An16g00460	Has domain(s) with predicted role in transmembrane transport and integral component of membrane localization
An16g00520	Has domain(s) with predicted FAD binding, oxidoreductase activity and role in metabolic process
An16g00720	Has domain(s) with predicted role in transmembrane transport and integral component of membrane localization
An16g00770	Has domain(s) with predicted role in transmembrane transport and integral component of membrane localization
An16g00800	Ortholog(s) have spermidine transmembrane transporter activity, spermine transmembrane transporter activity and role in polyamine transmembrane transport, putrescine transport, spermidine transport, spermine transport
An16g00900	Ortholog of A. fumigatus Af293 : Afu3g13760, A. oryzae RIB40 : AO090023000181, AO090011000107, Neosartorya fischeri NRRL 181 : NFIA_063490 and Aspergillus wentii : Aspwe1_0041303
An16g00950	protein of unknown function
An16g01070	Has domain(s) with predicted DNA binding, RNA polymerase II transcription factor activity, sequence-specific DNA binding, zinc ion binding activity and role in regulation of transcription, DNA-templated, transcription, DNA-templated
An16g01150	Ortholog(s) have ferric-chelate reductase activity, role in cellular iron ion homeostasis, cellular response to iron ion starvation, siderophore transport and plasma membrane localization
An16g01160	protein of unknown function
An16g01390	Ortholog(s) have role in positive regulation of transcription from RNA polymerase II promoter, short-chain fatty acid catabolic process
An16g01480	Ortholog(s) have deoxyhypusine synthase activity, role in peptidyl-lysine modification to peptidyl-hypusine and cytosol, nucleus localization
An16g01500	Ortholog(s) have rRNA (cytosine-C5-)-methyltransferase activity and role in assembly of large subunit precursor of preribosome, maturation of LSU-rRNA from tricistronic rRNA transcript (SSU-rRNA, 5.8S rRNA, LSU-rRNA), rRNA base methylation
An16g01520	Ortholog(s) have role in ascospore formation, conidium formation, hyphal growth, regulation of ascospore formation, regulation of meiosis I and regulation of mitotic nuclear division, more
An16g01560	Ortholog(s) have tRNA (adenine-N1-)-methyltransferase activity, role in tRNA methylation and nucleus, tRNA (m1A) methyltransferase complex localization
An16g01640	Putative zinc-binding transcription factor, involved in regulation of galactose catabolism via the oxidoreductive pathway
An16g01800	Has domain(s) with predicted nucleic acid binding, nucleotide binding activity
An16g01890	Ortholog of A. nidulans FGSC A4 : AN11033, A. fumigatus Af293 : Afu5g02050, A. oryzae RIB40 : AO090003001318, Aspergillus wentii : Aspwe1_0116157 and Aspergillus sydowii : Aspsy1_0207101
An16g01940	Has domain(s) with predicted role in transmembrane transport and integral component of membrane localization
An16g02020	Putative multicopper oxidase
An16g02080	Ortholog(s) have RecQ helicase-Topo III complex localization
An16g02120	Ortholog(s) have nuclear export signal receptor activity, role in protein export from nucleus, tRNA re-export from nucleus and cytosol, nuclear envelope localization
An16g02190	Has domain(s) with predicted proline racemase activity
An16g02200	Ortholog(s) have cytosol, nucleus localization
An16g02320	Ortholog of Aspergillus tubingensis : Asptu1_0056734, Asptu1_0924756, Aspergillus brasiliensis : Aspbr1_0506890, Aspergillus acidus : Aspfo1_0065395 and Aspergillus versicolor : Aspve1_0082811
An16g02380	Putative galactopyranose mutase
An16g02440	Ortholog of A. nidulans FGSC A4 : AN3023, A. fumigatus Af293 : Afu3g08870, A. oryzae RIB40 : AO090005001347, Neosartorya fischeri NRRL 181 : NFIA_068250 and Aspergillus wentii : Aspwe1_0041800
An16g02460	COPI complex. alpha subunit
An16g02470	Sulfhydryl oxidase
An16g02490	Beta-adaptin
An16g02510	Putative alcohol dehydrogenase (catalyzed by glycerol dehydrogenase II (NADP+)
An16g02520	Threonine synthase
An16g02540	Ortholog(s) have role in fungal-type cell wall organization and hyphal cell wall localization
An16g02580	Ortholog of A. nidulans FGSC A4 : AN11699, A. fumigatus Af293 : Afu3g09040, A. oryzae RIB40 : AO090005001362, Aspergillus wentii : Aspwe1_0041786 and Aspergillus sydowii : Aspsy1_0146567
An16g02660	Ortholog(s) have mitochondrion localization
An16g02750	Has domain(s) with predicted prenyltransferase activity and integral component of membrane localization
An16g02810	Ortholog of Aspergillus tubingensis : Asptu1_0190196, Aspergillus brasiliensis : Aspbr1_0585332, Aspergillus kawachii : Aspka1_0175119 and Aspergillus acidus : Aspfo1_0032976
An16g02940	Has domain(s) with predicted ribosome binding, translation initiation factor activity, role in regulation of translational initiation and eukaryotic translation initiation factor 3 complex localization
An16g02950	Ortholog(s) have role in maturation of SSU-rRNA and cytosol, nucleolus localization
An16g02960	Has domain(s) with predicted oxidoreductase activity, acting on a sulfur group of donors, oxygen as acceptor, prenylcysteine oxidase activity and role in oxidation-reduction process, prenylcysteine catabolic process
An16g02970	Glycine hydroxymethyltransferase/serine hydroxymethyltransferase
An16g02990	Phosphoglycerate mutase
An16g03060	DNA-directed DNA polymerase
An16g03070	Ortholog of A. nidulans FGSC A4 : AN3068, A. fumigatus Af293 : Afu3g09570, Aspergillus wentii : Aspwe1_0065972, Aspergillus sydowii : Aspsy1_0029214 and Aspergillus terreus NIH2624 : ATET_01537
An16g03090	Ortholog(s) have mRNA binding activity, role in rRNA processing and 90S preribosome, box C/D snoRNP complex, small-subunit processome localization
An16g03100	Ortholog(s) have role in cellular response to drug and chaperonin-containing T-complex, nucleus localization
An16g03130	Ortholog(s) have asparagine-tRNA ligase activity, role in mitochondrial asparaginyl-tRNA aminoacylation and mitochondrion localization
An16g03140	Has domain(s) with predicted transferase activity, transferring acyl groups other than amino-acyl groups activity
An16g03190	Ortholog(s) have role in negative regulation of conjugation with cellular fusion and cytosol, mitotic spindle pole body, nucleus localization
An16g03210	protein of unknown function
An16g03260	protein of unknown function
An16g03350	Ortholog of Aspergillus tubingensis : Asptu1_0029823, Aspergillus kawachii : Aspka1_0175157 and Aspergillus acidus : Aspfo1_0060682
An16g03380	Ortholog(s) have snoRNA binding activity
An16g03540	Ortholog(s) have 3'-5'-exoribonuclease activity
An16g03590	Putative phosphatidylinositol/-choline transfer protein
An16g03620	Ortholog of A. nidulans FGSC A4 : AN4994, A. fumigatus Af293 : Afu3g09935, A. oryzae RIB40 : AO090003000512, Aspergillus glaucus : Aspgl1_0065702 and Neosartorya fischeri NRRL 181 : NFIA_067360
An16g03910	Electron-transferring flavoprotein dehydrogenase
An16g03950	Ortholog(s) have extracellular region localization
An16g04000	Has domain(s) with predicted DNA binding, RNA polymerase II transcription factor activity, sequence-specific DNA binding, zinc ion binding activity and role in regulation of transcription, DNA-templated, transcription, DNA-templated
An16g04080	Ortholog(s) have cytoplasmic mRNA processing body localization
An16g04100	Ortholog(s) have cytosol, nucleus localization
An16g04150	Has domain(s) with predicted nucleus localization
An16g04170	Acetolactate synthase
An16g04190	protein of unknown function
An16g04210	Has domain(s) with predicted FAD binding, oxidoreductase activity and role in metabolic process
An16g04260	Ortholog of A. nidulans FGSC A4 : AN4952, A. fumigatus Af293 : Afu3g10350, A. oryzae RIB40 : AO090003000585, Aspergillus wentii : Aspwe1_0358461 and Aspergillus sydowii : Aspsy1_0029588
An16g04270	Ortholog(s) have protein transporter activity and role in intracellular protein transport, protein retention in Golgi apparatus, retrograde transport, endosome to Golgi
An16g04290	protein of unknown function
An16g04340	Ortholog of A. nidulans FGSC A4 : AN4946, A. fumigatus Af293 : Afu3g10410, A. oryzae RIB40 : AO090003000590, Aspergillus wentii : Aspwe1_0169033 and Aspergillus sydowii : Aspsy1_0087645
An16g04370	Ortholog of A. nidulans FGSC A4 : AN2806, A. niger CBS 513.88 : An14g05270, An11g10010, An14g07230, An15g00800, A. oryzae RIB40 : AO090103000150, AO090113000067 and Aspergillus wentii : Aspwe1_0117492
An16g04580	Has domain(s) with predicted translation initiation factor activity and eukaryotic translation initiation factor 3 complex localization
An16g04590	protein of unknown function
An16g04690	Ortholog(s) have role in ribosomal small subunit assembly and cytosol localization
An16g04700	Ortholog(s) have mitochondrial ribosome localization
An16g04880	Ortholog(s) have ATPase activity, protein heterodimerization activity, role in fatty acid metabolic process, protein import into peroxisome matrix, receptor recycling and cytosol, peroxisomal membrane localization
An16g04890	Ortholog(s) have ATP-dependent 3'-5' DNA helicase activity, single-stranded DNA binding, single-stranded DNA-dependent ATP-dependent DNA helicase activity and MCM complex, MCM core complex, nuclear chromatin localization
An16g04930	Ortholog(s) have protein kinase activator activity, structural constituent of ribosome activity, role in cytoplasmic translation, positive regulation of protein kinase activity and cytosolic large ribosomal subunit localization
An16g04940	Ortholog(s) have role in rRNA export from nucleus and nucleolus localization
An16g04950	Ortholog(s) have cytosol, nucleus localization
An16g04960	Carbamoyl-phosphate synthetase, aspartate transcarbamylase, and glutamine amidotransferase
An16g04970	Carbamoyl-phosphate synthetase, aspartate transcarbamylase, and glutamine amidotransferase
An16g05050	Ortholog(s) have cytosol, nuclear envelope localization
An16g05090	Putative mitochondrial heat shock protein
An16g05130	Ortholog(s) have S-adenosylmethionine-dependent methyltransferase activity and role in protein methylation
An16g05210	Ortholog of Aspergillus brasiliensis : Aspbr1_0055105, Aspergillus acidus : Aspfo1_0060545 and Aspergillus carbonarius ITEM 5010 : Acar5010_514793
An16g05260	Ortholog(s) have cytosol, eukaryotic 43S preinitiation complex, eukaryotic translation initiation factor 3 complex, eIF3e, eukaryotic translation initiation factor 3 complex, eIF3m, nucleus localization
An16g05370	Ortholog(s) have GTPase activator activity and role in COPI coating of Golgi vesicle, ER to Golgi vesicle-mediated transport, retrograde vesicle-mediated transport, Golgi to ER
An16g05400	Ortholog(s) have U1 snRNP, cytosol localization
An16g05430	Ortholog of A. nidulans FGSC A4 : AN6038, A. fumigatus Af293 : Afu2g09780, A. oryzae RIB40 : AO090011000660, Aspergillus wentii : Aspwe1_0045086 and Aspergillus sydowii : Aspsy1_0132339
An16g05460	Ortholog(s) have mitochondrion localization
An16g05470	Has domain(s) with predicted nucleic acid binding, nucleotide binding activity
An16g05480	Has domain(s) with predicted ATP binding, protein kinase activity, transferase activity, transferring phosphorus-containing groups activity and role in protein phosphorylation
An16g05790	Has domain(s) with predicted catalytic activity and role in metabolic process
An16g05800	protein of unknown function
An16g05880	Ortholog of A. oryzae RIB40 : AO090005000050, AO090010000520, Aspergillus wentii : Aspwe1_0051816, Aspergillus terreus NIH2624 : ATET_01221 and Aspergillus carbonarius ITEM 5010 : Acar5010_206643
An16g06010	Putative phosphoglycerate mutase
An16g06030	Ortholog of Aspergillus brasiliensis : Aspbr1_0087608
An16g06120	Putative 1,3-beta-glucanosyltransferase
An16g06160	Has domain(s) with predicted catalytic activity and role in nucleoside metabolic process
An16g06210	Putative benzonitrilase
An16g06400	Ortholog(s) have single-stranded DNA binding activity and role in DNA strand renaturation, cellular response to drug, interstrand cross-link repair, mitochondrial genome maintenance, recombinational repair
An16g06450	Ortholog(s) have tetrahydroxynaphthalene reductase activity, versicolorin reductase activity
An16g06470	Acyldihydroxyacetonephosphate reductase/acylglyceronephosphate reductase
An16g06520	Ortholog of Aspergillus tubingensis : Asptu1_0043004, Aspergillus brasiliensis : Aspbr1_0125280, Aspergillus kawachii : Aspka1_0175374 and Aspergillus acidus : Aspfo1_0045967
An16g06540	Has domain(s) with predicted oxidoreductase activity, zinc ion binding activity and role in oxidation-reduction process
An16g06640	Has domain(s) with predicted DNA binding, RNA polymerase II transcription factor activity, sequence-specific DNA binding, zinc ion binding activity and role in regulation of transcription, DNA-templated, transcription, DNA-templated
An16g06845	Has domain(s) with predicted DNA binding, RNA binding activity and role in RNA metabolic process
An16g06870	Ortholog of Aspergillus acidus : Aspfo1_0134687
An16g06900	Ortholog of Aspergillus acidus : Aspfo1_0134552
An16g06920	protein of unknown function
An16g07300	Ortholog(s) have role in cellular response to drug, endonucleolytic cleavage in 5'-ETS of tricistronic rRNA transcript (SSU-rRNA, 5.8S rRNA and LSU-rRNA), more
An16g07400	Methylenetetrahydrofolate dehydrogenase (NAD+)
An16g07410	F1F0-ATPase complex subunit
An16g07600	protein of unknown function
An16g07770	Ortholog of Aspergillus tubingensis : Asptu1_0929539
An16g07870	Has domain(s) with predicted phosphotransferase activity, for other substituted phosphate groups activity, role in phospholipid biosynthetic process and membrane localization
An16g07990	Ortholog of A. nidulans FGSC A4 : AN10201, A. fumigatus Af293 : Afu8g04826, A. oryzae RIB40 : AO090005000664, Neosartorya fischeri NRRL 181 : NFIA_097640 and Aspergillus wentii : Aspwe1_0645178
An16g08000	Has domain(s) with predicted catalytic activity, ribonuclease activity and role in tRNA processing
An16g08010	Ortholog(s) have protein kinase activity
An16g08020	Has domain(s) with predicted ATP binding, aminoacyl-tRNA editing activity, aminoacyl-tRNA ligase activity, valine-tRNA ligase activity and role in tRNA aminoacylation for protein translation, valyl-tRNA aminoacylation
An16g08030	Ortholog(s) have 5S rRNA binding, 7S RNA binding, single-stranded RNA binding activity
An16g08120	Ortholog(s) have role in spliceosomal conformational changes to generate catalytic conformation and U5 snRNP, cytosol, spliceosomal complex localization
An16g08220	Has domain(s) with predicted role in ribosome biogenesis and nucleolus localization
An16g08380	Ortholog(s) have U4/U6 x U5 tri-snRNP complex, cytosol localization
An16g08390	Ortholog(s) have protein serine/threonine phosphatase activity, role in protein dephosphorylation and mitochondrion, nuclear envelope localization
An16g08460	Ortholog(s) have protein binding, bridging, ubiquitin binding activity, role in actin cortical patch assembly, actin filament polymerization, endocytosis, hyphal growth and actin cortical patch, mating projection tip, nucleus localization
An16g08540	Ortholog(s) have microtubule plus-end binding activity and role in ascospore formation, dynein-driven meiotic oscillatory nuclear movement, syncytium formation by plasma membrane fusion
An16g08620	Ortholog(s) have mRNA cleavage and polyadenylation specificity factor complex localization
An16g08630	Ortholog of A. nidulans FGSC A4 : AN1453, A. fumigatus Af293 : Afu8g04410, Aspergillus wentii : Aspwe1_0117354, Aspergillus sydowii : Aspsy1_0143599 and Aspergillus terreus NIH2624 : ATET_00054
An16g08640	Ortholog(s) have nucleolus localization
An16g08710	Ortholog(s) have RNA polymerase III activity and role in tRNA transcription from RNA polymerase III promoter, transcription initiation from RNA polymerase III type 2 promoter
An16g08730	Ortholog(s) have protein-histidine N-methyltransferase activity, role in peptidyl-histidine methylation, to form tele-methylhistidine and cytosol, nucleus localization
[truncated: 162 more rows]

## Sheet: Age2 0.5 GO BP
ID	Name	Bgd count	Result count	Result gene list	Pct of bgd	Fold enrichment	Odds ratio	P-value	Benjamini	Bonferroni
GO:0006412	translation	201	157	An01g02840,An01g02880,An01g02900,An01g03110,An01g03160,An01g03260,An01g03460,An01g03580,An01g03650,An01g04240,An01g04740,An01g06230,An01g07370,An01g07430,An01g09500,An01g10990,An01g12420,An01g13190,An01g13830,An01g14080,An02g01740,An02g02010,An02g03110,An02g03950,An02g04300,An02g04880,An02g05700,An02g06050,An02g06130,An02g06390,An02g06710,An02g07010,An02g07260,An02g08080,An02g08600,An02g09190,An0…	78.1	5.08	21.12	7.51709677456e-89	2.16191703236e-85	2.16191703236e-85
GO:1901566	organonitrogen compound biosynthetic process	706	312	An01g00100,An01g01130,An01g02840,An01g02880,An01g02900,An01g03110,An01g03160,An01g03260,An01g03460,An01g03580,An01g03650,An01g04240,An01g04250,An01g04740,An01g06230,An01g06560,An01g07370,An01g07430,An01g07910,An01g08090,An01g09500,An01g09910,An01g10880,An01g10990,An01g11650,An01g11720,An01g11790,An01g11930,An01g12420,An01g12570,An01g13160,An01g13190,An01g13830,An01g13920,An01g14080,An01g14110,An0…	44.2	2.88	4.93	2.30893262054e-79	3.32024510833e-76	6.64049021667e-76
GO:0043043	peptide biosynthetic process	263	173	An01g01130,An01g02840,An01g02880,An01g02900,An01g03110,An01g03160,An01g03260,An01g03460,An01g03580,An01g03650,An01g04240,An01g04740,An01g06230,An01g07370,An01g07430,An01g08090,An01g09500,An01g10990,An01g12420,An01g13190,An01g13830,An01g13920,An01g14080,An02g01740,An02g02010,An02g03110,An02g03950,An02g04300,An02g04880,An02g05700,An02g06050,An02g06130,An02g06390,An02g06710,An02g07010,An02g07260,An0…	65.8	4.28	11.43	5.2839904622e-78	5.06558552309e-75	1.51967565693e-74
GO:0010467	gene expression	905	361	An01g00070,An01g00150,An01g02100,An01g02200,An01g02210,An01g02840,An01g02880,An01g02900,An01g03080,An01g03110,An01g03160,An01g03260,An01g03460,An01g03580,An01g03650,An01g03760,An01g04240,An01g04410,An01g04640,An01g04740,An01g05500,An01g05740,An01g05780,An01g06230,An01g07370,An01g07430,An01g07520,An01g08230,An01g09040,An01g09170,An01g09180,An01g09490,An01g09500,An01g10150,An01g10270,An01g10700,An0…	39.9	2.6	4.19	2.36200325342e-77	1.69828033921e-74	6.79312135684e-74
GO:0006518	peptide metabolic process	285	176	An01g01130,An01g02840,An01g02880,An01g02900,An01g03110,An01g03160,An01g03260,An01g03460,An01g03580,An01g03650,An01g04240,An01g04740,An01g06230,An01g07370,An01g07430,An01g08090,An01g09500,An01g10990,An01g12420,An01g13190,An01g13830,An01g13920,An01g14080,An02g01740,An02g02010,An02g03110,An02g03950,An02g04300,An02g04880,An02g05700,An02g06050,An02g06130,An02g06390,An02g06710,An02g07010,An02g07260,An0…	61.8	4.02	9.6	7.11229045158e-73	4.09098946775e-70	2.04549473387e-69
GO:0034641	cellular nitrogen compound metabolic process	1630	518	An01g00070,An01g00100,An01g00130,An01g00150,An01g00970,An01g01130,An01g02100,An01g02200,An01g02210,An01g02840,An01g02880,An01g02900,An01g03080,An01g03110,An01g03160,An01g03260,An01g03460,An01g03580,An01g03650,An01g03760,An01g04240,An01g04250,An01g04640,An01g04740,An01g05190,An01g05500,An01g05740,An01g05780,An01g06110,An01g06180,An01g06230,An01g07370,An01g07430,An01g07520,An01g07910,An01g08090,An0…	31.8	2.07	3.06	1.37171787558e-71	6.57510101693e-69	3.94506061016e-68
GO:0043604	amide biosynthetic process	328	189	An01g00100,An01g01130,An01g02840,An01g02880,An01g02900,An01g03110,An01g03160,An01g03260,An01g03460,An01g03580,An01g03650,An01g04240,An01g04740,An01g06230,An01g07370,An01g07430,An01g07910,An01g08090,An01g09500,An01g10990,An01g12420,An01g13190,An01g13830,An01g13920,An01g14080,An02g01740,An02g02010,An02g03110,An02g03950,An02g04300,An02g04880,An02g05700,An02g06050,An02g06130,An02g06390,An02g06710,An0…	57.6	3.75	8.11	3.86844718185e-71	1.58937915643e-68	1.1125654095e-67
GO:0043603	cellular amide metabolic process	390	200	An01g00100,An01g01130,An01g02840,An01g02880,An01g02900,An01g03110,An01g03160,An01g03260,An01g03460,An01g03580,An01g03650,An01g04240,An01g04740,An01g06230,An01g07370,An01g07430,An01g07910,An01g08090,An01g09500,An01g10990,An01g12420,An01g13190,An01g13830,An01g13920,An01g14080,An02g01740,An02g02010,An02g03110,An02g03950,An02g04300,An02g04880,An02g05700,An02g06050,An02g06130,An02g06320,An02g06390,An0…	51.3	3.34	6.29	1.34261766312e-63	4.82671049892e-61	3.86136839914e-60
GO:0009987	cellular process	3847	917	An01g00050,An01g00060,An01g00070,An01g00100,An01g00130,An01g00150,An01g00710,An01g00970,An01g01130,An01g01600,An01g02000,An01g02100,An01g02200,An01g02210,An01g02750,An01g02810,An01g02840,An01g02880,An01g02900,An01g03080,An01g03110,An01g03120,An01g03160,An01g03260,An01g03460,An01g03580,An01g03640,An01g03650,An01g03760,An01g04240,An01g04250,An01g04410,An01g04430,An01g04470,An01g04590,An01g04640,An0…	23.8	1.55	2.26	2.18916918482e-61	6.99561175061e-59	6.29605057555e-58
GO:0042254	ribosome biogenesis	163	118	An01g00150,An01g02880,An01g03080,An01g03160,An01g03760,An01g04240,An01g04590,An01g04740,An01g05500,An01g05780,An01g07520,An01g09040,An01g09170,An01g09490,An01g10270,An01g12230,An01g13190,An02g01590,An02g01600,An02g01970,An02g02900,An02g03350,An02g03520,An02g03950,An02g04220,An02g04980,An02g05650,An02g06050,An02g06130,An02g06390,An02g07010,An02g08430,An02g09170,An02g09200,An02g09260,An02g13840,An0…	72.4	4.71	15.22	1.91530977452e-60	5.11796719653e-58	5.50843091151e-57
GO:0022613	ribonucleoprotein complex biogenesis	188	128	An01g00150,An01g02880,An01g03080,An01g03160,An01g03760,An01g04240,An01g04590,An01g04740,An01g05500,An01g05780,An01g07520,An01g09040,An01g09170,An01g09490,An01g10270,An01g12230,An01g13190,An02g01590,An02g01600,An02g01970,An02g02900,An02g03180,An02g03350,An02g03520,An02g03950,An02g04220,An02g04980,An02g05650,An02g06050,An02g06130,An02g06390,An02g07010,An02g08430,An02g09170,An02g09200,An02g09260,An0…	68.1	4.43	12.43	1.95749788463e-60	5.11796719653e-58	5.62976391619e-57
GO:0034660	ncRNA metabolic process	235	145	An01g00070,An01g00130,An01g00150,An01g02100,An01g02200,An01g02210,An01g03080,An01g03160,An01g03650,An01g03760,An01g04640,An01g05500,An01g05780,An01g07520,An01g08230,An01g09040,An01g09170,An01g09490,An01g09500,An01g10270,An01g10700,An01g10760,An01g10990,An01g11720,An01g11950,An01g12180,An01g12230,An02g01600,An02g01740,An02g01970,An02g02010,An02g02900,An02g03350,An02g03520,An02g04220,An02g04880,An0…	61.7	4.02	9.44	5.90849605303e-60	1.41606955404e-57	1.69928346485e-56
GO:0006807	nitrogen compound metabolic process	2472	657	An01g00070,An01g00100,An01g00130,An01g00150,An01g00970,An01g01130,An01g02000,An01g02100,An01g02200,An01g02210,An01g02840,An01g02880,An01g02900,An01g03080,An01g03110,An01g03160,An01g03260,An01g03460,An01g03580,An01g03650,An01g03760,An01g04240,An01g04250,An01g04410,An01g04470,An01g04640,An01g04740,An01g05190,An01g05310,An01g05500,An01g05740,An01g05760,An01g05780,An01g06110,An01g06180,An01g06230,An0…	26.6	1.73	2.43	4.05658269588e-58	8.97440910259e-56	1.16667318334e-54
GO:1901576	organic substance biosynthetic process	1493	458	An01g00050,An01g00060,An01g00100,An01g01130,An01g02200,An01g02810,An01g02840,An01g02880,An01g02900,An01g03110,An01g03160,An01g03260,An01g03460,An01g03580,An01g03650,An01g04240,An01g04250,An01g04640,An01g04740,An01g05740,An01g06110,An01g06230,An01g06560,An01g07370,An01g07430,An01g07910,An01g08090,An01g09180,An01g09500,An01g09910,An01g10150,An01g10880,An01g10990,An01g11370,An01g11650,An01g11720,An0…	30.7	2.0	2.83	3.55670616095e-57	7.30649065636e-55	1.02290869189e-53
GO:0044249	cellular biosynthetic process	1480	454	An01g00050,An01g00060,An01g00100,An01g01130,An01g02200,An01g02810,An01g02840,An01g02880,An01g02900,An01g03110,An01g03160,An01g03260,An01g03460,An01g03580,An01g03650,An01g04240,An01g04250,An01g04640,An01g04740,An01g05740,An01g06110,An01g06230,An01g06560,An01g07370,An01g07430,An01g07910,An01g08090,An01g09180,An01g09500,An01g09910,An01g10150,An01g10880,An01g10990,An01g11370,An01g11650,An01g11790,An0…	30.7	2.0	2.82	1.2860185385e-56	2.46572621115e-54	3.69858931673e-53
GO:0009058	biosynthetic process	1577	472	An01g00050,An01g00060,An01g00100,An01g01130,An01g01600,An01g02200,An01g02810,An01g02840,An01g02880,An01g02900,An01g03110,An01g03160,An01g03260,An01g03460,An01g03580,An01g03650,An01g04240,An01g04250,An01g04640,An01g04740,An01g05740,An01g06110,An01g06230,An01g06560,An01g07370,An01g07430,An01g07910,An01g08090,An01g09180,An01g09500,An01g09910,An01g10150,An01g10880,An01g10990,An01g11370,An01g11650,An0…	29.9	1.95	2.73	1.59955697976e-55	2.87520367112e-53	4.60032587379e-52
GO:0044271	cellular nitrogen compound biosynthetic process	938	329	An01g00100,An01g01130,An01g02200,An01g02840,An01g02880,An01g02900,An01g03110,An01g03160,An01g03260,An01g03460,An01g03580,An01g03650,An01g04240,An01g04250,An01g04640,An01g04740,An01g05740,An01g06230,An01g07370,An01g07430,An01g07910,An01g08090,An01g09180,An01g09500,An01g10150,An01g10880,An01g10990,An01g11370,An01g11650,An01g11790,An01g11950,An01g12410,An01g12420,An01g12710,An01g13190,An01g13830,An0…	35.1	2.28	3.33	2.08824274887e-54	3.53281537985e-52	6.00578614574e-51
GO:0044237	cellular metabolic process	2973	739	An01g00050,An01g00060,An01g00070,An01g00100,An01g00130,An01g00150,An01g00710,An01g00970,An01g01130,An01g02000,An01g02100,An01g02200,An01g02210,An01g02810,An01g02840,An01g02880,An01g02900,An01g03080,An01g03110,An01g03160,An01g03260,An01g03460,An01g03580,An01g03650,An01g03760,An01g04240,An01g04250,An01g04410,An01g04470,An01g04640,An01g04650,An01g04740,An01g05190,An01g05310,An01g05500,An01g05740,An0…	24.9	1.62	2.25	9.11256393579e-54	1.45598521552e-51	2.62077338793e-50
GO:0034470	ncRNA processing	177	110	An01g00070,An01g00150,An01g02100,An01g02210,An01g03080,An01g03160,An01g03760,An01g05500,An01g05780,An01g07520,An01g08230,An01g09040,An01g09170,An01g09490,An01g10270,An01g10700,An01g10760,An01g11720,An01g12180,An01g12230,An02g01600,An02g01740,An02g01970,An02g02900,An02g03350,An02g03520,An02g04220,An02g04980,An02g06050,An02g06130,An02g07010,An02g09170,An02g09200,An02g09260,An02g12030,An02g13840,An0…	62.1	4.05	9.48	4.5763682326e-46	6.92717633524e-44	1.3161635037e-42
GO:0006396	RNA processing	283	144	An01g00070,An01g00150,An01g02100,An01g02210,An01g03080,An01g03160,An01g03760,An01g05500,An01g05780,An01g07520,An01g08230,An01g09040,An01g09170,An01g09490,An01g10270,An01g10700,An01g10760,An01g11720,An01g12180,An01g12230,An02g01600,An02g01740,An02g01970,An02g02900,An02g03180,An02g03350,An02g03520,An02g04220,An02g04980,An02g05690,An02g06050,An02g06130,An02g07010,An02g09170,An02g09200,An02g09260,An0…	50.9	3.31	6.04	2.99546151378e-45	4.30747365682e-43	8.61494731363e-42
GO:0044238	primary metabolic process	2898	696	An01g00050,An01g00060,An01g00070,An01g00100,An01g00130,An01g00150,An01g00970,An01g01130,An01g02000,An01g02100,An01g02200,An01g02210,An01g02810,An01g02840,An01g02880,An01g02900,An01g03080,An01g03110,An01g03160,An01g03260,An01g03460,An01g03580,An01g03650,An01g03760,An01g04240,An01g04410,An01g04470,An01g04640,An01g04740,An01g05190,An01g05310,An01g05500,An01g05740,An01g05760,An01g05780,An01g06110,An0…	24.0	1.56	2.09	7.31381626327e-44	1.0016445511e-41	2.10345355732e-40
GO:0071704	organic substance metabolic process	3266	761	An01g00050,An01g00060,An01g00070,An01g00100,An01g00130,An01g00150,An01g00710,An01g00970,An01g01130,An01g02000,An01g02100,An01g02200,An01g02210,An01g02810,An01g02840,An01g02880,An01g02900,An01g03080,An01g03110,An01g03160,An01g03260,An01g03460,An01g03580,An01g03650,An01g03760,An01g04240,An01g04250,An01g04410,An01g04470,An01g04640,An01g04740,An01g05190,An01g05310,An01g05500,An01g05740,An01g05760,An0…	23.3	1.52	2.04	1.50170000214e-43	1.96313145734e-41	4.31888920615e-40
GO:0006364	rRNA processing	108	79	An01g00150,An01g03080,An01g03160,An01g03760,An01g05500,An01g05780,An01g07520,An01g09040,An01g09170,An01g09490,An01g10270,An01g12230,An02g01600,An02g01970,An02g02900,An02g03350,An02g03520,An02g04220,An02g04980,An02g06050,An02g06130,An02g07010,An02g09170,An02g09200,An02g09260,An02g13840,An02g14340,An02g14660,An04g01900,An04g01930,An04g05850,An04g08790,An04g09100,An07g02960,An07g06520,An07g06640,An0…	73.1	4.76	15.54	2.61413462443e-41	3.26880486081e-39	7.51825117986e-38
GO:0016072	rRNA metabolic process	115	81	An01g00150,An01g03080,An01g03160,An01g03760,An01g04640,An01g05500,An01g05780,An01g07520,An01g09040,An01g09170,An01g09490,An01g10270,An01g12230,An02g01600,An02g01970,An02g02900,An02g03350,An02g03520,An02g04220,An02g04980,An02g06050,An02g06130,An02g07010,An02g09170,An02g09200,An02g09260,An02g13840,An02g14340,An02g14660,An04g01900,An04g01930,An04g05850,An04g08790,An04g09100,An07g02960,An07g06520,An0…	70.4	4.59	13.6	2.67276777054e-40	3.2028667117e-38	7.68688010807e-37
GO:1901564	organonitrogen compound metabolic process	1585	434	An01g00100,An01g00130,An01g01130,An01g02000,An01g02840,An01g02880,An01g02900,An01g03110,An01g03160,An01g03260,An01g03460,An01g03580,An01g03650,An01g04240,An01g04250,An01g04410,An01g04470,An01g04740,An01g05310,An01g05760,An01g06110,An01g06180,An01g06230,An01g06470,An01g06560,An01g07370,An01g07430,An01g07910,An01g08090,An01g08160,An01g09500,An01g09910,An01g10880,An01g10990,An01g11650,An01g11720,An0…	27.4	1.78	2.35	1.8178918636e-39	2.09130279988e-37	5.2282569997e-36
GO:0016070	RNA metabolic process	740	252	An01g00070,An01g00130,An01g00150,An01g02100,An01g02200,An01g02210,An01g03080,An01g03160,An01g03650,An01g03760,An01g04640,An01g05190,An01g05500,An01g05740,An01g05780,An01g07520,An01g08230,An01g09040,An01g09170,An01g09180,An01g09490,An01g09500,An01g10150,An01g10270,An01g10700,An01g10760,An01g10990,An01g11370,An01g11720,An01g11950,An01g12180,An01g12230,An01g12410,An01g12710,An01g14720,An01g14770,An0…	34.1	2.22	3.09	1.00727952292e-38	1.11420611843e-36	2.89693590792e-35
GO:0034645	cellular macromolecule biosynthetic process	795	264	An01g02200,An01g02840,An01g02880,An01g02900,An01g03110,An01g03160,An01g03260,An01g03460,An01g03580,An01g03650,An01g04240,An01g04640,An01g04740,An01g05740,An01g06230,An01g07370,An01g07430,An01g09180,An01g09500,An01g09910,An01g10150,An01g10990,An01g11370,An01g11950,An01g12410,An01g12420,An01g12710,An01g13190,An01g13830,An01g14080,An01g14720,An01g14770,An02g01740,An02g02010,An02g02900,An02g02980,An0…	33.2	2.16	2.98	2.07018469422e-38	2.20513006688e-36	5.95385118057e-35
GO:0009059	macromolecule biosynthetic process	805	266	An01g00060,An01g02200,An01g02840,An01g02880,An01g02900,An01g03110,An01g03160,An01g03260,An01g03460,An01g03580,An01g03650,An01g04240,An01g04640,An01g04740,An01g05740,An01g06230,An01g07370,An01g07430,An01g09180,An01g09500,An01g09910,An01g10150,An01g10990,An01g11370,An01g11950,An01g12410,An01g12420,An01g12710,An01g13190,An01g13830,An01g14080,An01g14720,An01g14770,An02g01740,An02g02010,An02g02900,An0…	33.0	2.15	2.96	2.80221492189e-38	2.8782750412e-36	8.05917011536e-35
GO:0043170	macromolecule metabolic process	1936	496	An01g00060,An01g00070,An01g00130,An01g00150,An01g00970,An01g02100,An01g02200,An01g02210,An01g02840,An01g02880,An01g02900,An01g03080,An01g03110,An01g03160,An01g03260,An01g03460,An01g03580,An01g03650,An01g03760,An01g04240,An01g04410,An01g04470,An01g04640,An01g04740,An01g05190,An01g05310,An01g05500,An01g05740,An01g05760,An01g05780,An01g06230,An01g06470,An01g07370,An01g07430,An01g07520,An01g08160,An0…	25.6	1.67	2.17	4.51454363504e-37	4.47718189461e-35	1.29838274944e-33
GO:0071840	cellular component organization or biogenesis	1037	312	An01g00130,An01g00150,An01g02750,An01g02880,An01g03080,An01g03160,An01g03260,An01g03640,An01g03760,An01g04240,An01g04410,An01g04470,An01g04590,An01g04640,An01g04740,An01g05500,An01g05650,An01g05780,An01g07190,An01g07420,An01g07520,An01g08160,An01g09040,An01g09170,An01g09180,An01g09490,An01g09910,An01g10070,An01g10270,An01g10880,An01g11910,An01g12230,An01g12700,An01g13190,An01g13230,An01g13280,An0…	30.1	1.96	2.6	5.15549647038e-36	4.94240261627e-34	1.48272078488e-32
GO:0006139	nucleobase-containing compound metabolic process	1213	348	An01g00070,An01g00100,An01g00130,An01g00150,An01g00970,An01g02100,An01g02200,An01g02210,An01g03080,An01g03160,An01g03650,An01g03760,An01g04640,An01g05190,An01g05500,An01g05740,An01g05780,An01g06110,An01g06180,An01g07520,An01g08090,An01g08160,An01g08230,An01g09040,An01g09170,An01g09180,An01g09490,An01g09500,An01g10150,An01g10270,An01g10700,An01g10760,An01g10880,An01g10990,An01g11370,An01g11650,An0…	28.7	1.87	2.45	1.40681253035e-35	1.30515897977e-33	4.04599283728e-32
GO:1901360	organic cyclic compound metabolic process	1593	421	An01g00070,An01g00100,An01g00130,An01g00150,An01g00970,An01g01130,An01g02100,An01g02200,An01g02210,An01g02810,An01g03080,An01g03160,An01g03650,An01g03760,An01g04250,An01g04640,An01g05190,An01g05500,An01g05740,An01g05780,An01g06110,An01g06180,An01g07520,An01g08090,An01g08160,An01g08230,An01g09040,An01g09170,An01g09180,An01g09490,An01g09500,An01g10150,An01g10270,An01g10700,An01g10760,An01g10880,An0…	26.4	1.72	2.22	3.21675470602e-34	2.89105829204e-32	9.25138653453e-31
GO:0044085	cellular component biogenesis	521	191	An01g00150,An01g02750,An01g02880,An01g03080,An01g03160,An01g03260,An01g03760,An01g04240,An01g04590,An01g04740,An01g05500,An01g05650,An01g05780,An01g07520,An01g08160,An01g09040,An01g09170,An01g09180,An01g09490,An01g09910,An01g10070,An01g10270,An01g12230,An01g13190,An01g13230,An02g01590,An02g01600,An02g01970,An02g02900,An02g03180,An02g03350,An02g03520,An02g03760,An02g03950,An02g04220,An02g04980,An0…	36.7	2.39	3.4	3.78098887695e-34	3.29518909397e-32	1.08741240101e-30
GO:0046483	heterocycle metabolic process	1464	392	An01g00070,An01g00100,An01g00130,An01g00150,An01g00970,An01g01130,An01g02100,An01g02200,An01g02210,An01g03080,An01g03160,An01g03650,An01g03760,An01g04250,An01g04640,An01g05190,An01g05500,An01g05740,An01g05780,An01g06110,An01g06180,An01g07520,An01g08090,An01g08160,An01g08230,An01g09040,An01g09170,An01g09180,An01g09490,An01g09500,An01g10150,An01g10270,An01g10700,An01g10760,An01g10880,An01g10990,An0…	26.8	1.74	2.24	5.29602271624e-33	4.47981215644e-31	1.52313613319e-29
GO:0006725	cellular aromatic compound metabolic process	1465	392	An01g00070,An01g00100,An01g00130,An01g00150,An01g00970,An01g01130,An01g02100,An01g02200,An01g02210,An01g03080,An01g03160,An01g03650,An01g03760,An01g04250,An01g04640,An01g05190,An01g05500,An01g05740,An01g05780,An01g06110,An01g06180,An01g07520,An01g08090,An01g08160,An01g08230,An01g09040,An01g09170,An01g09180,An01g09490,An01g09500,An01g10150,An01g10270,An01g10700,An01g10760,An01g10880,An01g10990,An0…	26.8	1.74	2.24	6.22103506928e-33	5.11191338836e-31	1.78916968593e-29
GO:0008152	metabolic process	4484	928	An01g00050,An01g00060,An01g00070,An01g00100,An01g00130,An01g00150,An01g00240,An01g00600,An01g00710,An01g00970,An01g01130,An01g01600,An01g02000,An01g02100,An01g02200,An01g02210,An01g02810,An01g02840,An01g02880,An01g02900,An01g02920,An01g03030,An01g03080,An01g03110,An01g03160,An01g03260,An01g03460,An01g03580,An01g03650,An01g03760,An01g04240,An01g04250,An01g04410,An01g04470,An01g04640,An01g04650,An0…	20.7	1.35	1.77	3.88590440587e-32	3.10440585313e-30	1.11758610713e-28
GO:0044267	cellular protein metabolic process	804	248	An01g02840,An01g02880,An01g02900,An01g03110,An01g03160,An01g03260,An01g03460,An01g03580,An01g03650,An01g04240,An01g04410,An01g04470,An01g04740,An01g05310,An01g05760,An01g06230,An01g06470,An01g07370,An01g07430,An01g08160,An01g09500,An01g09910,An01g10990,An01g12420,An01g12700,An01g13190,An01g13830,An01g14080,An02g01740,An02g02010,An02g02900,An02g02980,An02g03110,An02g03760,An02g03780,An02g03950,An0…	30.8	2.01	2.65	2.68994228537e-30	2.09088486831e-28	7.73627401273e-27
GO:0090304	nucleic acid metabolic process	979	281	An01g00070,An01g00130,An01g00150,An01g00970,An01g02100,An01g02200,An01g02210,An01g03080,An01g03160,An01g03650,An01g03760,An01g04640,An01g05190,An01g05500,An01g05740,An01g05780,An01g07520,An01g08160,An01g08230,An01g09040,An01g09170,An01g09180,An01g09490,An01g09500,An01g10150,An01g10270,An01g10700,An01g10760,An01g10990,An01g11370,An01g11720,An01g11950,An01g12180,An01g12230,An01g12410,An01g12710,An0…	28.7	1.87	2.4	1.58886759626e-28	1.20252189654e-26	4.56958320683e-25
GO:0006399	tRNA metabolic process	123	70	An01g00070,An01g00130,An01g02100,An01g02200,An01g02210,An01g03650,An01g07520,An01g08230,An01g09500,An01g10270,An01g10700,An01g10760,An01g10990,An01g11720,An01g11950,An01g12180,An01g12230,An02g01740,An02g01970,An02g02010,An02g04880,An02g05460,An02g07260,An02g08600,An02g12030,An02g14080,An03g01280,An03g03000,An04g01550,An04g02230,An04g03060,An04g03110,An04g05660,An06g01830,An07g03280,An07g06000,An0…	56.9	3.7	7.49	2.18270272485e-26	1.60960334274e-24	6.27745303668e-23
GO:0042274	ribosomal small subunit biogenesis	56	43	An01g00150,An01g03160,An01g03760,An01g04590,An01g05500,An01g09040,An02g01600,An02g03350,An02g06050,An02g06130,An02g07010,An02g09200,An02g09260,An02g13840,An02g14340,An04g05850,An04g08790,An07g02960,An07g03370,An07g06760,An07g08850,An08g00970,An08g08740,An08g09160,An09g05270,An09g06180,An11g09670,An12g00450,An12g00510,An13g01010,An13g01070,An15g01160,An15g01910,An16g02950,An16g03380,An16g04690,An1…	76.8	5.0	18.57	1.7258005622e-24	1.24085060422e-22	4.96340241688e-21
GO:0044260	cellular macromolecule metabolic process	1537	378	An01g00070,An01g00970,An01g02200,An01g02840,An01g02880,An01g02900,An01g03110,An01g03160,An01g03260,An01g03460,An01g03580,An01g03650,An01g04240,An01g04410,An01g04470,An01g04640,An01g04740,An01g05190,An01g05310,An01g05740,An01g05760,An01g06230,An01g06470,An01g07370,An01g07430,An01g07520,An01g08160,An01g08230,An01g09180,An01g09500,An01g09910,An01g10150,An01g10990,An01g11370,An01g11950,An01g12180,An0…	24.6	1.6	1.97	7.13960194916e-24	5.00816956239e-22	2.05334952058e-20
GO:0019538	protein metabolic process	929	257	An01g02840,An01g02880,An01g02900,An01g03110,An01g03160,An01g03260,An01g03460,An01g03580,An01g03650,An01g04240,An01g04410,An01g04470,An01g04740,An01g05310,An01g05760,An01g06230,An01g06470,An01g07370,An01g07430,An01g08160,An01g09500,An01g09910,An01g10990,An01g12420,An01g12700,An01g13190,An01g13830,An01g14080,An02g01740,An02g02010,An02g02900,An02g02980,An02g03110,An02g03760,An02g03780,An02g03950,An0…	27.7	1.8	2.26	1.72285278015e-23	1.17974395136e-21	4.95492459571e-20
GO:0007005	mitochondrion organization	129	65	An01g02750,An01g03260,An01g03640,An01g04410,An01g05650,An01g07190,An01g10880,An01g13230,An02g01360,An02g01750,An02g02370,An02g04260,An02g05000,An02g05470,An02g05880,An02g06850,An02g14600,An03g04790,An03g06950,An04g00060,An04g00200,An04g01200,An04g02460,An04g04970,An07g07880,An07g08430,An07g09990,An07g10010,An08g00950,An08g01650,An08g04070,An08g04250,An08g04470,An08g06220,An08g06540,An08g07360,An0…	50.4	3.28	5.74	1.00136540659e-20	6.69750444038e-19	2.87992690936e-17
GO:0030490	maturation of SSU-rRNA	47	36	An01g00150,An01g03160,An01g03760,An01g05500,An01g09040,An02g01600,An02g03350,An02g06050,An02g06130,An02g07010,An02g09200,An02g09260,An02g13840,An02g14340,An04g05850,An04g08790,An07g02960,An07g06760,An07g08850,An08g00970,An08g08740,An08g09160,An09g05270,An11g09670,An12g00510,An13g01010,An13g01070,An15g01160,An16g02950,An16g03380,An16g07300,An16g08860,An17g02390,An18g03000,An18g03120,An18g05080,	76.6	4.99	18.32	1.21215786192e-20	7.92310457022e-19	3.4861660109e-17
GO:0000462	maturation of SSU-rRNA from tricistronic rRNA transcript (SSU-rRNA, 5.8S rRNA, LSU-rRNA)	41	33	An01g00150,An01g03160,An01g03760,An01g05500,An01g09040,An02g01600,An02g03350,An02g06050,An02g06130,An02g09200,An02g09260,An02g13840,An02g14340,An04g05850,An04g08790,An07g02960,An07g06760,An07g08850,An08g00970,An08g08740,An08g09160,An09g05270,An11g09670,An12g00510,An13g01010,An15g01160,An16g03380,An16g07300,An16g08860,An17g02390,An18g03000,An18g03120,An18g05080,	80.5	5.24	23.06	3.08586580626e-20	1.97221112418e-18	8.87495005879e-17
GO:0044281	small molecule metabolic process	929	240	An01g00050,An01g00060,An01g00100,An01g00130,An01g00710,An01g01130,An01g02000,An01g02810,An01g03650,An01g06110,An01g06180,An01g06560,An01g07430,An01g07910,An01g08090,An01g09500,An01g10880,An01g10990,An01g11370,An01g11650,An01g11790,An01g11930,An01g12570,An01g13160,An01g13920,An01g14680,An01g14740,An02g00230,An02g00890,An02g01740,An02g01790,An02g02010,An02g02170,An02g02380,An02g02700,An02g02910,An0…	25.8	1.68	2.03	8.1376838811e-18	5.0878214874e-16	2.34039788421e-14
GO:0071826	ribonucleoprotein complex subunit organization	64	40	An01g03760,An01g04240,An01g04740,An01g05780,An02g03180,An02g03950,An02g04220,An02g06130,An02g07010,An02g09170,An02g09200,An02g09370,An03g03780,An04g01480,An04g01930,An04g02120,An04g05960,An04g08790,An07g05620,An07g07420,An07g08850,An08g02870,An08g03430,An08g04280,An08g05060,An08g05730,An08g08760,An09g06590,An11g09670,An11g09740,An11g11210,An12g00450,An12g04870,An13g01070,An14g05000,An16g04690,An1…	62.5	4.07	9.34	1.1487306697e-17	7.02925405546e-16	3.30374940607e-14
GO:0006520	cellular amino acid metabolic process	251	93	An01g00100,An01g00130,An01g02000,An01g03650,An01g06560,An01g07910,An01g09500,An01g10990,An01g11930,An01g12570,An01g13160,An02g00890,An02g01740,An02g02010,An02g02170,An02g04880,An02g06150,An02g07260,An02g07430,An02g07500,An02g08600,An02g10750,An02g14080,An03g01280,An03g01355,An03g03130,An03g04330,An04g01280,An04g01340,An04g01610,An04g02230,An04g02580,An04g03060,An04g03110,An04g05260,An04g05420,An0…	37.1	2.41	3.34	1.86628988009e-17	1.11821868649e-15	5.36744969513e-14
GO:0043038	amino acid activation	38	29	An01g00130,An01g03650,An01g09500,An01g10990,An02g01740,An02g02010,An02g04880,An02g07260,An02g08600,An02g14080,An03g01280,An04g02230,An04g03060,An04g03110,An06g01830,An07g06000,An07g08140,An08g00510,An08g02860,An09g03950,An09g05970,An11g02400,An12g02240,An14g05260,An15g00420,An15g06360,An16g03130,An16g08020,An18g03300,	76.3	4.97	17.98	8.49653215757e-17	4.82837485216e-15	2.44360264852e-13
GO:0043039	tRNA aminoacylation	38	29	An01g00130,An01g03650,An01g09500,An01g10990,An02g01740,An02g02010,An02g04880,An02g07260,An02g08600,An02g14080,An03g01280,An04g02230,An04g03060,An04g03110,An06g01830,An07g06000,An07g08140,An08g00510,An08g02860,An09g03950,An09g05970,An11g02400,An12g02240,An14g05260,An15g00420,An15g06360,An16g03130,An16g08020,An18g03300,	76.3	4.97	17.98	8.49653215757e-17	4.82837485216e-15	2.44360264852e-13
GO:0043933	protein-containing complex subunit organization	285	100	An01g02750,An01g03260,An01g03760,An01g04240,An01g04740,An01g05650,An01g05780,An01g08160,An01g09180,An01g10070,An01g13230,An02g03180,An02g03760,An02g03950,An02g04220,An02g05470,An02g05880,An02g06130,An02g06850,An02g07010,An02g07060,An02g07120,An02g07690,An02g09170,An02g09200,An02g09370,An02g12610,An02g13360,An02g13970,An02g14600,An02g14750,An03g03780,An03g06950,An04g00060,An04g00200,An04g01200,An0…	35.1	2.28	3.07	8.56213899374e-17	4.82837485216e-15	2.4624711746e-13
GO:0022618	ribonucleoprotein complex assembly	61	38	An01g03760,An01g04240,An01g04740,An01g05780,An02g03180,An02g03950,An02g04220,An02g06130,An02g07010,An02g09170,An02g09200,An03g03780,An04g01480,An04g01930,An04g02120,An04g05960,An04g08790,An07g05620,An07g07420,An07g08850,An08g02870,An08g03430,An08g04280,An08g05060,An08g05730,An08g08760,An09g06590,An11g09670,An11g09740,An11g11210,An12g00450,An12g04870,An13g01070,An14g05000,An16g04690,An16g08030,An1…	62.3	4.06	9.25	8.83695835125e-17	4.88751773427e-15	2.54150922182e-13
GO:0042273	ribosomal large subunit biogenesis	44	31	An01g04240,An01g04740,An01g09040,An02g03520,An02g03950,An02g04220,An02g04980,An02g09170,An04g01480,An04g01930,An04g02000,An04g02120,An07g06640,An07g09340,An08g00720,An08g02210,An08g02870,An08g03430,An08g05730,An09g06310,An11g06650,An11g09740,An12g04870,An13g01010,An14g03740,An15g00240,An15g01480,An16g01500,An16g08030,An17g02240,An18g03120,	70.5	4.59	13.32	3.29781503838e-16	1.78953133026e-14	9.48451605039e-13
GO:0042255	ribosome assembly	35	27	An01g03760,An01g04240,An01g04740,An02g03950,An02g04220,An02g06130,An02g07010,An02g09170,An02g09200,An04g01480,An04g01930,An04g02120,An04g08790,An07g08850,An08g02870,An08g03430,An08g05730,An08g08760,An11g09670,An11g09740,An12g00450,An12g04870,An13g01070,An14g05000,An16g04690,An16g08030,An17g02240,	77.1	5.02	18.82	6.24076663812e-16	3.32378608356e-14	1.79484448512e-12
GO:0016043	cellular component organization	903	227	An01g00130,An01g02750,An01g03260,An01g03640,An01g03760,An01g04240,An01g04410,An01g04470,An01g04640,An01g04740,An01g05650,An01g05780,An01g07190,An01g07420,An01g08160,An01g09180,An01g10070,An01g10880,An01g11910,An01g12700,An01g13230,An01g13280,An01g14250,An02g01210,An02g01360,An02g01750,An02g02370,An02g02890,An02g02900,An02g03180,An02g03760,An02g03780,An02g03950,An02g04220,An02g04260,An02g05000,An0…	25.1	1.64	1.95	1.97220145067e-15	1.03128206766e-13	5.67205137212e-12
GO:0000466	maturation of 5.8S rRNA from tricistronic rRNA transcript (SSU-rRNA, 5.8S rRNA, LSU-rRNA)	39	28	An01g00150,An01g03760,An01g05500,An01g07520,An02g01600,An02g01970,An02g03350,An02g09200,An02g09260,An04g01930,An04g08790,An07g06640,An08g08740,An08g09160,An09g05270,An09g06310,An11g06650,An13g01010,An14g03740,An14g05010,An15g00240,An15g01480,An16g03380,An16g03540,An16g07300,An16g08030,An16g08860,An18g03120,	71.8	4.67	14.2	4.19436721327e-15	2.11631580796e-13	1.20630001054e-11
GO:0000460	maturation of 5.8S rRNA	39	28	An01g00150,An01g03760,An01g05500,An01g07520,An02g01600,An02g01970,An02g03350,An02g09200,An02g09260,An04g01930,An04g08790,An07g06640,An08g08740,An08g09160,An09g05270,An09g06310,An11g06650,An13g01010,An14g03740,An14g05010,An15g00240,An15g01480,An16g03380,An16g03540,An16g07300,An16g08030,An16g08860,An18g03120,	71.8	4.67	14.2	4.19436721327e-15	2.11631580796e-13	1.20630001054e-11
GO:0006996	organelle organization	671	179	An01g00130,An01g02750,An01g03260,An01g03640,An01g03760,An01g04240,An01g04410,An01g04470,An01g04640,An01g04740,An01g05650,An01g05780,An01g07190,An01g07420,An01g08160,An01g09180,An01g10880,An01g11910,An01g12700,An01g13230,An01g13280,An01g14250,An02g01210,An02g01360,An02g01750,An02g02370,An02g02890,An02g02900,An02g03780,An02g03950,An02g04220,An02g04260,An02g05000,An02g05470,An02g05640,An02g05880,An0…	26.7	1.74	2.1	7.37913355145e-15	3.65903242999e-13	2.1222388094e-11
GO:0006418	tRNA aminoacylation for protein translation	35	26	An01g03650,An01g09500,An01g10990,An02g01740,An02g02010,An02g04880,An02g08600,An02g14080,An03g01280,An04g02230,An04g03060,An04g03110,An06g01830,An07g06000,An08g00510,An08g02860,An09g03950,An09g05970,An11g02400,An12g02240,An14g05260,An15g00420,An15g06360,An16g03130,An16g08020,An18g03300,	74.3	4.84	16.1	1.05279818771e-14	5.13194506415e-13	3.02784758785e-11
GO:0006886	intracellular protein transport	242	85	An01g02600,An01g02800,An01g03640,An01g04730,An01g05760,An01g07190,An01g10070,An01g13190,An01g14070,An01g14250,An02g01360,An02g01750,An02g03520,An02g03780,An02g04260,An02g05870,An02g06840,An02g09200,An02g12490,An03g04340,An03g04790,An04g02460,An04g03790,An04g04970,An04g06890,An04g08760,An06g01870,An07g01580,An07g03200,An07g03370,An07g06030,An07g07880,An07g08430,An07g09990,An08g00520,An08g01650,An0…	35.1	2.29	3.06	1.6920676805e-14	8.11064441522e-13	4.86638664913e-11
GO:0034622	cellular protein-containing complex assembly	231	81	An01g02750,An01g03260,An01g03760,An01g04240,An01g04740,An01g05650,An01g05780,An01g10070,An01g13230,An02g03180,An02g03760,An02g03950,An02g04220,An02g05470,An02g05880,An02g06130,An02g06850,An02g07010,An02g07060,An02g07120,An02g07690,An02g09170,An02g09200,An02g13360,An02g14600,An02g14750,An03g03780,An04g00060,An04g00200,An04g01200,An04g01290,An04g01480,An04g01930,An04g02120,An04g05960,An04g08790,An0…	35.1	2.28	3.05	7.82698047117e-14	3.69022882542e-12	2.25103958351e-10
GO:0019752	carboxylic acid metabolic process	498	140	An01g00050,An01g00060,An01g00100,An01g00130,An01g00710,An01g01130,An01g02000,An01g03650,An01g06560,An01g07430,An01g07910,An01g09500,An01g10990,An01g11370,An01g11930,An01g12570,An01g13160,An01g13920,An02g00890,An02g01740,An02g02010,An02g02170,An02g03570,An02g04020,An02g04880,An02g06150,An02g06860,An02g07260,An02g07430,An02g07500,An02g08600,An02g09910,An02g10750,An02g11910,An02g12420,An02g14080,An0…	28.1	1.83	2.23	1.01567291511e-13	4.71141178041e-12	2.92107530385e-10
GO:0044283	small molecule biosynthetic process	405	120	An01g00050,An01g00060,An01g00100,An01g01130,An01g02810,An01g06110,An01g06560,An01g07910,An01g11790,An01g11930,An01g12570,An01g13160,An01g14680,An02g00230,An02g00890,An02g01790,An02g02170,An02g02910,An02g03570,An02g06320,An02g07430,An02g07500,An02g09910,An02g10750,An02g12420,An02g14380,An02g14520,An03g03130,An03g03540,An03g03550,An03g03770,An03g04280,An03g04330,An03g05660,An04g00170,An04g01340,An0…	29.6	1.93	2.4	1.20870670235e-13	5.51784202535e-12	3.47624047597e-10
GO:0065003	protein-containing complex assembly	242	83	An01g02750,An01g03260,An01g03760,An01g04240,An01g04740,An01g05650,An01g05780,An01g10070,An01g13230,An02g03180,An02g03760,An02g03950,An02g04220,An02g05470,An02g05880,An02g06130,An02g06850,An02g07010,An02g07060,An02g07120,An02g07690,An02g09170,An02g09200,An02g13360,An02g14600,An02g14750,An03g03780,An03g06950,An04g00060,An04g00200,An04g01200,An04g01290,An04g01480,An04g01930,An04g02120,An04g05960,An0…	34.3	2.23	2.95	1.56570100975e-13	7.03586891256e-12	4.50295610404e-10
GO:0043436	oxoacid metabolic process	516	143	An01g00050,An01g00060,An01g00100,An01g00130,An01g00710,An01g01130,An01g02000,An01g03650,An01g06560,An01g07430,An01g07910,An01g09500,An01g10990,An01g11370,An01g11930,An01g12570,An01g13160,An01g13920,An02g00890,An02g01740,An02g01790,An02g02010,An02g02170,An02g03570,An02g04020,An02g04880,An02g06150,An02g06860,An02g07260,An02g07430,An02g07500,An02g08600,An02g09910,An02g10750,An02g11910,An02g12420,An0…	27.7	1.8	2.19	1.86721622538e-13	8.26171363723e-12	5.3701138642e-10
GO:0006082	organic acid metabolic process	521	144	An01g00050,An01g00060,An01g00100,An01g00130,An01g00710,An01g01130,An01g02000,An01g03650,An01g06560,An01g07430,An01g07910,An01g09500,An01g10990,An01g11370,An01g11930,An01g12570,An01g13160,An01g13920,An01g14680,An02g00890,An02g01740,An02g01790,An02g02010,An02g02170,An02g03570,An02g04020,An02g04880,An02g06150,An02g06860,An02g07260,An02g07430,An02g07500,An02g08600,An02g09910,An02g10750,An02g11910,An0…	27.6	1.8	2.18	1.92500856253e-13	8.38837064521e-12	5.53632462584e-10
GO:0002181	cytoplasmic translation	22	19	An01g03460,An01g07370,An01g12420,An01g13830,An02g09200,An02g12120,An04g01820,An04g02030,An07g06520,An08g00610,An08g03430,An08g10140,An11g09120,An14g01010,An14g03200,An14g05330,An16g09260,An17g01360,An18g04400,	86.4	5.62	35.2	3.13940667844e-13	1.34760203092e-11	9.02893360719e-10
GO:0006403	RNA localization	61	34	An01g13190,An02g03520,An02g09200,An04g03790,An04g08760,An06g01870,An07g03370,An08g00520,An08g02210,An08g02520,An08g02930,An08g06090,An08g07050,An08g07360,An08g08740,An11g11150,An12g01350,An12g08030,An13g01010,An13g01070,An14g05300,An15g00160,An15g01910,An15g05410,An16g02120,An16g03540,An16g04940,An16g09260,An17g00240,An18g02140,An18g03310,An18g04110,An18g04180,An18g05810,	55.7	3.63	7.03	3.76534163073e-13	1.5315319482e-11	1.082912253e-09
GO:0050658	RNA transport	58	33	An01g13190,An02g03520,An02g09200,An04g03790,An04g08760,An06g01870,An07g03370,An08g00520,An08g02210,An08g02520,An08g02930,An08g06090,An08g07050,An08g07360,An08g08740,An11g11150,An12g01350,An12g08030,An13g01010,An13g01070,An14g05300,An15g00160,An15g01910,An15g05410,An16g02120,An16g04940,An16g09260,An17g00240,An18g02140,An18g03310,An18g04110,An18g04180,An18g05810,	56.9	3.7	7.37	3.78090293194e-13	1.5315319482e-11	1.08738768322e-09
GO:0050657	nucleic acid transport	58	33	An01g13190,An02g03520,An02g09200,An04g03790,An04g08760,An06g01870,An07g03370,An08g00520,An08g02210,An08g02520,An08g02930,An08g06090,An08g07050,An08g07360,An08g08740,An11g11150,An12g01350,An12g08030,An13g01010,An13g01070,An14g05300,An15g00160,An15g01910,An15g05410,An16g02120,An16g04940,An16g09260,An17g00240,An18g02140,An18g03310,An18g04110,An18g04180,An18g05810,	56.9	3.7	7.37	3.78090293194e-13	1.5315319482e-11	1.08738768322e-09
GO:0051236	establishment of RNA localization	58	33	An01g13190,An02g03520,An02g09200,An04g03790,An04g08760,An06g01870,An07g03370,An08g00520,An08g02210,An08g02520,An08g02930,An08g06090,An08g07050,An08g07360,An08g08740,An11g11150,An12g01350,An12g08030,An13g01010,An13g01070,An14g05300,An15g00160,An15g01910,An15g05410,An16g02120,An16g04940,An16g09260,An17g00240,An18g02140,An18g03310,An18g04110,An18g04180,An18g05810,	56.9	3.7	7.37	3.78090293194e-13	1.5315319482e-11	1.08738768322e-09
GO:0045184	establishment of protein localization	280	91	An01g02600,An01g02800,An01g03640,An01g04730,An01g05760,An01g07190,An01g10070,An01g13190,An01g14070,An01g14250,An02g01360,An02g01750,An02g03520,An02g03780,An02g04260,An02g05870,An02g06840,An02g09200,An02g12490,An03g04340,An03g04790,An04g02460,An04g03790,An04g04970,An04g06890,An04g08760,An06g01870,An07g01580,An07g03200,An07g03370,An07g06030,An07g07880,An07g08430,An07g09690,An07g09990,An08g00520,An0…	32.5	2.12	2.73	3.83425685485e-13	1.53157259924e-11	1.10273227146e-09
GO:0008652	cellular amino acid biosynthetic process	119	51	An01g00100,An01g06560,An01g07910,An01g11930,An01g12570,An01g13160,An02g00890,An02g02170,An02g07430,An02g07500,An02g10750,An03g03130,An03g04330,An04g01340,An04g01610,An04g02580,An04g05260,An04g05420,An04g06210,An05g00120,An08g02990,An08g05580,An08g06080,An08g06800,An08g06810,An09g02800,An09g03940,An09g05860,An11g02620,An11g06110,An11g09510,An11g09770,An11g09790,An12g07580,An13g00550,An13g01080,An1…	42.9	2.79	4.21	5.4165945141e-13	2.13398983871e-11	1.55781258226e-09
GO:0010608	posttranscriptional regulation of gene expression	51	30	An01g02900,An01g03050,An01g04430,An01g07520,An02g05700,An02g06710,An02g09370,An02g13840,An04g01940,An04g08580,An05g00530,An07g09370,An08g00980,An08g04280,An08g05060,An08g07220,An09g04110,An11g11210,An12g00130,An12g00470,An12g01350,An12g02970,An14g03000,An14g03200,An15g00890,An15g01290,An15g06320,An16g02940,An16g03540,An18g04650,	58.8	3.83	7.97	1.34952740615e-12	5.24492002713e-11	3.88124082008e-09
GO:0051168	nuclear export	58	32	An01g13190,An02g03520,An02g09200,An04g03790,An04g08760,An06g01870,An07g03370,An08g00520,An08g02210,An08g02520,An08g02930,An08g06090,An08g07050,An08g08740,An11g11150,An12g01350,An12g08030,An13g01010,An13g01070,An14g05300,An15g01240,An15g01910,An15g05410,An16g02120,An16g04940,An16g09260,An17g00240,An18g02140,An18g03310,An18g04110,An18g04180,An18g05810,	55.2	3.59	6.87	2.70710355779e-12	1.03808397763e-10	7.78562983219e-09
GO:0006405	RNA export from nucleus	56	31	An01g13190,An02g03520,An02g09200,An04g03790,An04g08760,An06g01870,An07g03370,An08g00520,An08g02210,An08g02520,An08g02930,An08g06090,An08g07050,An08g08740,An11g11150,An12g01350,An12g08030,An13g01010,An13g01070,An14g05300,An15g01910,An15g05410,An16g02120,An16g04940,An16g09260,An17g00240,An18g02140,An18g03310,An18g04110,An18g04180,An18g05810,	55.4	3.6	6.92	5.27752572139e-12	1.99712683878e-10	1.51781639747e-08
GO:0006417	regulation of translation	39	25	An01g02900,An01g03050,An01g04430,An02g05700,An02g06710,An02g09370,An02g13840,An04g01940,An04g08580,An05g00530,An07g09370,An08g00980,An08g05060,An08g07220,An09g04110,An11g11210,An12g00130,An12g00470,An12g01350,An12g02970,An14g03200,An15g00890,An15g01290,An16g02940,An18g04650,	64.1	4.17	9.94	6.73140660508e-12	2.51422407743e-10	1.93595253962e-08
GO:0051641	cellular localization	490	133	An01g02600,An01g02800,An01g03640,An01g04410,An01g04640,An01g04730,An01g05650,An01g05760,An01g07190,An01g07420,An01g08850,An01g09100,An01g10070,An01g11910,An01g13190,An01g14070,An01g14250,An02g01360,An02g01750,An02g02370,An02g02650,An02g03520,An02g03780,An02g04260,An02g05870,An02g06840,An02g07120,An02g07690,An02g09100,An02g09200,An02g12490,An02g12610,An02g14400,An03g03770,An03g04340,An03g04790,An0…	27.1	1.77	2.12	6.85978681963e-12	2.52932652478e-10	1.97287468933e-08
GO:0000469	cleavage involved in rRNA processing	34	23	An01g00150,An01g03760,An01g05500,An01g07520,An02g01600,An02g01970,An02g03350,An02g09200,An02g09260,An04g08790,An07g06640,An08g08740,An08g09160,An09g05270,An09g06180,An11g09670,An13g01010,An13g01070,An14g05010,An16g03380,An16g03540,An16g07300,An16g08860,	67.6	4.4	11.63	8.89208048113e-12	3.20448491828e-10	2.55736234637e-08
GO:0015031	protein transport	272	86	An01g02600,An01g02800,An01g03640,An01g04730,An01g05760,An01g07190,An01g10070,An01g13190,An01g14070,An01g14250,An02g01360,An02g01750,An02g03520,An02g03780,An02g04260,An02g05870,An02g06840,An02g09200,An02g12490,An03g04340,An03g04790,An04g02460,An04g03790,An04g04970,An04g06890,An04g08760,An06g01870,An07g01580,An07g03200,An07g03370,An07g06030,An07g07880,An07g08430,An07g09990,An08g00520,An08g01650,An0…	31.6	2.06	2.61	9.05802611108e-12	3.20448491828e-10	2.60508830955e-08
GO:0051169	nuclear transport	83	39	An01g13190,An01g14070,An02g03520,An02g09200,An02g12610,An04g03790,An04g05630,An04g08760,An06g01870,An07g01520,An07g03370,An08g00520,An08g02210,An08g02520,An08g02930,An08g06090,An08g07050,An08g08740,An08g10060,An11g11150,An12g01350,An12g08030,An13g01010,An13g01070,An14g05300,An15g01240,An15g01910,An15g05410,An15g06440,An16g02120,An16g04940,An16g09260,An17g00240,An18g02140,An18g03310,An18g04110,An1…	47.0	3.06	4.96	9.13657035115e-12	3.20448491828e-10	2.62767763299e-08
GO:0006913	nucleocytoplasmic transport	83	39	An01g13190,An01g14070,An02g03520,An02g09200,An02g12610,An04g03790,An04g05630,An04g08760,An06g01870,An07g01520,An07g03370,An08g00520,An08g02210,An08g02520,An08g02930,An08g06090,An08g07050,An08g08740,An08g10060,An11g11150,An12g01350,An12g08030,An13g01010,An13g01070,An14g05300,An15g01240,An15g01910,An15g05410,An15g06440,An16g02120,An16g04940,An16g09260,An17g00240,An18g02140,An18g03310,An18g04110,An1…	47.0	3.06	4.96	9.13657035115e-12	3.20448491828e-10	2.62767763299e-08
GO:0006611	protein export from nucleus	57	31	An01g13190,An02g03520,An02g09200,An04g03790,An04g08760,An06g01870,An07g03370,An08g00520,An08g02210,An08g02520,An08g02930,An08g06090,An08g07050,An08g08740,An11g11150,An12g01350,An12g08030,An13g01010,An13g01070,An14g05300,An15g01240,An15g01910,An15g05410,An16g02120,An16g04940,An16g09260,An17g00240,An18g03310,An18g04110,An18g04180,An18g05810,	54.4	3.54	6.65	9.874342836e-12	3.42151927667e-10	2.83986099963e-08
GO:1901607	alpha-amino acid biosynthetic process	101	44	An01g00100,An01g06560,An01g07910,An01g11930,An01g12570,An01g13160,An02g00890,An02g02170,An02g07430,An02g07500,An02g10750,An03g04330,An04g01340,An04g02580,An04g05260,An04g05420,An04g06210,An05g00120,An08g02990,An08g05580,An08g06080,An09g02800,An09g05860,An11g02620,An11g06110,An11g09510,An11g09770,An11g09790,An12g07580,An13g01080,An14g00840,An15g00350,An15g00610,An15g02340,An15g02490,An16g02520,An1…	43.6	2.84	4.32	1.0791888928e-11	3.69493720914e-10	3.10374725568e-08
GO:0070727	cellular macromolecule localization	370	107	An01g02600,An01g02800,An01g03640,An01g04730,An01g05760,An01g07190,An01g07420,An01g08850,An01g10070,An01g11910,An01g13190,An01g14070,An01g14250,An02g01360,An02g01750,An02g03520,An02g03780,An02g04260,An02g05870,An02g06840,An02g07120,An02g07690,An02g09200,An02g12490,An02g14400,An03g04340,An03g04790,An04g00360,An04g02460,An04g03140,An04g03790,An04g04970,An04g06890,An04g07100,An04g08710,An04g08760,An0…	28.9	1.88	2.31	1.38967824921e-11	4.70201722911e-10	3.99671464474e-08
GO:1990542	mitochondrial transmembrane transport	32	22	An01g03640,An01g07190,An02g01360,An02g01750,An02g04260,An04g02460,An04g04970,An04g07060,An06g01730,An07g07880,An07g09990,An08g01650,An08g04070,An08g07360,An09g06030,An11g02140,An12g04940,An12g07510,An13g00670,An15g00190,An16g02470,An16g05090,	68.8	4.48	12.24	1.54510801156e-11	5.1671286526e-10	4.44373064124e-08
GO:0070925	organelle assembly	74	36	An01g03760,An01g04240,An01g04740,An02g03950,An02g04220,An02g06130,An02g07010,An02g07060,An02g07690,An02g09170,An02g09200,An02g14750,An03g03780,An04g01480,An04g01520,An04g01930,An04g02120,An04g08790,An07g08850,An08g00470,An08g02870,An08g03430,An08g04280,An08g05060,An08g05730,An08g08760,An11g09670,An11g09740,An11g11210,An12g00450,An12g04870,An13g01070,An14g05000,An16g04690,An16g08030,An17g02240,	48.6	3.17	5.29	1.61231297649e-11	5.32989898894e-10	4.63701212038e-08
GO:0071166	ribonucleoprotein complex localization	55	30	An01g13190,An02g03520,An02g09200,An04g03790,An04g08760,An06g01870,An07g03370,An08g00520,An08g02210,An08g02520,An08g02930,An08g06090,An08g07050,An08g08740,An11g11150,An12g01350,An12g08030,An13g01010,An13g01070,An14g05300,An15g01910,An15g05410,An16g02120,An16g04940,An16g09260,An17g00240,An18g03310,An18g04110,An18g04180,An18g05810,	54.5	3.55	6.69	1.9310381321e-11	6.24007378418e-10	5.55366566792e-08
GO:0071426	ribonucleoprotein complex export from nucleus	55	30	An01g13190,An02g03520,An02g09200,An04g03790,An04g08760,An06g01870,An07g03370,An08g00520,An08g02210,An08g02520,An08g02930,An08g06090,An08g07050,An08g08740,An11g11150,An12g01350,An12g08030,An13g01010,An13g01070,An14g05300,An15g01910,An15g05410,An16g02120,An16g04940,An16g09260,An17g00240,An18g03310,An18g04110,An18g04180,An18g05810,	54.5	3.55	6.69	1.9310381321e-11	6.24007378418e-10	5.55366566792e-08
GO:0034613	cellular protein localization	368	106	An01g02600,An01g02800,An01g03640,An01g04730,An01g05760,An01g07190,An01g07420,An01g08850,An01g10070,An01g11910,An01g13190,An01g14070,An01g14250,An02g01360,An02g01750,An02g03520,An02g03780,An02g04260,An02g05870,An02g06840,An02g07120,An02g07690,An02g09200,An02g12490,An02g14400,An03g04340,An03g04790,An04g00360,An04g02460,An04g03140,An04g03790,An04g04970,An04g06890,An04g07100,An04g08710,An04g08760,An0…	28.8	1.88	2.29	2.25593205718e-11	7.20895621828e-10	6.48806059645e-08
GO:0015833	peptide transport	286	88	An01g02600,An01g02800,An01g03640,An01g04730,An01g05760,An01g07190,An01g10070,An01g13190,An01g14070,An01g14250,An02g01360,An02g01750,An02g03520,An02g03780,An02g04260,An02g05870,An02g06840,An02g09200,An02g12490,An03g04340,An03g04790,An04g02460,An04g03790,An04g04970,An04g06890,An04g07060,An04g08760,An06g01870,An07g01580,An07g03200,An07g03370,An07g06030,An07g07880,An07g08430,An07g09990,An08g00520,An0…	30.8	2.0	2.51	2.66267211461e-11	8.41521428751e-10	7.65784500163e-08
GO:0006839	mitochondrial transport	47	27	An01g03640,An01g07190,An02g01360,An02g01730,An02g01750,An02g04260,An03g04790,An04g02460,An04g04970,An04g07060,An06g01730,An07g07880,An07g08430,An07g09990,An08g01650,An08g04070,An08g07360,An09g06030,An11g02140,An12g04940,An12g07510,An13g00670,An14g00220,An14g04930,An15g00190,An16g02470,An16g05090,	57.4	3.74	7.52	3.88315381931e-11	1.21390765047e-09	1.11679503843e-07
GO:0046907	intracellular transport	343	100	An01g02600,An01g02800,An01g03640,An01g04640,An01g04730,An01g05760,An01g07190,An01g09100,An01g10070,An01g13190,An01g14070,An01g14250,An02g01360,An02g01750,An02g02370,An02g02650,An02g03520,An02g03780,An02g04260,An02g05870,An02g06840,An02g07690,An02g09100,An02g09200,An02g12490,An02g12610,An03g04340,An03g04790,An04g00360,An04g02460,An04g03790,An04g04970,An04g05630,An04g06890,An04g08760,An06g01870,An0…	29.2	1.9	2.33	3.92537103516e-11	1.21391044055e-09	1.12893670971e-07
GO:0015931	nucleobase-containing compound transport	76	36	An01g13190,An02g03520,An02g09200,An04g03790,An04g08760,An06g01870,An07g03370,An07g10010,An08g00520,An08g02210,An08g02520,An08g02930,An08g06090,An08g07050,An08g07360,An08g08740,An11g11150,An12g01350,An12g08030,An13g01010,An13g01070,An14g00900,An14g05300,An15g00160,An15g01910,An15g05410,An16g02120,An16g04940,An16g09260,An17g00240,An18g02140,An18g03310,An18g04110,An18g04180,An18g04260,An18g05810,	47.4	3.08	5.03	4.28760717916e-11	1.31182534545e-09	1.23311582473e-07
GO:0042886	amide transport	290	88	An01g02600,An01g02800,An01g03640,An01g04730,An01g05760,An01g07190,An01g10070,An01g13190,An01g14070,An01g14250,An02g01360,An02g01750,An02g03520,An02g03780,An02g04260,An02g05870,An02g06840,An02g09200,An02g12490,An03g04340,An03g04790,An04g02460,An04g03790,An04g04970,An04g06890,An04g07060,An04g08760,An06g01870,An07g01580,An07g03200,An07g03370,An07g06030,An07g07880,An07g08430,An07g09990,An08g00520,An0…	30.3	1.98	2.46	6.0242891148e-11	1.82377426255e-09	1.73258554942e-07
GO:0090501	RNA phosphodiester bond hydrolysis	45	26	An01g00150,An01g03760,An01g05500,An01g07520,An01g10760,An02g01600,An02g01970,An02g03350,An02g09200,An02g09260,An04g08790,An07g06640,An08g05260,An08g08740,An08g09160,An09g05270,An09g06180,An11g09670,An12g08580,An13g01010,An13g01070,An14g05010,An16g03380,An16g03540,An16g07300,An16g08860,	57.8	3.76	7.62	7.49769149795e-11	2.24618341126e-09	2.15633607481e-07
GO:0051649	establishment of localization in cell	356	102	An01g02600,An01g02800,An01g03640,An01g04640,An01g04730,An01g05760,An01g07190,An01g09100,An01g10070,An01g13190,An01g14070,An01g14250,An02g01360,An02g01750,An02g02370,An02g02650,An02g03520,An02g03780,An02g04260,An02g05870,An02g06840,An02g07690,An02g09100,An02g09200,An02g12490,An02g12610,An03g04340,An03g04790,An03g06950,An04g00360,An04g01520,An04g02460,An04g03790,An04g04970,An04g05630,An04g06890,An0…	28.7	1.87	2.27	7.57927757189e-11	2.24721673162e-09	2.17980022967e-07
GO:0031503	protein-containing complex localization	74	35	An01g13190,An02g03520,An02g07690,An02g09200,An04g00360,An04g03790,An04g07100,An04g08710,An04g08760,An06g01870,An07g03370,An08g00520,An08g02210,An08g02520,An08g02930,An08g06090,An08g07050,An08g08740,An11g11150,An12g01350,An12g08030,An13g01010,An13g01070,An14g05300,An15g01910,An15g03780,An15g05410,An16g02120,An16g04940,An16g09260,An17g00240,An18g03310,An18g04110,An18g04180,An18g05810,	47.3	3.08	5.01	8.41053500935e-11	2.46823455989e-09	2.41886986869e-07
GO:0006626	protein targeting to mitochondrion	37	23	An01g03640,An01g07190,An02g01360,An02g01750,An02g04260,An03g04790,An04g02460,An04g04970,An07g07880,An07g08430,An07g09990,An08g01650,An08g04070,An08g07360,An09g06030,An11g02140,An12g04940,An13g00670,An14g00220,An14g04930,An15g00190,An16g02470,An16g05090,	62.2	4.05	9.14	1.18451641917e-10	3.44108002174e-09	3.40666922152e-07
GO:0090502	RNA phosphodiester bond hydrolysis, endonucleolytic	27	19	An01g00150,An01g03760,An01g05500,An01g10760,An02g01600,An02g03350,An02g09200,An02g09260,An04g08790,An07g06640,An08g05260,An08g08740,An08g09160,An09g05270,An11g09670,An13g01010,An16g03380,An16g07300,An16g08860,	70.4	4.58	13.19	2.07298047806e-10	5.96189185489e-09	5.96189185489e-07
GO:0070585	protein localization to mitochondrion	38	23	An01g03640,An01g07190,An02g01360,An02g01750,An02g04260,An03g04790,An04g02460,An04g04970,An07g07880,An07g08430,An07g09990,An08g01650,An08g04070,An08g07360,An09g06030,An11g02140,An12g04940,An13g00670,An14g00220,An14g04930,An15g00190,An16g02470,An16g05090,	60.5	3.94	8.53	2.56456958966e-10	7.23108052929e-09	7.37570213988e-07
GO:0072655	establishment of protein localization to mitochondrion	38	23	An01g03640,An01g07190,An02g01360,An02g01750,An02g04260,An03g04790,An04g02460,An04g04970,An07g07880,An07g08430,An07g09990,An08g01650,An08g04070,An08g07360,An09g06030,An11g02140,An12g04940,An13g00670,An14g00220,An14g04930,An15g00190,An16g02470,An16g05090,	60.5	3.94	8.53	2.56456958966e-10	7.23108052929e-09	7.37570213988e-07
GO:0033036	macromolecule localization	420	113	An01g02600,An01g02800,An01g03640,An01g04730,An01g05760,An01g07190,An01g07420,An01g08850,An01g10070,An01g11910,An01g13190,An01g14070,An01g14250,An02g01360,An02g01750,An02g03520,An02g03780,An02g04260,An02g05870,An02g06840,An02g07120,An02g07690,An02g09200,An02g12490,An02g14400,An03g04340,An03g04790,An04g00360,An04g02460,An04g03140,An04g03790,An04g04970,An04g06890,An04g07100,An04g08710,An04g08760,An0…	26.9	1.75	2.08	4.84345802502e-10	1.35240633786e-08	1.392978528e-06
GO:0008033	tRNA processing	71	33	An01g00070,An01g02100,An01g02210,An01g08230,An01g10270,An01g10700,An01g10760,An01g11720,An01g12180,An01g12230,An02g01740,An02g12030,An03g03000,An04g01550,An04g05660,An07g03280,An08g05260,An09g05850,An09g06010,An09g06160,An09g06695,An12g03720,An12g08580,An12g08800,An14g06820,An15g01000,An15g01390,An15g06730,An16g01560,An16g08000,An18g02520,An18g03060,An18g04250,	46.5	3.03	4.84	5.15993934706e-10	1.4133319583e-08	1.48399855621e-06
GO:0009123	nucleoside monophosphate metabolic process	71	33	An01g06180,An01g08090,An01g10880,An01g11650,An01g13920,An02g02700,An02g02910,An02g04020,An02g04520,An02g05000,An02g09930,An02g09960,An02g14380,An02g14520,An04g01200,An04g02060,An04g05220,An04g08190,An04g08220,An07g02210,An07g07390,An07g08990,An07g09530,An07g10100,An08g00300,An11g10150,An14g00280,An14g00570,An14g04080,An14g04180,An15g00570,An15g01760,An16g07410,	46.5	3.03	4.84	5.15993934706e-10	1.4133319583e-08	1.48399855621e-06
GO:0071428	rRNA-containing ribonucleoprotein complex export from nucleus	28	19	An01g13190,An02g03520,An02g09200,An04g03790,An04g08760,An06g01870,An07g03370,An08g02210,An08g02520,An08g08740,An12g01350,An13g01010,An13g01070,An16g04940,An16g09260,An17g00240,An18g03310,An18g04180,An18g05810,	67.9	4.42	11.73	5.51795262355e-10	1.49530382884e-08	1.58696317453e-06
GO:0007006	mitochondrial membrane organization	23	17	An01g03640,An01g07190,An01g10880,An02g04260,An02g05000,An04g02460,An08g04070,An08g06220,An08g06540,An08g07360,An09g06030,An11g05700,An14g00220,An14g04930,An15g00190,An15g00340,An15g01020,	73.9	4.81	15.73	5.56319574707e-10	1.49530382884e-08	1.59997509686e-06
GO:0090305	nucleic acid phosphodiester bond hydrolysis	55	28	An01g00150,An01g03760,An01g05500,An01g07520,An01g10760,An02g01600,An02g01970,An02g03350,An02g09200,An02g09260,An03g03780,An04g08790,An07g06640,An08g05260,An08g07060,An08g08740,An08g09160,An09g05270,An09g06180,An11g09670,An12g08580,An13g01010,An13g01070,An14g05010,An16g03380,An16g03540,An16g07300,An16g08860,	50.9	3.31	5.78	7.62387380315e-10	2.03020935721e-08	2.19262610579e-06
GO:0008104	protein localization	394	107	An01g02600,An01g02800,An01g03640,An01g04730,An01g05760,An01g07190,An01g07420,An01g08850,An01g10070,An01g11910,An01g13190,An01g14070,An01g14250,An02g01360,An02g01750,An02g03520,An02g03780,An02g04260,An02g05870,An02g06840,An02g07120,An02g07690,An02g09200,An02g12490,An02g14400,An03g04340,An03g04790,An04g00360,An04g02460,An04g03140,An04g03790,An04g04970,An04g06890,An04g07100,An04g08710,An04g08760,An0…	27.2	1.77	2.11	7.95181850719e-10	2.09811284648e-08	2.28694300267e-06
GO:0072521	purine-containing compound metabolic process	113	44	An01g00100,An01g06180,An01g08090,An01g10880,An01g11650,An01g13920,An01g14680,An02g00890,An02g02700,An02g04020,An02g04520,An02g05000,An02g06320,An02g09930,An02g09960,An02g11910,An02g12420,An02g14380,An02g14520,An04g01200,An04g01540,An04g02060,An04g05220,An04g08190,An04g08220,An07g07390,An07g08170,An07g08280,An07g08990,An07g09530,An07g10100,An08g00300,An08g05950,An09g06680,An11g10150,An14g00280,An1…	38.9	2.53	3.57	8.94871302084e-10	2.33968169527e-08	2.57364986479e-06
GO:0009451	RNA modification	62	30	An01g00070,An01g02100,An01g02210,An01g08230,An01g09170,An01g09490,An01g10270,An01g10700,An01g11720,An01g12180,An01g12230,An02g09220,An02g14660,An03g03000,An04g01550,An04g05660,An07g03280,An08g06650,An09g05850,An09g06010,An11g06660,An12g03720,An14g06820,An15g01000,An15g01390,An15g06730,An16g01560,An17g02170,An18g02230,An18g03060,	48.4	3.15	5.22	9.32163440736e-10	2.41522707708e-08	2.68090205556e-06
GO:0009161	ribonucleoside monophosphate metabolic process	70	32	An01g06180,An01g08090,An01g10880,An01g11650,An01g13920,An02g02700,An02g02910,An02g04020,An02g04520,An02g05000,An02g09930,An02g09960,An02g14380,An02g14520,An04g01200,An04g02060,An04g05220,An04g08190,An04g08220,An07g02210,An07g07390,An07g08990,An07g09530,An07g10100,An08g00300,An11g10150,An14g00280,An14g04080,An14g04180,An15g00570,An15g01760,An16g07410,	45.7	2.98	4.69	1.58858225278e-09	4.07925228483e-08	4.568762559e-06
GO:0090407	organophosphate biosynthetic process	173	58	An01g00100,An01g08090,An01g09910,An01g10880,An01g11650,An01g11920,An01g13920,An01g14110,An02g02700,An02g02910,An02g04020,An02g04520,An02g05000,An02g06320,An02g09240,An02g09960,An02g11910,An02g14380,An02g14520,An03g01310,An03g04280,An04g01540,An04g02060,An04g05860,An04g08190,An04g08220,An07g02210,An07g08170,An07g08280,An07g08990,An07g09110,An07g09530,An07g10100,An08g03670,An08g07020,An08g07420,An0…	33.5	2.18	2.83	1.91529881318e-09	4.87468972274e-08	5.5083993867e-06
GO:1901362	organic cyclic compound biosynthetic process	830	190	An01g00100,An01g01130,An01g02200,An01g02810,An01g04250,An01g04640,An01g05740,An01g08090,An01g09180,An01g10150,An01g10880,An01g11370,An01g11650,An01g11790,An01g11930,An01g11950,An01g12410,An01g12570,An01g12710,An01g13920,An01g14680,An01g14720,An01g14770,An02g00230,An02g00890,An02g01790,An02g02170,An02g02700,An02g02900,An02g02910,An02g03160,An02g03180,An02g04020,An02g04520,An02g05460,An02g06320,An0…	22.9	1.49	1.7	2.50652059586e-09	6.32346774884e-08	7.20875323368e-06
GO:0071702	organic substance transport	452	117	An01g01940,An01g02600,An01g02800,An01g03640,An01g04730,An01g05760,An01g07190,An01g10070,An01g13190,An01g14070,An01g14250,An02g01360,An02g01730,An02g01750,An02g02810,An02g03220,An02g03520,An02g03540,An02g03780,An02g04260,An02g05870,An02g06840,An02g08670,An02g09200,An02g09790,An02g09970,An02g12490,An02g14380,An03g00430,An03g03560,An03g04340,An03g04790,An04g02460,An04g03790,An04g03940,An04g04970,An0…	25.9	1.69	1.98	2.90886712568e-09	7.27469726388e-08	8.36590185346e-06
GO:0017038	protein import	51	26	An01g03640,An01g07190,An02g01360,An02g01750,An02g04260,An04g02460,An04g04970,An07g07880,An07g09990,An08g01650,An08g04070,An08g06090,An08g07360,An09g06030,An11g02140,An12g04940,An13g00670,An14g00220,An14g04930,An15g00190,An15g06440,An16g02470,An16g04880,An16g05090,An18g02140,An18g05830,	51.0	3.32	5.79	2.9620773048e-09	7.34390890397e-08	8.5189343286e-06
GO:0009165	nucleotide biosynthetic process	83	35	An01g00100,An01g08090,An01g10880,An01g11650,An01g13920,An02g02700,An02g02910,An02g04020,An02g04520,An02g09240,An02g09960,An02g11910,An02g14380,An02g14520,An03g01310,An04g02060,An04g05860,An04g08190,An04g08220,An07g02210,An07g08170,An07g08990,An07g09110,An07g09530,An07g10100,An09g05840,An11g10150,An12g00760,An13g00440,An14g00280,An14g00570,An14g04180,An15g00570,An15g01760,An16g07410,	42.2	2.75	4.07	3.95375976697e-09	9.71881460666e-08	1.13710130898e-05
GO:0000027	ribosomal large subunit assembly	20	15	An01g04240,An01g04740,An02g03950,An02g04220,An02g09170,An04g01480,An04g01930,An04g02120,An08g02870,An08g03430,An08g05730,An11g09740,An12g04870,An16g08030,An17g02240,	75.0	4.88	16.64	4.30532906999e-09	1.04756564854e-07	1.23821264053e-05
GO:0000479	endonucleolytic cleavage of tricistronic rRNA transcript (SSU-rRNA, 5.8S rRNA, LSU-rRNA)	25	17	An01g00150,An01g03760,An01g05500,An02g01600,An02g03350,An02g09200,An02g09260,An04g08790,An07g06640,An08g08740,An08g09160,An09g05270,An11g09670,An13g01010,An16g03380,An16g07300,An16g08860,	68.0	4.43	11.79	4.37092760169e-09	1.04756564854e-07	1.25707877825e-05
GO:0000478	endonucleolytic cleavage involved in rRNA processing	25	17	An01g00150,An01g03760,An01g05500,An02g01600,An02g03350,An02g09200,An02g09260,An04g08790,An07g06640,An08g08740,An08g09160,An09g05270,An11g09670,An13g01010,An16g03380,An16g07300,An16g08860,	68.0	4.43	11.79	4.37092760169e-09	1.04756564854e-07	1.25707877825e-05
GO:0006163	purine nucleotide metabolic process	95	38	An01g00100,An01g06180,An01g08090,An01g10880,An01g11650,An01g13920,An02g02700,An02g04020,An02g04520,An02g05000,An02g06320,An02g09930,An02g09960,An02g11910,An02g14380,An02g14520,An04g01200,An04g01540,An04g02060,An04g05220,An04g08190,An04g08220,An07g07390,An07g08170,An07g08280,An07g08990,An07g09530,An07g10100,An08g00300,An09g06680,An11g10150,An14g00280,An14g04080,An14g04180,An15g00570,An15g01760,An1…	40.0	2.6	3.72	5.14219656381e-09	1.22222787748e-07	1.47889573175e-05
GO:0009167	purine ribonucleoside monophosphate metabolic process	66	30	An01g06180,An01g08090,An01g10880,An01g11650,An01g13920,An02g02700,An02g04020,An02g04520,An02g05000,An02g09930,An02g09960,An02g14380,An02g14520,An04g01200,An04g02060,An04g05220,An04g08190,An04g08220,An07g07390,An07g08990,An07g09530,An07g10100,An08g00300,An11g10150,An14g00280,An14g04080,An14g04180,An15g00570,An15g01760,An16g07410,	45.5	2.96	4.64	6.06112305683e-09	1.41721869199e-07	1.74317899114e-05
GO:0009126	purine nucleoside monophosphate metabolic process	66	30	An01g06180,An01g08090,An01g10880,An01g11650,An01g13920,An02g02700,An02g04020,An02g04520,An02g05000,An02g09930,An02g09960,An02g14380,An02g14520,An04g01200,An04g02060,An04g05220,An04g08190,An04g08220,An07g07390,An07g08990,An07g09530,An07g10100,An08g00300,An11g10150,An14g00280,An14g04080,An14g04180,An15g00570,An15g01760,An16g07410,	45.5	2.96	4.64	6.06112305683e-09	1.41721869199e-07	1.74317899114e-05
GO:0071705	nitrogen compound transport	413	108	An01g01940,An01g02600,An01g02800,An01g03640,An01g04730,An01g05760,An01g07190,An01g10070,An01g13190,An01g14070,An01g14250,An02g01360,An02g01750,An02g03220,An02g03520,An02g03780,An02g04260,An02g05870,An02g06840,An02g09200,An02g09790,An02g12490,An03g00430,An03g03560,An03g04340,An03g04790,An04g02460,An04g03790,An04g03940,An04g04970,An04g06890,An04g07060,An04g08760,An05g01660,An06g01870,An07g01580,An0…	26.2	1.7	2.0	6.55816094007e-09	1.52107023094e-07	1.88612708636e-05
GO:0009259	ribonucleotide metabolic process	96	38	An01g00100,An01g06180,An01g08090,An01g10880,An01g11650,An01g13920,An02g02700,An02g02910,An02g04020,An02g04520,An02g05000,An02g06320,An02g09930,An02g09960,An02g11910,An02g14380,An02g14520,An04g01200,An04g01540,An04g02060,An04g05220,An04g08190,An04g08220,An07g07390,An07g08280,An07g08990,An07g09530,An07g10100,An08g00300,An09g06680,An11g10150,An14g00280,An14g04080,An14g04180,An15g00570,An15g01760,An1…	39.6	2.58	3.66	7.2619682111e-09	1.67083364601e-07	2.08854205751e-05
GO:0046394	carboxylic acid biosynthetic process	246	73	An01g00050,An01g00060,An01g00100,An01g01130,An01g06560,An01g07910,An01g11930,An01g12570,An01g13160,An02g00890,An02g02170,An02g03570,An02g07430,An02g07500,An02g09910,An02g10750,An02g12420,An02g14380,An03g03130,An03g04330,An04g01340,An04g01610,An04g02580,An04g05260,An04g05420,An04g06210,An04g08220,An05g00120,An05g01640,An07g01960,An07g08990,An07g09530,An08g02990,An08g05160,An08g05580,An08g06080,An0…	29.7	1.93	2.37	7.50727954107e-09	1.71356634604e-07	2.15909359601e-05
GO:0072522	purine-containing compound biosynthetic process	63	29	An01g00100,An01g08090,An01g10880,An01g11650,An01g13920,An01g14680,An02g00890,An02g02700,An02g04020,An02g04520,An02g09960,An02g11910,An02g12420,An02g14380,An02g14520,An04g02060,An04g08190,An04g08220,An07g08170,An07g08990,An07g09530,An07g10100,An11g10150,An14g00280,An14g04180,An15g00570,An15g01760,An16g07400,An16g07410,	46.0	3.0	4.75	7.57883507602e-09	1.71627792745e-07	2.17967296786e-05
GO:0016053	organic acid biosynthetic process	247	73	An01g00050,An01g00060,An01g00100,An01g01130,An01g06560,An01g07910,An01g11930,An01g12570,An01g13160,An02g00890,An02g02170,An02g03570,An02g07430,An02g07500,An02g09910,An02g10750,An02g12420,An02g14380,An03g03130,An03g04330,An04g01340,An04g01610,An04g02580,An04g05260,An04g05420,An04g06210,An04g08220,An05g00120,An05g01640,An07g01960,An07g08990,An07g09530,An08g02990,An08g05160,An08g05580,An08g06080,An0…	29.6	1.92	2.36	9.08342819599e-09	2.04093277279e-07	2.61239394917e-05
GO:0009150	purine ribonucleotide metabolic process	93	37	An01g00100,An01g06180,An01g08090,An01g10880,An01g11650,An01g13920,An02g02700,An02g04020,An02g04520,An02g05000,An02g06320,An02g09930,An02g09960,An02g11910,An02g14380,An02g14520,An04g01200,An04g01540,An04g02060,An04g05220,An04g08190,An04g08220,An07g07390,An07g08280,An07g08990,An07g09530,An07g10100,An08g00300,An09g06680,An11g10150,An14g00280,An14g04080,An14g04180,An15g00570,An15g01760,An16g07410,An1…	39.8	2.59	3.69	9.70404870299e-09	2.16347628448e-07	2.79088440698e-05
GO:0006414	translational elongation	12	11	An01g02900,An01g04240,An02g05700,An02g06710,An04g02550,An07g02650,An08g03490,An08g04470,An15g00750,An16g04930,An18g05860,	91.7	5.97	60.91	1.13503855947e-08	2.51105453618e-07	3.26437089703e-05
GO:0046390	ribose phosphate biosynthetic process	61	28	An01g00100,An01g08090,An01g10880,An01g11650,An01g13920,An02g02700,An02g02910,An02g04020,An02g04520,An02g09240,An02g09960,An02g11910,An02g14380,An02g14520,An04g02060,An04g05860,An04g08190,An04g08220,An07g02210,An07g08990,An07g09530,An07g10100,An11g10150,An14g00280,An14g04180,An15g00570,An15g01760,An16g07410,	45.9	2.99	4.72	1.48331610809e-08	3.24252517395e-07	4.26601712688e-05
GO:0006694	steroid biosynthetic process	32	19	An01g02810,An02g06320,An03g03540,An03g03550,An03g03770,An04g01540,An04g06350,An05g00220,An07g08280,An07g09690,An12g01890,An13g00090,An14g01590,An14g06210,An15g00150,An15g03090,An16g09190,An18g03480,An18g05470,	59.4	3.87	8.12	1.48822434966e-08	3.24252517395e-07	4.28013322962e-05
GO:0022607	cellular component assembly	360	96	An01g02750,An01g03260,An01g03760,An01g04240,An01g04740,An01g05650,An01g05780,An01g08160,An01g09180,An01g10070,An01g13230,An02g03180,An02g03760,An02g03950,An02g04220,An02g05470,An02g05880,An02g06130,An02g06850,An02g07010,An02g07060,An02g07120,An02g07690,An02g09170,An02g09200,An02g13360,An02g14600,An02g14750,An03g03780,An03g06950,An04g00060,An04g00200,An04g00360,An04g01200,An04g01290,An04g01480,An0…	26.7	1.74	2.05	1.61121650032e-08	3.48410425182e-07	4.63385865493e-05
GO:1901293	nucleoside phosphate biosynthetic process	87	35	An01g00100,An01g08090,An01g10880,An01g11650,An01g13920,An02g02700,An02g02910,An02g04020,An02g04520,An02g09240,An02g09960,An02g11910,An02g14380,An02g14520,An03g01310,An04g02060,An04g05860,An04g08190,An04g08220,An07g02210,An07g08170,An07g08990,An07g09110,An07g09530,An07g10100,An09g05840,An11g10150,An12g00760,An13g00440,An14g00280,An14g00570,An14g04180,An15g00570,An15g01760,An16g07410,	40.2	2.62	3.75	1.72458325495e-08	3.701418986e-07	4.95990144124e-05
GO:0006413	translational initiation	24	16	An01g02840,An01g06230,An02g12320,An02g12410,An04g01940,An04g02030,An08g00880,An08g02210,An08g05250,An09g05380,An11g10630,An12g01330,An13g00430,An14g01030,An14g01040,An16g01560,	66.7	4.34	11.09	1.95569263583e-08	4.16634964493e-07	5.62457202065e-05
GO:0009117	nucleotide metabolic process	157	52	An01g00100,An01g06110,An01g06180,An01g08090,An01g10880,An01g11650,An01g13920,An02g01790,An02g02700,An02g02910,An02g04020,An02g04520,An02g05000,An02g06320,An02g09240,An02g09930,An02g09960,An02g11910,An02g14380,An02g14520,An03g01310,An04g01200,An04g01540,An04g02060,An04g05220,An04g05860,An04g08190,An04g08220,An07g02210,An07g07390,An07g08170,An07g08280,An07g08990,An07g09110,An07g09530,An07g10100,An0…	33.1	2.16	2.77	2.06693210374e-08	4.37095347819e-07	5.94449673034e-05
GO:0032268	regulation of cellular protein metabolic process	128	45	An01g02900,An01g03050,An01g04430,An01g07420,An01g14110,An02g02900,An02g03180,An02g05700,An02g06710,An02g07120,An02g09370,An02g13840,An03g04670,An04g01940,An04g06320,An04g08580,An05g00280,An05g00530,An07g04070,An07g05620,An07g07150,An07g09370,An07g09580,An08g00830,An08g00980,An08g05060,An08g06540,An08g07220,An09g04110,An09g05100,An11g05510,An11g06950,An11g09890,An11g11210,An12g00130,An12g00470,An1…	35.2	2.29	3.03	2.41627306924e-08	5.07240974244e-07	6.94920134714e-05
GO:0045333	cellular respiration	59	27	An01g06180,An02g04330,An02g05000,An02g05880,An02g09930,An04g01200,An04g04750,An04g05220,An04g07330,An07g02160,An07g07390,An08g05580,An09g03870,An09g06680,An11g00530,An11g06590,An11g11280,An12g07850,An14g00240,An14g00310,An14g03780,An14g04080,An15g00770,An15g00930,An15g01270,An16g03070,An18g06760,	45.8	2.98	4.7	2.90283713591e-08	6.02514204053e-07	8.34855960288e-05
GO:0042493	response to drug	258	74	An01g01600,An01g02200,An01g05500,An01g05650,An01g06960,An01g08160,An01g12420,An02g02890,An02g03520,An02g05700,An02g05880,An02g06320,An02g07120,An02g08670,An02g08920,An02g09790,An02g09970,An02g12410,An03g02700,An03g03550,An03g03660,An03g03770,An03g04670,An03g05010,An04g00220,An04g00490,An04g00570,An04g01860,An04g06120,An04g07340,An04g09100,An05g01660,An07g03070,An07g04070,An07g08170,An07g08280,An0…	28.7	1.87	2.26	2.9120123214e-08	6.02514204053e-07	8.37494743634e-05
GO:0000447	endonucleolytic cleavage in ITS1 to separate SSU-rRNA from 5.8S rRNA and LSU-rRNA from tricistronic rRNA transcript (SSU-rRNA, 5.8S rRNA, LSU-rRNA)	22	15	An01g00150,An01g03760,An01g05500,An02g01600,An02g03350,An02g09200,An02g09260,An04g08790,An08g08740,An08g09160,An09g05270,An13g01010,An16g03380,An16g07300,An16g08860,	68.2	4.44	11.88	3.48082186986e-08	7.15060264122e-07	0.000100108436977
GO:0009124	nucleoside monophosphate biosynthetic process	53	25	An01g08090,An01g10880,An01g11650,An01g13920,An02g02700,An02g02910,An02g04020,An02g04520,An02g09960,An02g14380,An02g14520,An04g02060,An04g08190,An04g08220,An07g02210,An07g08990,An07g09530,An07g10100,An11g10150,An14g00280,An14g00570,An14g04180,An15g00570,An15g01760,An16g07410,	47.2	3.07	4.97	4.45643487313e-08	9.08986290434e-07	0.000128167066951
GO:0019693	ribose phosphate metabolic process	118	42	An01g00100,An01g06180,An01g08090,An01g10880,An01g11650,An01g13920,An02g02700,An02g02910,An02g04020,An02g04520,An02g05000,An02g06320,An02g09240,An02g09930,An02g09960,An02g11910,An02g14380,An02g14520,An04g01200,An04g01540,An04g02060,An04g05220,An04g05860,An04g08190,An04g08220,An07g02210,An07g07390,An07g08280,An07g08990,An07g09530,An07g10100,An08g00300,An09g03450,An09g06680,An11g10150,An14g00280,An1…	35.6	2.32	3.09	4.68316085098e-08	9.48504972353e-07	0.000134687706074
GO:0097064	ncRNA export from nucleus	15	12	An01g13190,An02g09200,An06g01870,An08g08740,An11g11150,An12g01350,An13g01070,An16g02120,An16g04940,An18g03310,An18g04180,An18g05810,	80.0	5.21	22.16	4.85269202172e-08	9.75967989822e-07	0.000139563422545
GO:0006753	nucleoside phosphate metabolic process	162	52	An01g00100,An01g06110,An01g06180,An01g08090,An01g10880,An01g11650,An01g13920,An02g01790,An02g02700,An02g02910,An02g04020,An02g04520,An02g05000,An02g06320,An02g09240,An02g09930,An02g09960,An02g11910,An02g14380,An02g14520,An03g01310,An04g01200,An04g01540,An04g02060,An04g05220,An04g05860,An04g08190,An04g08220,An07g02210,An07g07390,An07g08170,An07g08280,An07g08990,An07g09110,An07g09530,An07g10100,An0…	32.1	2.09	2.64	6.65198249971e-08	1.32854872702e-06	0.000191311016692
GO:0000028	ribosomal small subunit assembly	11	10	An01g03760,An02g06130,An02g07010,An02g09200,An04g08790,An07g08850,An11g09670,An12g00450,An13g01070,An16g04690,	90.9	5.92	55.35	6.80844740101e-08	1.33204726023e-06	0.000195810947253
GO:0051029	rRNA transport	11	10	An01g13190,An02g09200,An06g01870,An08g08740,An12g01350,An13g01070,An16g04940,An18g03310,An18g04180,An18g05810,	90.9	5.92	55.35	6.80844740101e-08	1.33204726023e-06	0.000195810947253
GO:0006407	rRNA export from nucleus	11	10	An01g13190,An02g09200,An06g01870,An08g08740,An12g01350,An13g01070,An16g04940,An18g03310,An18g04180,An18g05810,	90.9	5.92	55.35	6.80844740101e-08	1.33204726023e-06	0.000195810947253
GO:0044743	protein transmembrane import into intracellular organelle	38	20	An01g03640,An01g07190,An02g01360,An02g01750,An02g04260,An04g02460,An04g04970,An07g07880,An07g09990,An08g01650,An08g04070,An08g07360,An09g06030,An11g02140,An12g04940,An13g00670,An15g00190,An16g02470,An16g04880,An16g05090,	52.6	3.43	6.17	1.00068783735e-07	1.94457987853e-06	0.000287797822023
GO:0000470	maturation of LSU-rRNA	18	13	An01g09040,An02g04980,An02g09170,An04g01930,An07g06640,An09g06310,An11g06650,An14g03740,An15g00240,An15g01480,An16g01500,An16g08030,An18g03120,	72.2	4.7	14.41	1.02679975709e-07	1.98193026939e-06	0.000295307610138
GO:0031123	RNA 3'-end processing	35	19	An01g07520,An01g10760,An01g12230,An02g01970,An02g02900,An02g03180,An02g09200,An03g03780,An07g05620,An08g05260,An09g06695,An12g03620,An12g08030,An12g08800,An14g03780,An14g05010,An16g03540,An17g02170,An18g04570,	54.3	3.53	6.59	1.09084137472e-07	2.09150652913e-06	0.00031372597937
GO:0006164	purine nucleotide biosynthetic process	55	25	An01g00100,An01g08090,An01g10880,An01g11650,An01g13920,An02g02700,An02g04020,An02g04520,An02g09960,An02g11910,An02g14380,An02g14520,An04g02060,An04g08190,An04g08220,An07g08170,An07g08990,An07g09530,An07g10100,An11g10150,An14g00280,An14g04180,An15g00570,An15g01760,An16g07410,	45.5	2.96	4.63	1.1114045845e-07	2.11682091723e-06	0.000319639958502
GO:0009156	ribonucleoside monophosphate biosynthetic process	52	24	An01g08090,An01g10880,An01g11650,An01g13920,An02g02700,An02g02910,An02g04020,An02g04520,An02g09960,An02g14380,An02g14520,An04g02060,An04g08190,An04g08220,An07g02210,An07g08990,An07g09530,An07g10100,An11g10150,An14g00280,An14g04180,An15g00570,An15g01760,An16g07410,	46.2	3.0	4.76	1.39154183049e-07	2.63025746177e-06	0.000400207430448
GO:0055086	nucleobase-containing small molecule metabolic process	234	67	An01g00100,An01g06110,An01g06180,An01g08090,An01g10880,An01g11650,An01g13920,An01g14680,An02g00890,An02g01790,An02g02380,An02g02700,An02g02910,An02g04020,An02g04520,An02g05000,An02g06320,An02g09240,An02g09930,An02g09960,An02g11910,An02g12420,An02g14380,An02g14520,An03g01310,An04g01200,An04g01540,An04g02060,An04g05220,An04g05860,An04g08190,An04g08220,An04g08330,An05g01620,An07g02210,An07g07390,An0…	28.6	1.86	2.25	1.39926770393e-07	2.63025746177e-06	0.00040242939165
GO:0065002	intracellular protein transmembrane transport	42	21	An01g03640,An01g07190,An02g01360,An02g01750,An02g04260,An03g04340,An04g02460,An04g04970,An07g07880,An07g09990,An08g01650,An08g04070,An08g07360,An09g06030,An11g02140,An12g04940,An13g00670,An15g00190,An16g02470,An16g04880,An16g05090,	50.0	3.25	5.55	1.52053967685e-07	2.82133684555e-06	0.000437307211061
GO:0071806	protein transmembrane transport	42	21	An01g03640,An01g07190,An02g01360,An02g01750,An02g04260,An03g04340,An04g02460,An04g04970,An07g07880,An07g09990,An08g01650,An08g04070,An08g07360,An09g06030,An11g02140,An12g04940,An13g00670,An15g00190,An16g02470,An16g04880,An16g05090,	50.0	3.25	5.55	1.52053967685e-07	2.82133684555e-06	0.000437307211061
GO:0000463	maturation of LSU-rRNA from tricistronic rRNA transcript (SSU-rRNA, 5.8S rRNA, LSU-rRNA)	16	12	An01g09040,An02g04980,An04g01930,An07g06640,An09g06310,An11g06650,An14g03740,An15g00240,An15g01480,An16g01500,An16g08030,An18g03120,	75.0	4.88	16.62	1.66789458026e-07	3.07491334156e-06	0.000479686481283
GO:0009112	nucleobase metabolic process	36	19	An01g08090,An01g13920,An01g14680,An02g00890,An02g02380,An02g02700,An02g02910,An02g12420,An04g08330,An08g05950,An08g07420,An11g10150,An13g00440,An14g00280,An14g01140,An15g00570,An15g01760,An16g07400,An17g00820,	52.8	3.44	6.2	1.97760735054e-07	3.62267435679e-06	0.000568759874015
GO:0009260	ribonucleotide biosynthetic process	57	25	An01g00100,An01g08090,An01g10880,An01g11650,An01g13920,An02g02700,An02g02910,An02g04020,An02g04520,An02g09960,An02g11910,An02g14380,An02g14520,An04g02060,An04g08190,An04g08220,An07g08990,An07g09530,An07g10100,An11g10150,An14g00280,An14g04180,An15g00570,An15g01760,An16g07410,	43.9	2.86	4.34	2.61312173565e-07	4.7565431087e-06	0.000751533811174
GO:0043628	ncRNA 3'-end processing	19	13	An01g07520,An01g10760,An01g12230,An02g01970,An02g02900,An02g09200,An07g05620,An08g05260,An09g06695,An12g08800,An14g05010,An16g03540,An17g02170,	68.4	4.45	12.0	2.79196893954e-07	5.05012746548e-06	0.000802970267011
GO:0051246	regulation of protein metabolic process	138	45	An01g02900,An01g03050,An01g04430,An01g07420,An01g14110,An02g02900,An02g03180,An02g05700,An02g06710,An02g07120,An02g09370,An02g13840,An03g04670,An04g01940,An04g06320,An04g08580,An05g00280,An05g00530,An07g04070,An07g05620,An07g07150,An07g09370,An07g09580,An08g00830,An08g00980,An08g05060,An08g06540,An08g07220,An09g04110,An09g05100,An11g05510,An11g06950,An11g09890,An11g11210,An12g00130,An12g00470,An1…	32.6	2.12	2.7	3.01564890409e-07	5.4206289051e-06	0.000867300624815
GO:0006189	'de novo' IMP biosynthetic process	8	8	An01g08090,An01g11650,An02g02700,An02g09960,An04g02060,An11g10150,An15g00570,An15g01760,	100.0	6.51	inf	3.06710784933e-07	5.47888333831e-06	0.000882100217468
GO:0009152	purine ribonucleotide biosynthetic process	54	24	An01g00100,An01g08090,An01g10880,An01g11650,An01g13920,An02g02700,An02g04020,An02g04520,An02g09960,An02g11910,An02g14380,An02g14520,An04g02060,An04g08190,An04g08220,An07g08990,An07g09530,An07g10100,An11g10150,An14g00280,An14g04180,An15g00570,An15g01760,An16g07410,	44.4	2.89	4.45	3.34644187107e-07	5.92582058792e-06	0.00096243668212
GO:1901605	alpha-amino acid metabolic process	165	51	An01g00100,An01g06560,An01g07910,An01g11930,An01g12570,An01g13160,An02g00890,An02g02170,An02g07430,An02g07500,An02g10750,An03g04330,An04g01340,An04g02580,An04g05260,An04g05420,An04g06210,An05g00120,An07g09110,An08g02700,An08g02990,An08g05580,An08g06080,An08g07420,An09g02800,An09g05860,An11g02620,An11g06110,An11g09510,An11g09770,An11g09790,An12g00410,An12g03230,An12g03940,An12g07580,An13g01080,An1…	30.9	2.01	2.5	3.35851445004e-07	5.92582058792e-06	0.000965908755831
GO:0035690	cellular response to drug	207	60	An01g01600,An01g05500,An01g05650,An01g08160,An01g12420,An02g02890,An02g03520,An02g05700,An02g05880,An02g06320,An02g07120,An02g08670,An02g08920,An02g09970,An02g12410,An03g03550,An03g03660,An03g03770,An03g04670,An03g05010,An04g00220,An04g00490,An04g00570,An04g01860,An04g06120,An04g07340,An05g01660,An07g04070,An07g08170,An07g08280,An07g09250,An08g00720,An08g02870,An08g07840,An08g08690,An09g06500,An0…	29.0	1.89	2.28	3.92471106886e-07	6.88260306954e-06	0.0011287469034
GO:0009060	aerobic respiration	51	23	An02g04330,An02g09930,An04g01200,An04g04750,An04g07330,An07g02160,An07g07390,An08g05580,An09g03870,An09g06680,An11g00530,An11g06590,An11g11280,An12g07850,An14g00240,An14g00310,An14g03780,An14g04080,An15g00770,An15g00930,An15g01270,An16g03070,An18g06760,	45.1	2.94	4.56	4.25344526568e-07	7.41388399035e-06	0.00122329085841
GO:0034248	regulation of cellular amide metabolic process	66	27	An01g02900,An01g03050,An01g04430,An02g05700,An02g06710,An02g09370,An02g13840,An04g01940,An04g08580,An05g00530,An07g09370,An08g00980,An08g05060,An08g07220,An09g04110,An11g11210,An12g00130,An12g00470,An12g01350,An12g02970,An12g07580,An14g03200,An15g00890,An15g01290,An16g02940,An18g02090,An18g04650,	40.9	2.66	3.85	4.88830885751e-07	8.46914233385e-06	0.00140587762742
GO:0009127	purine nucleoside monophosphate biosynthetic process	48	22	An01g08090,An01g10880,An01g11650,An01g13920,An02g02700,An02g04020,An02g04520,An02g09960,An02g14380,An02g14520,An04g02060,An04g08190,An04g08220,An07g08990,An07g09530,An07g10100,An11g10150,An14g00280,An14g04180,An15g00570,An15g01760,An16g07410,	45.8	2.98	4.7	5.35834004294e-07	9.17296783541e-06	0.00154105859635
GO:0009168	purine ribonucleoside monophosphate biosynthetic process	48	22	An01g08090,An01g10880,An01g11650,An01g13920,An02g02700,An02g04020,An02g04520,An02g09960,An02g14380,An02g14520,An04g02060,An04g08190,An04g08220,An07g08990,An07g09530,An07g10100,An11g10150,An14g00280,An14g04180,An15g00570,An15g01760,An16g07410,	45.8	2.98	4.7	5.35834004294e-07	9.17296783541e-06	0.00154105859635
GO:0042221	response to chemical	542	126	An01g01600,An01g02200,An01g03120,An01g04470,An01g05500,An01g05650,An01g05760,An01g06960,An01g08090,An01g08160,An01g08380,An01g08570,An01g09180,An01g11930,An01g12420,An01g13920,An01g14110,An02g02890,An02g03160,An02g03520,An02g03780,An02g04020,An02g05700,An02g05880,An02g06320,An02g07120,An02g08670,An02g08800,An02g08920,An02g09740,An02g09790,An02g09970,An02g10750,An02g11970,An02g12410,An02g12490,An0…	23.2	1.51	1.71	5.74155504318e-07	9.77083568295e-06	0.00165127123042
GO:0046112	nucleobase biosynthetic process	20	13	An01g13920,An02g00890,An02g02700,An02g02910,An02g12420,An04g08330,An08g07420,An11g10150,An13g00440,An15g00570,An15g01760,An16g07400,An17g00820,	65.0	4.23	10.29	6.85057944588e-07	1.15895685214e-05	0.00197022664863
GO:0009067	aspartate family amino acid biosynthetic process	35	18	An01g07910,An02g07430,An02g07500,An04g01340,An04g05260,An04g05420,An04g06210,An08g02990,An09g02800,An09g05860,An11g06110,An11g09510,An11g09790,An15g00350,An15g02490,An16g02520,An17g02090,An17g02280,	51.4	3.35	5.87	6.89746115834e-07	1.16006422757e-05	0.00198370982914
GO:0009066	aspartate family amino acid metabolic process	42	20	An01g07910,An02g07430,An02g07500,An04g01340,An04g02580,An04g05260,An04g05420,An04g06210,An08g02700,An08g02990,An09g02800,An09g05860,An11g06110,An11g09510,An11g09790,An15g00350,An15g02490,An16g02520,An17g02090,An17g02280,	47.6	3.1	5.05	8.21760652215e-07	1.37406025336e-05	0.00236338363577
GO:0016126	sterol biosynthetic process	29	16	An01g02810,An02g06320,An03g03540,An03g03550,An03g03770,An04g01540,An05g00220,An07g08280,An07g09690,An12g01890,An13g00090,An14g01590,An14g06210,An15g00150,An16g09190,An18g03480,	55.2	3.59	6.82	8.34883820869e-07	1.38793402822e-05	0.00240112586882
GO:0065007	biological regulation	1507	296	An01g00060,An01g00940,An01g02150,An01g02210,An01g02900,An01g03050,An01g04430,An01g04470,An01g04590,An01g04640,An01g05650,An01g05760,An01g05780,An01g06110,An01g07420,An01g07520,An01g07810,An01g08160,An01g08570,An01g08820,An01g08850,An01g09100,An01g09180,An01g09910,An01g11370,An01g11910,An01g12410,An01g14110,An02g00870,An02g01210,An02g01680,An02g02320,An02g02370,An02g02900,An02g03160,An02g03180,An0…	19.6	1.28	1.4	1.28369202582e-06	2.12178061279e-05	0.00369189826625
GO:0019438	aromatic compound biosynthetic process	713	156	An01g00100,An01g01130,An01g02200,An01g04250,An01g04640,An01g05740,An01g08090,An01g09180,An01g10150,An01g10880,An01g11370,An01g11650,An01g11930,An01g11950,An01g12410,An01g12570,An01g12710,An01g13920,An01g14680,An01g14720,An01g14770,An02g00230,An02g00890,An02g01790,An02g02170,An02g02700,An02g02900,An02g02910,An02g03160,An02g03180,An02g04020,An02g04520,An02g05460,An02g09240,An02g09960,An02g11910,An0…	21.9	1.42	1.59	1.38913656092e-06	2.27649958151e-05	0.0039951567492
GO:0018130	heterocycle biosynthetic process	768	166	An01g00100,An01g01130,An01g02200,An01g04250,An01g04640,An01g05740,An01g08090,An01g09180,An01g10150,An01g10880,An01g11370,An01g11650,An01g11790,An01g11930,An01g11950,An01g12410,An01g12570,An01g12710,An01g13920,An01g14680,An01g14720,An01g14770,An02g00230,An02g00890,An02g01790,An02g02170,An02g02700,An02g02900,An02g02910,An02g03160,An02g03180,An02g04020,An02g04520,An02g05460,An02g09240,An02g09960,An0…	21.6	1.41	1.56	1.39312909021e-06	2.27649958151e-05	0.00400663926345
GO:0051188	cofactor biosynthetic process	141	44	An01g00100,An01g04250,An01g11790,An02g11910,An02g12420,An02g14380,An03g03460,An03g03540,An03g03640,An03g03660,An03g04280,An04g00170,An04g03120,An04g06490,An04g08220,An05g00220,An06g01300,An07g08990,An07g09110,An07g09530,An07g10040,An08g01270,An08g02700,An08g06560,An08g11780,An09g03030,An09g05110,An09g05310,An09g06280,An09g06300,An11g01580,An11g02430,An11g06590,An11g06930,An11g09930,An11g10370,An1…	31.2	2.03	2.53	1.58075235086e-06	2.56849930004e-05	0.00454624376107
GO:0006400	tRNA modification	47	21	An01g00070,An01g02100,An01g02210,An01g08230,An01g10270,An01g10700,An01g11720,An01g12180,An03g03000,An04g01550,An04g05660,An07g03280,An09g05850,An09g06010,An12g03720,An14g06820,An15g01000,An15g01390,An15g06730,An16g01560,An18g03060,	44.7	2.91	4.48	1.62705399032e-06	2.62888049222e-05	0.00467940727615
GO:0030150	protein import into mitochondrial matrix	16	11	An02g01360,An02g01750,An07g07880,An07g09990,An08g01650,An08g04070,An08g07360,An11g02140,An13g00670,An15g00190,An16g05090,	68.8	4.48	12.18	2.26185791751e-06	3.63413596131e-05	0.00650510337075
GO:0046040	IMP metabolic process	9	8	An01g08090,An01g11650,An02g02700,An02g09960,An04g02060,An11g10150,An15g00570,An15g01760,	88.9	5.79	44.24	2.38465289068e-06	3.78909486939e-05	0.0068582617136
GO:0006188	IMP biosynthetic process	9	8	An01g08090,An01g11650,An02g02700,An02g09960,An04g02060,An11g10150,An15g00570,An15g01760,	88.9	5.79	44.24	2.38465289068e-06	3.78909486939e-05	0.0068582617136
GO:0019637	organophosphate metabolic process	286	74	An01g00100,An01g06110,An01g06180,An01g08090,An01g09910,An01g10880,An01g11650,An01g11920,An01g13920,An01g14110,An02g01790,An02g02700,An02g02910,An02g04020,An02g04520,An02g05000,An02g06320,An02g09240,An02g09930,An02g09960,An02g11910,An02g14380,An02g14520,An03g01310,An03g04280,An04g01200,An04g01540,An04g02060,An04g05220,An04g05860,An04g08190,An04g08220,An05g00490,An07g02210,An07g07390,An07g08170,An0…	25.9	1.68	1.96	2.39942413575e-06	3.79161748046e-05	0.00690074381443
GO:0000002	mitochondrial genome maintenance	22	13	An01g13230,An03g06950,An07g10010,An08g00950,An08g04250,An08g04470,An09g03940,An09g06030,An11g02140,An11g11280,An14g03780,An14g04830,An16g06400,	59.1	3.85	8.0	3.24338466105e-06	5.06955124194e-05	0.00932797428517
GO:0140053	mitochondrial gene expression	22	13	An01g03260,An02g01740,An02g07260,An02g08600,An04g02550,An04g03060,An04g03110,An06g01820,An08g04470,An14g03780,An15g00420,An15g01000,An16g03130,	59.1	3.85	8.0	3.24338466105e-06	5.06955124194e-05	0.00932797428517
GO:0006457	protein folding	68	26	An01g06470,An01g06480,An02g01750,An02g03770,An02g08920,An02g12750,An04g04970,An04g05270,An04g07340,An07g09990,An08g06540,An08g08690,An09g06590,An11g00550,An11g02360,An11g05510,An12g04750,An12g04940,An15g01700,An15g06370,An15g06690,An16g03100,An16g05090,An16g09260,An17g02130,An18g05770,	38.2	2.49	3.44	3.62082315466e-06	5.62891210421e-05	0.0104134873928
GO:0007007	inner mitochondrial membrane organization	14	10	An01g03640,An01g07190,An01g10880,An02g04260,An02g05000,An04g02460,An08g06220,An08g06540,An09g06030,An11g05700,	71.4	4.65	13.83	3.95813253186e-06	6.12020922668e-05	0.0113835891616
GO:0006091	generation of precursor metabolites and energy	93	32	An01g06180,An02g04330,An02g05000,An02g05880,An02g09930,An02g14380,An04g01200,An04g04750,An04g05220,An04g07330,An04g08220,An07g02160,An07g07390,An07g08990,An07g09530,An08g05580,An09g03870,An09g06680,An11g00530,An11g02430,An11g06590,An11g11280,An12g07850,An14g00240,An14g00310,An14g03780,An14g04080,An15g00770,An15g00930,An15g01270,An16g03070,An18g06760,	34.4	2.24	2.92	4.18157114889e-06	6.43112225894e-05	0.0120261986242
GO:0072657	protein localization to membrane	50	21	An01g02800,An01g03640,An01g07190,An01g10070,An02g04260,An03g04340,An04g06890,An07g09690,An07g09990,An08g00470,An08g04070,An09g06030,An09g06320,An11g09870,An14g00220,An14g01590,An14g04930,An15g00150,An15g00190,An15g01700,An18g05900,	42.0	2.73	4.02	5.47377445417e-06	8.348147955e-05	0.0157425753302
GO:0000966	RNA 5'-end processing	17	11	An01g03760,An01g05500,An02g01600,An02g09260,An04g08790,An08g09160,An09g05270,An12g08580,An16g03380,An16g07300,An16g08860,	64.7	4.21	10.15	5.51511860727e-06	8.348147955e-05	0.0158614811145
GO:0034471	ncRNA 5'-end processing	17	11	An01g03760,An01g05500,An02g01600,An02g09260,An04g08790,An08g09160,An09g05270,An12g08580,An16g03380,An16g07300,An16g08860,	64.7	4.21	10.15	5.51511860727e-06	8.348147955e-05	0.0158614811145
GO:1901137	carbohydrate derivative biosynthetic process	175	50	An01g00100,An01g08090,An01g09910,An01g10880,An01g11650,An01g11720,An01g13920,An02g02700,An02g02910,An02g02980,An02g04020,An02g04520,An02g09240,An02g09960,An02g11910,An02g14380,An02g14520,An03g05010,An04g02060,An04g05860,An04g06730,An04g08190,An04g08220,An04g08330,An07g02210,An07g03380,An07g08990,An07g09530,An07g10100,An08g07020,An08g10720,An09g02800,An09g05840,An09g05850,An11g09890,An11g10150,An1…	28.6	1.86	2.23	5.56608437272e-06	8.38118254238e-05	0.016008058656
GO:0044108	cellular alcohol biosynthetic process	26	14	An01g02810,An02g06320,An03g03540,An03g03550,An03g03770,An05g00220,An07g08280,An07g09690,An12g01890,An13g00090,An14g01590,An15g00150,An16g09190,An18g03480,	53.8	3.51	6.46	6.04228807853e-06	8.91160026352e-05	0.0173776205139
GO:0097384	cellular lipid biosynthetic process	26	14	An01g02810,An02g06320,An03g03540,An03g03550,An03g03770,An05g00220,An07g08280,An07g09690,An12g01890,An13g00090,An14g01590,An15g00150,An16g09190,An18g03480,	53.8	3.51	6.46	6.04228807853e-06	8.91160026352e-05	0.0173776205139
GO:0016129	phytosteroid biosynthetic process	26	14	An01g02810,An02g06320,An03g03540,An03g03550,An03g03770,An05g00220,An07g08280,An07g09690,An12g01890,An13g00090,An14g01590,An15g00150,An16g09190,An18g03480,	53.8	3.51	6.46	6.04228807853e-06	8.91160026352e-05	0.0173776205139
GO:0006696	ergosterol biosynthetic process	26	14	An01g02810,An02g06320,An03g03540,An03g03550,An03g03770,An05g00220,An07g08280,An07g09690,An12g01890,An13g00090,An14g01590,An15g00150,An16g09190,An18g03480,	53.8	3.51	6.46	6.04228807853e-06	8.91160026352e-05	0.0173776205139
GO:0070887	cellular response to chemical stimulus	454	105	An01g01600,An01g03120,An01g04470,An01g05500,An01g05650,An01g05760,An01g08160,An01g08380,An01g08570,An01g09180,An01g12420,An01g13920,An01g14110,An02g02890,An02g03160,An02g03520,An02g03780,An02g05700,An02g05880,An02g06320,An02g07120,An02g08670,An02g08800,An02g08920,An02g09740,An02g09970,An02g10750,An02g11970,An02g12410,An02g12490,An03g03460,An03g03550,An03g03640,An03g03660,An03g03770,An03g04670,An0…	23.1	1.51	1.69	6.3967331209e-06	9.38622676311e-05	0.0183970044557
GO:0006446	regulation of translational initiation	12	9	An01g02900,An01g03050,An02g06710,An02g09370,An04g08580,An08g00980,An08g05060,An16g02940,An18g04650,	75.0	4.88	16.59	6.62863932375e-06	9.67714045436e-05	0.0190639666951
GO:0072594	establishment of protein localization to organelle	117	37	An01g02800,An01g03640,An01g07190,An01g10070,An02g01360,An02g01750,An02g03780,An02g04260,An02g12490,An03g04340,An03g04790,An04g02460,An04g04970,An04g06890,An07g07880,An07g08430,An07g09990,An08g01650,An08g04070,An08g06090,An08g07360,An09g06030,An09g06320,An11g02140,An12g04940,An13g00670,An14g00220,An14g04930,An15g00190,An15g01700,An15g06440,An16g02470,An16g03060,An16g04880,An16g05090,An18g02140,An1…	31.6	2.06	2.58	7.40455638651e-06	0.000107553051352	0.0212955041676
GO:0000480	endonucleolytic cleavage in 5'-ETS of tricistronic rRNA transcript (SSU-rRNA, 5.8S rRNA, LSU-rRNA)	15	10	An01g03760,An01g05500,An02g01600,An02g09260,An04g08790,An08g09160,An09g05270,An16g03380,An16g07300,An16g08860,	66.7	4.34	11.07	1.02314008923e-05	0.000147425320633	0.0294255089661
GO:0001522	pseudouridine synthesis	10	8	An01g02100,An01g09490,An01g10270,An02g09220,An08g06650,An12g03720,An15g06730,An17g02170,	80.0	5.21	22.12	1.03033690707e-05	0.000147425320633	0.0296324894473
GO:0043144	snoRNA processing	10	8	An01g12230,An02g02900,An07g05620,An09g06695,An12g08580,An12g08800,An16g03540,An17g02170,	80.0	5.21	22.12	1.03033690707e-05	0.000147425320633	0.0296324894473
GO:0090150	establishment of protein localization to membrane	48	20	An01g02800,An01g03640,An01g07190,An01g10070,An02g04260,An03g04340,An04g06890,An07g09690,An07g09990,An08g04070,An09g06030,An09g06320,An11g09870,An14g00220,An14g01590,An14g04930,An15g00150,An15g00190,An15g01700,An18g05900,	41.7	2.71	3.96	1.05487688794e-05	0.000150189402461	0.0303382592971
GO:0015980	energy derivation by oxidation of organic compounds	76	27	An01g06180,An02g04330,An02g05000,An02g05880,An02g09930,An04g01200,An04g04750,An04g05220,An04g07330,An07g02160,An07g07390,An08g05580,An09g03870,An09g06680,An11g00530,An11g06590,An11g11280,An12g07850,An14g00240,An14g00310,An14g03780,An14g04080,An15g00770,An15g00930,An15g01270,An16g03070,An18g06760,	35.5	2.31	3.06	1.18301913527e-05	0.000167604090298	0.0340236303305
GO:0032543	mitochondrial translation	18	11	An01g03260,An02g01740,An02g07260,An02g08600,An04g02550,An04g03060,An04g03110,An06g01820,An08g04470,An15g00420,An16g03130,	61.1	3.98	8.7	1.22069250767e-05	0.000172093708435	0.0351071165207
GO:0050789	regulation of biological process	1342	261	An01g00060,An01g00940,An01g02150,An01g02210,An01g02900,An01g03050,An01g04430,An01g04470,An01g04590,An01g04640,An01g05650,An01g05760,An01g05780,An01g07420,An01g07520,An01g07810,An01g08160,An01g08570,An01g08820,An01g08850,An01g09100,An01g09180,An01g09910,An01g11370,An01g11910,An01g12410,An01g14110,An02g00870,An02g01210,An02g01680,An02g02320,An02g02370,An02g02900,An02g03160,An02g03180,An02g03350,An0…	19.4	1.27	1.38	1.28456211609e-05	0.000180214665652	0.0369440064587
GO:0051186	cofactor metabolic process	219	58	An01g00100,An01g04250,An01g06110,An01g11790,An02g06320,An02g11910,An02g12420,An02g12670,An02g14380,An03g03460,An03g03540,An03g03640,An03g03660,An03g04280,An04g00060,An04g00170,An04g01540,An04g03120,An04g06490,An04g08220,An05g00220,An06g01300,An07g08280,An07g08990,An07g09110,An07g09530,An07g10040,An08g01270,An08g02700,An08g04260,An08g06560,An08g11780,An09g03030,An09g03450,An09g05110,An09g05310,An0…	26.5	1.72	2.01	1.3585244265e-05	0.000189665837408	0.0390711625061
GO:0031126	snoRNA 3'-end processing	8	7	An01g12230,An02g02900,An07g05620,An09g06695,An12g08800,An16g03540,An17g02170,	87.5	5.7	38.69	1.38697950451e-05	0.000190858997845	0.0398895305497
GO:0009085	lysine biosynthetic process	8	7	An02g07500,An04g05260,An04g05420,An04g06210,An11g09510,An15g00350,An15g02490,	87.5	5.7	38.69	1.38697950451e-05	0.000190858997845	0.0398895305497
GO:0006553	lysine metabolic process	8	7	An02g07500,An04g05260,An04g05420,An04g06210,An11g09510,An15g00350,An15g02490,	87.5	5.7	38.69	1.38697950451e-05	0.000190858997845	0.0398895305497
GO:0034654	nucleobase-containing compound biosynthetic process	532	118	An01g00100,An01g02200,An01g04640,An01g05740,An01g08090,An01g09180,An01g10150,An01g10880,An01g11370,An01g11650,An01g11950,An01g12410,An01g12710,An01g13920,An01g14720,An01g14770,An02g01790,An02g02700,An02g02900,An02g02910,An02g03180,An02g04020,An02g04520,An02g05460,An02g09240,An02g09960,An02g11910,An02g14380,An02g14520,An02g14640,An03g00020,An03g01310,An03g01480,An04g01290,An04g02060,An04g04490,An0…	22.2	1.44	1.6	1.41759160918e-05	0.000194142546096	0.0407699346801
GO:0008610	lipid biosynthetic process	225	59	An01g00050,An01g00060,An01g01130,An01g02810,An01g09910,An01g11920,An01g14110,An02g03570,An02g04530,An02g05000,An02g06320,An02g09910,An03g03540,An03g03550,An03g03770,An04g00600,An04g01540,An04g06350,An04g06650,An05g00220,An05g01640,An06g01540,An06g02090,An07g01150,An07g01960,An07g03380,An07g08280,An07g09690,An08g03670,An08g05160,An08g07020,An08g10720,An09g02610,An09g02800,An11g00990,An11g01640,An1…	26.2	1.71	1.99	1.58986569242e-05	0.000216703968312	0.0457245373139
GO:0016128	phytosteroid metabolic process	28	14	An01g02810,An02g06320,An03g03540,An03g03550,An03g03770,An05g00220,An07g08280,An07g09690,An12g01890,An13g00090,An14g01590,An15g00150,An16g09190,An18g03480,	50.0	3.25	5.54	1.85099332487e-05	0.00024875966366	0.0532345680232
GO:0008204	ergosterol metabolic process	28	14	An01g02810,An02g06320,An03g03540,An03g03550,An03g03770,An05g00220,An07g08280,An07g09690,An12g01890,An13g00090,An14g01590,An15g00150,An16g09190,An18g03480,	50.0	3.25	5.54	1.85099332487e-05	0.00024875966366	0.0532345680232
GO:0044107	cellular alcohol metabolic process	28	14	An01g02810,An02g06320,An03g03540,An03g03550,An03g03770,An05g00220,An07g08280,An07g09690,An12g01890,An13g00090,An14g01590,An15g00150,An16g09190,An18g03480,	50.0	3.25	5.54	1.85099332487e-05	0.00024875966366	0.0532345680232
GO:0033365	protein localization to organelle	164	46	An01g02800,An01g03640,An01g07190,An01g10070,An01g11910,An02g01360,An02g01750,An02g03780,An02g04260,An02g06840,An02g12490,An02g14400,An03g04340,An03g04790,An04g02460,An04g04970,An04g06890,An04g07100,An07g07880,An07g08430,An07g09860,An07g09990,An08g00470,An08g01650,An08g04070,An08g06090,An08g07050,An08g07360,An09g06030,An09g06320,An11g02140,An11g09360,An12g04940,An13g00670,An14g00220,An14g04930,An1…	28.0	1.83	2.17	2.18274667653e-05	0.000291980439149	0.062775794417
GO:0000967	rRNA 5'-end processing	16	10	An01g03760,An01g05500,An02g01600,An02g09260,An04g08790,An08g09160,An09g05270,An16g03380,An16g07300,An16g08860,	62.5	4.07	9.22	2.35139725167e-05	0.000311641405336	0.067626184958
GO:0000472	endonucleolytic cleavage to generate mature 5'-end of SSU-rRNA from (SSU-rRNA, 5.8S rRNA, LSU-rRNA)	16	10	An01g03760,An01g05500,An02g01600,An02g09260,An04g08790,An08g09160,An09g05270,An16g03380,An16g07300,An16g08860,	62.5	4.07	9.22	2.35139725167e-05	0.000311641405336	0.067626184958
GO:0033108	mitochondrial respiratory chain complex assembly	32	15	An01g02750,An01g03260,An02g05470,An02g05880,An02g06850,An02g14600,An04g00060,An04g00200,An04g01200,An09g06030,An11g06200,An15g01270,An16g03070,An18g05670,An18g05680,	46.9	3.05	4.89	2.49402386383e-05	0.000329028102403	0.0717281263238
GO:0006605	protein targeting	96	31	An01g02800,An01g03640,An01g07190,An01g10070,An02g01360,An02g01750,An02g04260,An03g04340,An03g04790,An04g02460,An04g04970,An04g06890,An07g07880,An07g08430,An07g09990,An08g01650,An08g04070,An08g07360,An09g06030,An09g06320,An11g02140,An11g09870,An12g04940,An13g00670,An14g00220,An14g04930,An15g00190,An15g01700,An16g02470,An16g04880,An16g05090,	32.3	2.1	2.65	2.5071639873e-05	0.000329251307191	0.0721060362748
GO:0016071	mRNA metabolic process	110	34	An01g07520,An02g02900,An02g03180,An02g03850,An02g05690,An02g14240,An02g14340,An02g14650,An03g03780,An04g03300,An07g05620,An07g07420,An08g02800,An08g04280,An09g05230,An09g05290,An09g06695,An11g00840,An11g02960,An11g11210,An12g03620,An12g08030,An12g08090,An12g08580,An12g08800,An14g00500,An14g05010,An15g00160,An15g00240,An16g03540,An16g05400,An16g08120,An18g03120,An18g04570,	30.9	2.01	2.49	2.92237943618e-05	0.000382034693566	0.0840476325844
GO:0090151	establishment of protein localization to mitochondrial membrane	11	8	An01g03640,An01g07190,An02g04260,An08g04070,An09g06030,An14g00220,An14g04930,An15g00190,	72.7	4.73	14.74	3.26564172107e-05	0.000419285070973	0.0939198558979
GO:0045727	positive regulation of translation	11	8	An01g02900,An02g05700,An02g13840,An04g01940,An09g04110,An12g00130,An12g00470,An12g01350,	72.7	4.73	14.74	3.26564172107e-05	0.000419285070973	0.0939198558979
GO:0016074	snoRNA metabolic process	11	8	An01g12230,An02g02900,An07g05620,An09g06695,An12g08580,An12g08800,An16g03540,An17g02170,	72.7	4.73	14.74	3.26564172107e-05	0.000419285070973	0.0939198558979
GO:0000959	mitochondrial RNA metabolic process	11	8	An02g01740,An02g08600,An04g03060,An04g03110,An14g03780,An15g00580,An15g01000,An16g03130,	72.7	4.73	14.74	3.26564172107e-05	0.000419285070973	0.0939198558979
GO:0006144	purine nucleobase metabolic process	26	13	An01g08090,An01g13920,An01g14680,An02g00890,An02g02700,An02g12420,An08g05950,An11g10150,An14g00280,An14g01140,An15g00570,An15g01760,An16g07400,	50.0	3.25	5.54	3.69882683449e-05	0.0004727922656	0.10637825976
GO:0061024	membrane organization	85	28	An01g03640,An01g07190,An01g10880,An02g03780,An02g04260,An02g05000,An04g00360,An04g02460,An05g01660,An07g09690,An08g04070,An08g06220,An08g06540,An08g07360,An09g06030,An11g00990,An11g05700,An13g00090,An14g00220,An14g01590,An14g04930,An15g00150,An15g00190,An15g00340,An15g01020,An15g01520,An16g05370,An18g05900,	32.9	2.14	2.73	4.06467061285e-05	0.000517256313387	0.116899926826
GO:0006790	sulfur compound metabolic process	144	41	An01g00100,An01g08090,An01g13920,An02g04020,An02g06320,An02g07430,An02g10750,An02g11910,An02g12670,An03g03640,An03g03660,An04g00060,An04g01540,An07g08280,An07g09530,An08g01270,An08g02700,An08g02990,An08g04260,An09g02800,An09g03030,An09g05860,An09g06010,An09g06300,An09g06680,An11g06110,An11g06670,An11g06820,An11g09510,An11g09790,An11g09840,An11g10150,An11g10370,An12g02850,An12g04660,An15g00930,An1…	28.5	1.85	2.22	4.09848371412e-05	0.000519261637084	0.117872391618
GO:0009073	aromatic amino acid family biosynthetic process	23	12	An01g11930,An01g12570,An02g02170,An03g03130,An08g06080,An08g06800,An08g06810,An13g00550,An13g01080,An14g00840,An15g00610,An17g01640,	52.2	3.4	6.04	4.30537504788e-05	0.00054070998418	0.123822586377
GO:0017004	cytochrome complex assembly	23	12	An01g02750,An02g06850,An02g13360,An04g00200,An04g01200,An09g06030,An11g06930,An14g00240,An15g00340,An15g01270,An16g03070,An18g05900,	52.2	3.4	6.04	4.30537504788e-05	0.00054070998418	0.123822586377
GO:0000054	ribosomal subunit export from nucleus	20	11	An02g03520,An04g03790,An04g08760,An07g03370,An08g02210,An08g02520,An13g01010,An13g01070,An16g09260,An17g00240,An18g03310,	55.0	3.58	6.76	4.77610966365e-05	0.000594635991025	0.137360913927
GO:0033750	ribosome localization	20	11	An02g03520,An04g03790,An04g08760,An07g03370,An08g02210,An08g02520,An13g01010,An13g01070,An16g09260,An17g00240,An18g03310,	55.0	3.58	6.76	4.77610966365e-05	0.000594635991025	0.137360913927
GO:0006450	regulation of translational fidelity	9	7	An02g13840,An04g01940,An07g06520,An08g00970,An08g10140,An12g01350,An16g09260,	77.8	5.06	19.34	5.40677925846e-05	0.000670254187385	0.155498971473
GO:0051640	organelle localization	92	29	An01g04410,An01g04640,An01g05650,An01g09100,An01g14250,An02g02370,An02g03520,An02g07690,An02g09100,An03g06950,An04g03790,An04g08760,An07g03370,An08g02210,An08g02520,An08g06540,An11g02760,An12g04750,An13g01010,An13g01070,An14g04870,An14g04930,An15g01520,An16g05370,An16g08540,An16g09260,An17g00240,An18g03310,An18g06720,	31.5	2.05	2.56	7.41235612316e-05	0.000914932884558	0.213179362102
GO:0050896	response to stimulus	1087	212	An01g00060,An01g00150,An01g00970,An01g01600,An01g02200,An01g03120,An01g04430,An01g04470,An01g04590,An01g05500,An01g05650,An01g05760,An01g06110,An01g06960,An01g07370,An01g07420,An01g08090,An01g08160,An01g08380,An01g08570,An01g08850,An01g09180,An01g11930,An01g12420,An01g13280,An01g13920,An01g14110,An02g00530,An02g02890,An02g02900,An02g02970,An02g03160,An02g03520,An02g03780,An02g04020,An02g05460,An0…	19.5	1.27	1.37	7.51510074252e-05	0.000923650843397	0.216134297355
GO:0009113	purine nucleobase biosynthetic process	12	8	An01g13920,An02g00890,An02g02700,An02g12420,An11g10150,An15g00570,An15g01760,An16g07400,	66.7	4.34	11.06	8.4711972985e-05	0.00101684891815	0.243631634305
GO:0016073	snRNA metabolic process	12	8	An01g09490,An01g10270,An08g06650,An09g06695,An12g03720,An12g08800,An16g03540,An17g02170,	66.7	4.34	11.06	8.4711972985e-05	0.00101684891815	0.243631634305
GO:0000372	Group I intron splicing	5	5	An04g03060,An12g01140,An14g03630,An14g03780,An15g00420,	100.0	6.51	inf	8.52088279811e-05	0.00101684891815	0.245060589274
GO:0045041	protein import into mitochondrial intermembrane space	5	5	An04g02460,An04g04970,An07g07880,An12g04940,An16g02470,	100.0	6.51	inf	8.52088279811e-05	0.00101684891815	0.245060589274
GO:0009088	threonine biosynthetic process	5	5	An02g07430,An11g09510,An16g02520,An17g02090,An17g02280,	100.0	6.51	inf	8.52088279811e-05	0.00101684891815	0.245060589274
GO:0019878	lysine biosynthetic process via aminoadipic acid	5	5	An02g07500,An04g05260,An04g05420,An04g06210,An15g00350,	100.0	6.51	inf	8.52088279811e-05	0.00101684891815	0.245060589274
GO:0000376	RNA splicing, via transesterification reactions with guanosine as nucleophile	5	5	An04g03060,An12g01140,An14g03630,An14g03780,An15g00420,	100.0	6.51	inf	8.52088279811e-05	0.00101684891815	0.245060589274
GO:0051179	localization	1395	263	An01g00340,An01g01600,An01g01790,An01g01900,An01g01940,An01g02600,An01g02800,An01g03120,An01g03640,An01g04210,An01g04410,An01g04640,An01g04730,An01g05650,An01g05760,An01g07190,An01g07420,An01g08850,An01g09100,An01g09570,An01g10070,An01g10190,An01g10880,An01g11910,An01g13190,An01g13600,An01g14070,An01g14250,An02g00040,An02g00180,An02g00280,An02g00560,An02g01100,An02g01360,An02g01730,An02g01750,An0…	18.9	1.23	1.32	0.000114449950094	0.00136015725814	0.32915805647
GO:0016125	sterol metabolic process	40	16	An01g02810,An02g06320,An03g03540,An03g03550,An03g03770,An04g01540,An05g00220,An07g08280,An07g09690,An12g01890,An13g00090,An14g01590,An14g06210,An15g00150,An16g09190,An18g03480,	40.0	2.6	3.69	0.000143280006954	0.00169577489712	0.4120733
GO:0048519	negative regulation of biological process	380	85	An01g04590,An01g04640,An01g07420,An01g07520,An01g07810,An01g08160,An01g09180,An01g11910,An02g02900,An02g03160,An02g03180,An02g03850,An02g05460,An02g06320,An02g06710,An02g07060,An02g07690,An02g09370,An02g12610,An02g14750,An03g01310,An03g03780,An03g05010,An04g03140,An04g06320,An04g08580,An04g08710,An04g08920,An05g00280,An06g01040,An07g02860,An07g03760,An07g04540,An07g05620,An07g06640,An07g07150,An0…	22.4	1.46	1.61	0.000161942274669	0.00190879500799	0.465745981949
GO:0010605	negative regulation of macromolecule metabolic process	192	49	An01g04640,An01g07520,An01g07810,An01g08160,An01g09180,An02g02900,An02g03180,An02g03850,An02g12610,An02g14750,An03g03780,An04g03140,An04g06320,An04g08580,An05g00280,An06g01040,An07g02860,An07g03760,An07g05620,An07g06640,An07g07150,An08g00830,An08g02200,An08g04280,An08g05060,An08g06540,An09g02720,An09g05100,An09g05290,An09g06280,An09g06695,An11g02960,An11g05510,An11g09740,An11g09890,An11g11210,An1…	25.5	1.66	1.91	0.000165178337982	0.00193899142871	0.475052900035
GO:0051656	establishment of organelle localization	61	21	An01g04640,An01g09100,An02g02370,An02g03520,An02g07690,An02g09100,An03g06950,An04g03790,An04g08760,An07g03370,An08g02210,An08g02520,An13g01010,An13g01070,An14g04930,An15g01520,An16g05370,An16g08540,An16g09260,An17g00240,An18g03310,	34.4	2.24	2.91	0.000180088852911	0.00210542902834	0.517935540971
GO:0022904	respiratory electron transport chain	13	8	An01g06180,An02g05000,An02g05880,An02g09930,An04g01200,An04g05220,An07g07390,An14g04080,	61.5	4.01	8.84	0.000190508248379	0.0022182255965	0.547901722337
GO:0030148	sphingolipid biosynthetic process	16	9	An02g09910,An04g00600,An04g06650,An06g01540,An07g03380,An11g00990,An11g01640,An13g00740,An15g00630,	56.3	3.66	7.11	0.000191405254419	0.00221968351496	0.550481511709
GO:1901135	carbohydrate derivative metabolic process	314	72	An01g00100,An01g06110,An01g06180,An01g08090,An01g09910,An01g10880,An01g11650,An01g11720,An01g13920,An02g02700,An02g02910,An02g02980,An02g04020,An02g04520,An02g05000,An02g06320,An02g09240,An02g09930,An02g09960,An02g11910,An02g14380,An02g14520,An03g05010,An04g01200,An04g01540,An04g02060,An04g05220,An04g05860,An04g06730,An04g08190,An04g08220,An04g08330,An05g01620,An06g02500,An07g02210,An07g03380,An0…	22.9	1.49	1.66	0.000230393248922	0.00266108828876	0.6626109839
GO:0051716	cellular response to stimulus	927	181	An01g00150,An01g00970,An01g01600,An01g03120,An01g04430,An01g04470,An01g04590,An01g05500,An01g05650,An01g05760,An01g06110,An01g07370,An01g07420,An01g08160,An01g08380,An01g08570,An01g08850,An01g09180,An01g12420,An01g13280,An01g13920,An01g14110,An02g02890,An02g02900,An02g02970,An02g03160,An02g03520,An02g03780,An02g05460,An02g05700,An02g05880,An02g06320,An02g06710,An02g07120,An02g08670,An02g08800,An0…	19.5	1.27	1.37	0.000240867823374	0.00277094344009	0.692735860023
GO:0046467	membrane lipid biosynthetic process	38	15	An01g09910,An02g09910,An04g00600,An04g06650,An06g01540,An07g03380,An08g07020,An08g10720,An09g02800,An11g00990,An11g01640,An12g01880,An13g00740,An14g00900,An15g00630,	39.5	2.57	3.61	0.000273673254244	0.00313579394106	0.787084279206
GO:0000105	histidine biosynthetic process	8	6	An01g11930,An01g12570,An13g01080,An14g00840,An15g00610,An17g01640,	75.0	4.88	16.57	0.000276127204255	0.00313890055114	0.794141839437
GO:0007008	outer mitochondrial membrane organization	8	6	An01g03640,An08g04070,An08g07360,An14g00220,An14g04930,An15g00190,	75.0	4.88	16.57	0.000276127204255	0.00313890055114	0.794141839437
GO:0010468	regulation of gene expression	747	149	An01g00940,An01g02150,An01g02210,An01g02900,An01g03050,An01g04430,An01g04470,An01g04640,An01g05780,An01g07520,An01g07810,An01g08160,An01g08820,An01g09180,An01g11370,An01g12410,An01g14110,An02g00870,An02g02320,An02g02900,An02g03160,An02g03180,An02g03850,An02g05700,An02g06710,An02g09370,An02g09740,An02g12610,An02g13200,An02g13840,An02g13970,An02g14380,An02g14750,An03g03780,An03g04670,An04g00360,An0…	19.9	1.3	1.4	0.000323093841456	0.00365833814184	0.929217888027
GO:0006950	response to stress	690	139	An01g00150,An01g00970,An01g04430,An01g04470,An01g04590,An01g05500,An01g05760,An01g06110,An01g06960,An01g07370,An01g07420,An01g08090,An01g08160,An01g08380,An01g08570,An01g08850,An01g13280,An01g13920,An01g14110,An02g00530,An02g02890,An02g02900,An02g02970,An02g04020,An02g05460,An02g06320,An02g06710,An02g07560,An02g08630,An02g08800,An02g09370,An02g09740,An02g10750,An02g12410,An02g12490,An02g14750,An0…	20.1	1.31	1.42	0.000328583875265	0.0037059106873	0.945007225262
GO:0051646	mitochondrion localization	17	9	An01g04410,An01g05650,An03g06950,An08g06540,An11g02760,An12g04750,An14g04870,An14g04930,An18g06720,	52.9	3.45	6.22	0.000351356217051	0.00391666852806	1.0
GO:0009070	serine family amino acid biosynthetic process	17	9	An02g00890,An02g07430,An02g10750,An11g09510,An11g09770,An11g09790,An16g02970,An17g02280,An17g02330,	52.9	3.45	6.22	0.000351356217051	0.00391666852806	1.0
GO:0022900	electron transport chain	17	9	An01g06180,An02g05000,An02g05880,An02g09930,An04g01200,An04g05220,An07g07390,An11g02430,An14g04080,	52.9	3.45	6.22	0.000351356217051	0.00391666852806	1.0
GO:0042773	ATP synthesis coupled electron transport	11	7	An01g06180,An02g05000,An02g09930,An04g01200,An04g05220,An07g07390,An14g04080,	63.6	4.14	9.67	0.000372359417037	0.00410308690957	1.0
GO:0006119	oxidative phosphorylation	11	7	An01g06180,An02g05000,An02g09930,An04g01200,An04g05220,An07g07390,An14g04080,	63.6	4.14	9.67	0.000372359417037	0.00410308690957	1.0
GO:0042775	mitochondrial ATP synthesis coupled electron transport	11	7	An01g06180,An02g05000,An02g09930,An04g01200,An04g05220,An07g07390,An14g04080,	63.6	4.14	9.67	0.000372359417037	0.00410308690957	1.0
GO:0032981	mitochondrial respiratory chain complex I assembly	14	8	An02g05470,An02g05880,An02g14600,An04g00060,An09g06030,An11g06200,An18g05670,An18g05680,	57.1	3.72	7.37	0.000384618707707	0.00419001289154	1.0
GO:0048311	mitochondrion distribution	14	8	An01g04410,An01g05650,An03g06950,An08g06540,An11g02760,An12g04750,An14g04930,An18g06720,	57.1	3.72	7.37	0.000384618707707	0.00419001289154	1.0
GO:0010257	NADH dehydrogenase complex assembly	14	8	An02g05470,An02g05880,An02g14600,An04g00060,An09g06030,An11g06200,An18g05670,An18g05680,	57.1	3.72	7.37	0.000384618707707	0.00419001289154	1.0
GO:0098754	detoxification	91	27	An01g08090,An01g08160,An01g08380,An01g08570,An01g13920,An02g02890,An02g03160,An02g04020,An02g09740,An02g10750,An02g12490,An03g03640,An03g04670,An04g00170,An04g06490,An07g02860,An08g01790,An08g02990,An08g05060,An09g03030,An11g01570,An11g06590,An11g06670,An11g09790,An11g09870,An11g09930,An11g10150,	29.7	1.93	2.34	0.000391002948831	0.00424348860694	1.0
GO:0061687	detoxification of inorganic compound	82	25	An01g08090,An01g08160,An01g08380,An01g13920,An02g02890,An02g04020,An02g09740,An02g10750,An02g12490,An03g03640,An03g04670,An04g00170,An04g06490,An07g02860,An08g01790,An08g02990,An08g05060,An09g03030,An11g01570,An11g06590,An11g06670,An11g09790,An11g09870,An11g09930,An11g10150,	30.5	1.98	2.43	0.000402180212538	0.00429988955859	1.0
GO:0071585	detoxification of cadmium ion	82	25	An01g08090,An01g08160,An01g08380,An01g13920,An02g02890,An02g04020,An02g09740,An02g10750,An02g12490,An03g03640,An03g04670,An04g00170,An04g06490,An07g02860,An08g01790,An08g02990,An08g05060,An09g03030,An11g01570,An11g06590,An11g06670,An11g09790,An11g09870,An11g09930,An11g10150,	30.5	1.98	2.43	0.000402180212538	0.00429988955859	1.0
GO:1990170	stress response to cadmium ion	82	25	An01g08090,An01g08160,An01g08380,An01g13920,An02g02890,An02g04020,An02g09740,An02g10750,An02g12490,An03g03640,An03g04670,An04g00170,An04g06490,An07g02860,An08g01790,An08g02990,An08g05060,An09g03030,An11g01570,An11g06590,An11g06670,An11g09790,An11g09870,An11g09930,An11g10150,	30.5	1.98	2.43	0.000402180212538	0.00429988955859	1.0
GO:0097501	stress response to metal ion	82	25	An01g08090,An01g08160,An01g08380,An01g13920,An02g02890,An02g04020,An02g09740,An02g10750,An02g12490,An03g03640,An03g04670,An04g00170,An04g06490,An07g02860,An08g01790,An08g02990,An08g05060,An09g03030,An11g01570,An11g06590,An11g06670,An11g09790,An11g09870,An11g09930,An11g10150,	30.5	1.98	2.43	0.000402180212538	0.00429988955859	1.0
GO:0060255	regulation of macromolecule metabolic process	844	165	An01g00940,An01g02150,An01g02210,An01g02900,An01g03050,An01g04430,An01g04470,An01g04640,An01g05780,An01g07420,An01g07520,An01g07810,An01g08160,An01g08820,An01g09180,An01g11370,An01g12410,An01g14110,An02g00870,An02g02320,An02g02900,An02g03160,An02g03180,An02g03850,An02g05700,An02g06710,An02g07120,An02g09370,An02g09740,An02g11460,An02g12610,An02g13200,An02g13840,An02g13970,An02g14380,An02g14750,An0…	19.5	1.27	1.37	0.000425820377394	0.0045357755755	1.0
GO:0070127	tRNA aminoacylation for mitochondrial protein translation	6	5	An02g01740,An02g08600,An04g03060,An04g03110,An16g03130,	83.3	5.42	27.61	0.000445933878437	0.00469782356917	1.0
GO:0046937	phytochelatin metabolic process	6	5	An01g08090,An01g13920,An03g03640,An09g03030,An11g10150,	83.3	5.42	27.61	0.000445933878437	0.00469782356917	1.0
GO:0046938	phytochelatin biosynthetic process	6	5	An01g08090,An01g13920,An03g03640,An09g03030,An11g10150,	83.3	5.42	27.61	0.000445933878437	0.00469782356917	1.0
GO:0006397	mRNA processing	83	25	An02g02900,An02g03180,An02g05690,An02g14240,An02g14340,An02g14650,An03g03780,An04g03300,An07g05620,An07g07420,An08g02800,An09g05230,An09g06695,An11g00840,An11g02960,An12g03620,An12g08030,An12g08090,An12g08800,An14g00500,An15g00160,An16g05400,An16g08120,An18g03120,An18g04570,	30.1	1.96	2.39	0.000492823130392	0.00517284424456	1.0
GO:0046686	response to cadmium ion	88	26	An01g08090,An01g08160,An01g08380,An01g13920,An02g02890,An02g04020,An02g09740,An02g10750,An02g12490,An03g03640,An03g04670,An04g00170,An04g06490,An07g02860,An08g01790,An08g02990,An08g05060,An09g03030,An11g01570,An11g06590,An11g06670,An11g07650,An11g09790,An11g09870,An11g09930,An11g10150,	29.5	1.92	2.33	0.000533902159329	0.00558364585538	1.0
GO:0008202	steroid metabolic process	66	21	An01g02810,An02g06320,An03g03540,An03g03550,An03g03770,An04g01540,An04g06350,An05g00220,An07g08280,An07g09690,An11g08810,An12g01890,An13g00090,An13g04080,An14g01590,An14g06210,An15g00150,An15g03090,An16g09190,An18g03480,An18g05470,	31.8	2.07	2.59	0.000609354651029	0.00632672915653	1.0
GO:0006366	transcription by RNA polymerase II	66	21	An01g02200,An01g04640,An01g09180,An01g11950,An01g12710,An02g02900,An02g03180,An02g14640,An07g05620,An08g00700,An08g07060,An09g06040,An09g06695,An11g11080,An12g08030,An12g08800,An15g00240,An15g00490,An17g01410,An18g01610,An18g02130,	31.8	2.07	2.59	0.000609354651029	0.00632672915653	1.0
GO:0046034	ATP metabolic process	45	16	An01g06180,An01g10880,An02g04520,An02g05000,An02g09930,An02g14380,An04g01200,An04g05220,An04g08190,An04g08220,An07g07390,An07g08990,An07g09530,An14g04080,An14g04180,An16g07410,	35.6	2.31	3.06	0.000688633624354	0.00712413778289	1.0
GO:0040009	regulation of growth rate	41	15	An01g08850,An01g09100,An01g09910,An02g02370,An04g01480,An04g04970,An08g02520,An08g07360,An09g02800,An09g06650,An11g05510,An14g00900,An14g04080,An16g08010,An18g06050,	36.6	2.38	3.19	0.000712185683251	0.00732726935055	1.0
GO:0006525	arginine metabolic process	15	8	An01g00100,An01g06560,An03g04330,An12g00410,An12g07580,An15g02340,An15g02360,An17g00820,	53.3	3.47	6.32	0.000713364192682	0.00732726935055	1.0
GO:0052803	imidazole-containing compound metabolic process	9	6	An01g11930,An01g12570,An13g01080,An14g00840,An15g00610,An17g01640,	66.7	4.34	11.05	0.000720246027586	0.0073454878558	1.0
GO:0006547	histidine metabolic process	9	6	An01g11930,An01g12570,An13g01080,An14g00840,An15g00610,An17g01640,	66.7	4.34	11.05	0.000720246027586	0.0073454878558	1.0
GO:0000154	rRNA modification	12	7	An01g09170,An01g09490,An01g10270,An01g12230,An02g14660,An08g06650,An17g02170,	58.3	3.8	7.74	0.000775065838715	0.00784890616952	1.0
GO:0006206	pyrimidine nucleobase metabolic process	12	7	An02g02380,An02g02910,An04g08330,An08g05950,An08g07420,An13g00440,An17g00820,	58.3	3.8	7.74	0.000775065838715	0.00784890616952	1.0
GO:0006099	tricarboxylic acid cycle	22	10	An04g04750,An07g02160,An08g05580,An09g03870,An09g06680,An11g00530,An11g11280,An12g07850,An14g00310,An18g06760,	45.5	2.96	4.61	0.000782000004021	0.00786374829218	1.0
GO:0006101	citrate metabolic process	22	10	An04g04750,An07g02160,An08g05580,An09g03870,An09g06680,An11g00530,An11g11280,An12g07850,An14g00310,An18g06760,	45.5	2.96	4.61	0.000782000004021	0.00786374829218	1.0
GO:0048523	negative regulation of cellular process	328	72	An01g04590,An01g04640,An01g07420,An01g07810,An01g08160,An01g09180,An01g11910,An02g02900,An02g03160,An02g03180,An02g05460,An02g06320,An02g06710,An02g07060,An02g07690,An02g09370,An02g12610,An02g14750,An03g01310,An03g05010,An04g03140,An04g06320,An04g08580,An04g08710,An04g08920,An05g00280,An06g01040,An07g02860,An07g04540,An07g05620,An07g06640,An07g07150,An07g08990,An07g09560,An08g00830,An08g01610,An0…	22.0	1.43	1.57	0.000865461645032	0.00867270972513	1.0
GO:0051234	establishment of localization	1284	237	An01g00340,An01g01600,An01g01790,An01g01900,An01g01940,An01g02600,An01g02800,An01g03120,An01g03640,An01g04210,An01g04640,An01g04730,An01g05760,An01g07190,An01g09100,An01g09570,An01g10070,An01g10190,An01g10880,An01g13190,An01g13600,An01g14070,An01g14250,An02g00040,An02g00180,An02g00280,An02g00560,An02g01100,An02g01360,An02g01730,An02g01750,An02g02370,An02g02480,An02g02650,An02g02810,An02g03220,An0…	18.5	1.2	1.28	0.000894443829493	0.00893201546397	1.0
GO:0009892	negative regulation of metabolic process	206	49	An01g04640,An01g07520,An01g07810,An01g08160,An01g09180,An02g02900,An02g03180,An02g03850,An02g12610,An02g14750,An03g03780,An04g03140,An04g06320,An04g08580,An05g00280,An06g01040,An07g02860,An07g03760,An07g05620,An07g06640,An07g07150,An08g00830,An08g02200,An08g04280,An08g05060,An08g06540,An09g02720,An09g05100,An09g05290,An09g06280,An09g06695,An11g02960,An11g05510,An11g09740,An11g09890,An11g11210,An1…	23.8	1.55	1.74	0.000936268239911	0.00931732684424	1.0
GO:0032269	negative regulation of cellular protein metabolic process	30	12	An04g06320,An04g08580,An05g00280,An07g07150,An08g00830,An08g05060,An08g06540,An09g05100,An11g05510,An11g09890,An11g11210,An12g04750,	40.0	2.6	3.69	0.000965755681401	0.0095776322059	1.0
GO:0008380	RNA splicing	64	20	An02g14340,An02g14650,An04g03060,An06g01730,An07g07420,An08g02800,An09g05230,An09g06160,An11g00840,An12g01140,An12g08030,An12g08090,An14g00500,An14g03630,An14g03780,An15g00160,An15g00420,An16g08120,An18g03120,An18g04250,	31.3	2.03	2.52	0.00104934154152	0.0103708119362	1.0
GO:0019222	regulation of metabolic process	902	172	An01g00940,An01g02150,An01g02210,An01g02900,An01g03050,An01g04430,An01g04470,An01g04640,An01g05780,An01g07420,An01g07520,An01g07810,An01g08160,An01g08820,An01g08850,An01g09180,An01g11370,An01g12410,An01g14110,An02g00870,An02g02320,An02g02900,An02g03160,An02g03180,An02g03850,An02g05700,An02g06710,An02g07120,An02g09370,An02g09740,An02g11460,An02g12610,An02g13200,An02g13840,An02g13970,An02g14380,An0…	19.1	1.24	1.32	0.00107995395312	0.0106368067437	1.0
GO:0072350	tricarboxylic acid metabolic process	23	10	An04g04750,An07g02160,An08g05580,An09g03870,An09g06680,An11g00530,An11g11280,An12g07850,An14g00310,An18g06760,	43.5	2.83	4.25	0.00119446095479	0.0117244699863	1.0
GO:0010629	negative regulation of gene expression	162	40	An01g04640,An01g07520,An01g07810,An01g08160,An01g09180,An02g02900,An02g03850,An02g12610,An02g14750,An03g03780,An04g03140,An04g08580,An06g01040,An07g02860,An07g03760,An07g05620,An07g06640,An08g02200,An08g04280,An08g05060,An09g02720,An09g05290,An09g06280,An09g06695,An11g02960,An11g05510,An11g09740,An11g11210,An12g00760,An12g04860,An12g08030,An14g00410,An14g03000,An14g05010,An15g00240,An15g06320,An1…	24.7	1.61	1.82	0.00125345120252	0.0122616518994	1.0
GO:0009636	response to toxic substance	122	32	An01g08090,An01g08160,An01g08380,An01g08570,An01g13920,An02g02890,An02g03160,An02g04020,An02g09740,An02g10750,An02g12490,An03g02700,An03g03550,An03g03640,An03g04670,An04g00170,An04g06490,An07g02860,An07g09990,An08g01790,An08g02990,An08g05060,An09g03030,An11g00990,An11g01570,An11g06590,An11g06670,An11g09790,An11g09870,An11g09930,An11g10150,An12g02850,	26.2	1.71	1.97	0.00129175069413	0.0125934745638	1.0
GO:0050794	regulation of cellular process	1239	228	An01g00060,An01g00940,An01g02150,An01g02210,An01g02900,An01g03050,An01g04430,An01g04470,An01g04590,An01g04640,An01g05650,An01g05780,An01g07420,An01g07810,An01g08160,An01g08570,An01g08820,An01g08850,An01g09180,An01g11370,An01g11910,An01g12410,An01g14110,An02g00870,An02g01210,An02g01680,An02g02320,An02g02900,An02g03160,An02g03180,An02g03350,An02g05460,An02g05700,An02g05890,An02g06320,An02g06710,An0…	18.4	1.2	1.27	0.0013216633895	0.0128415672574	1.0
GO:0034661	ncRNA catabolic process	7	5	An01g07520,An02g01970,An09g06695,An14g05010,An16g03540,	71.4	4.65	13.8	0.00136218320613	0.0130154116306	1.0
GO:0031125	rRNA 3'-end processing	7	5	An01g07520,An02g01970,An02g09200,An14g05010,An16g03540,	71.4	4.65	13.8	0.00136218320613	0.0130154116306	1.0
GO:0031120	snRNA pseudouridine synthesis	7	5	An01g09490,An01g10270,An08g06650,An12g03720,An17g02170,	71.4	4.65	13.8	0.00136218320613	0.0130154116306	1.0
GO:0045040	protein import into mitochondrial outer membrane	7	5	An01g03640,An08g04070,An14g00220,An14g04930,An15g00190,	71.4	4.65	13.8	0.00136218320613	0.0130154116306	1.0
GO:0040031	snRNA modification	7	5	An01g09490,An01g10270,An08g06650,An12g03720,An17g02170,	71.4	4.65	13.8	0.00136218320613	0.0130154116306	1.0
GO:0010628	positive regulation of gene expression	108	29	An01g02150,An01g02900,An01g08160,An01g11370,An01g14110,An02g02900,An02g03160,An02g03180,An02g05700,An02g09740,An02g13840,An04g00360,An04g01940,An04g02030,An04g03140,An07g02860,An07g04000,An07g04540,An07g05620,An08g09160,An09g04110,An11g02960,An12g00130,An12g00470,An12g01350,An15g00490,An16g01390,An17g02130,An18g01610,	26.9	1.75	2.04	0.00144175878833	0.0137301267392	1.0
GO:0044272	sulfur compound biosynthetic process	89	25	An01g00100,An01g08090,An01g13920,An02g04020,An02g07430,An02g10750,An02g11910,An03g03640,An03g03660,An07g09530,An08g01270,An08g02700,An08g02990,An09g02800,An09g03030,An09g05860,An11g06110,An11g09510,An11g09790,An11g10150,An12g02850,An12g04660,An17g02280,An18g02090,An18g05680,	28.1	1.83	2.17	0.00150842269347	0.0143175698562	1.0
GO:0000001	mitochondrion inheritance	10	6	An01g04410,An03g06950,An08g06540,An11g02760,An12g04750,An18g06720,	60.0	3.91	8.28	0.00156633789778	0.0146858730908	1.0
GO:0006448	regulation of translational elongation	10	6	An01g02900,An02g05700,An05g00530,An07g09370,An08g07220,An11g11210,	60.0	3.91	8.28	0.00156633789778	0.0146858730908	1.0
GO:0006566	threonine metabolic process	10	6	An02g07430,An04g02580,An11g09510,An16g02520,An17g02090,An17g02280,	60.0	3.91	8.28	0.00156633789778	0.0146858730908	1.0
GO:0031124	mRNA 3'-end processing	20	9	An02g02900,An02g03180,An03g03780,An07g05620,An09g06695,An12g03620,An12g08030,An12g08800,An18g04570,	45.0	2.93	4.52	0.00156765056985	0.0146858730908	1.0
GO:0009141	nucleoside triphosphate metabolic process	53	17	An01g06180,An01g10880,An02g04520,An02g05000,An02g09930,An02g14380,An04g01200,An04g05220,An04g08190,An04g08220,An07g07390,An07g08990,An07g09530,An09g05840,An14g04080,An14g04180,An16g07410,	32.1	2.09	2.61	0.0017728401174	0.0165541823949	1.0
GO:0040029	regulation of gene expression, epigenetic	76	22	An01g04640,An01g07520,An01g09180,An02g02900,An02g12610,An02g14750,An06g01040,An07g02860,An07g04540,An07g06640,An08g02200,An09g02720,An11g05510,An11g09740,An12g00760,An12g08030,An14g00410,An14g03000,An15g06320,An16g03060,An16g03540,An16g06120,	28.9	1.88	2.26	0.0018555006563	0.0172699672735	1.0
GO:0051248	negative regulation of protein metabolic process	32	12	An04g06320,An04g08580,An05g00280,An07g07150,An08g00830,An08g05060,An08g06540,An09g05100,An11g05510,An11g09890,An11g11210,An12g04750,	37.5	2.44	3.32	0.00187230538755	0.0173143096289	1.0
GO:0072527	pyrimidine-containing compound metabolic process	32	12	An02g02380,An02g02910,An03g01310,An04g08330,An08g05950,An08g07420,An09g05840,An11g09320,An12g04660,An13g00440,An14g00570,An17g00820,	37.5	2.44	3.32	0.00187230538755	0.0173143096289	1.0
GO:0010557	positive regulation of macromolecule biosynthetic process	105	28	An01g02150,An01g02900,An01g08160,An01g11370,An02g02900,An02g03160,An02g03180,An02g05700,An02g09740,An02g13840,An04g00360,An04g01940,An04g03140,An07g02860,An07g04000,An07g04540,An07g05620,An08g09160,An09g04110,An11g02960,An11g06950,An12g00130,An12g00470,An12g01350,An15g00490,An16g01390,An17g02130,An18g01610,	26.7	1.74	2.02	0.00192950163849	0.0177558315294	1.0
GO:0044255	cellular lipid metabolic process	310	67	An01g00050,An01g00060,An01g02810,An01g07430,An01g09910,An01g11370,An01g11920,An01g14110,An02g02980,An02g03570,An02g05000,An02g06320,An02g09910,An03g03540,An03g03550,An03g03770,An04g00600,An04g01540,An04g06650,An05g00220,An05g00490,An05g01640,An06g01540,An06g02090,An07g01150,An07g01960,An07g03380,An07g08280,An07g09690,An08g03670,An08g05160,An08g07020,An08g09450,An08g10720,An09g02610,An09g02800,An0…	21.6	1.41	1.54	0.00194018872508	0.0177558315294	1.0
GO:0009199	ribonucleoside triphosphate metabolic process	49	16	An01g06180,An01g10880,An02g04520,An02g05000,An02g09930,An02g14380,An04g01200,An04g05220,An04g08190,An04g08220,An07g07390,An07g08990,An07g09530,An14g04080,An14g04180,An16g07410,	32.7	2.13	2.68	0.0019447451084	0.0177558315294	1.0
GO:0009205	purine ribonucleoside triphosphate metabolic process	49	16	An01g06180,An01g10880,An02g04520,An02g05000,An02g09930,An02g14380,An04g01200,An04g05220,An04g08190,An04g08220,An07g07390,An07g08990,An07g09530,An14g04080,An14g04180,An16g07410,	32.7	2.13	2.68	0.0019447451084	0.0177558315294	1.0
GO:0019184	nonribosomal peptide biosynthetic process	17	8	An03g03540,An03g03640,An03g03660,An05g00220,An06g01300,An08g01270,An09g03030,An09g06280,	47.1	3.06	4.91	0.00202107149883	0.0183362827465	1.0
GO:0043044	ATP-dependent chromatin remodeling	17	8	An01g05780,An01g09180,An02g13970,An02g14750,An04g05960,An11g11080,An12g00210,An14g00410,	47.1	3.06	4.91	0.00202107149883	0.0183362827465	1.0
GO:0043412	macromolecule modification	548	109	An01g00070,An01g02100,An01g02210,An01g02880,An01g02900,An01g04410,An01g04470,An01g05310,An01g06470,An01g08160,An01g08230,An01g09170,An01g09490,An01g09910,An01g10270,An01g10700,An01g11720,An01g12180,An01g12230,An01g12700,An02g02900,An02g02980,An02g03780,An02g07010,An02g08430,An02g08630,An02g09220,An02g11970,An02g12490,An02g14640,An02g14660,An02g14750,An03g03000,An03g03660,An03g05010,An03g05760,An0…	19.9	1.29	1.39	0.00216977810226	0.0196235277424	1.0
GO:0016458	gene silencing	77	22	An01g04640,An01g07520,An01g09180,An02g02900,An02g12610,An02g14750,An06g01040,An07g02860,An07g03760,An07g06640,An08g02200,An09g02720,An11g05510,An11g09740,An12g00760,An12g08030,An14g00410,An14g03000,An15g06320,An16g03060,An16g03540,An16g06120,	28.6	1.86	2.22	0.00222779732828	0.020085094408	1.0
GO:0009108	coenzyme biosynthetic process	106	28	An01g00100,An01g11790,An02g11910,An02g12420,An02g14380,An03g04280,An04g00170,An04g06490,An04g08220,An07g08990,An07g09110,An07g09530,An08g02700,An08g06560,An08g11780,An09g05110,An09g05310,An09g06300,An11g06590,An11g06930,An11g09930,An11g10370,An12g00760,An12g03940,An15g00930,An16g07400,An18g01970,An18g05680,	26.4	1.72	1.99	0.00224547586132	0.0201812143037	1.0
GO:0007346	regulation of mitotic cell cycle	167	40	An01g00060,An01g07420,An01g11910,An02g03350,An02g07060,An02g07690,An02g09370,An03g04670,An04g01350,An04g02030,An04g05660,An04g08920,An05g00280,An07g09580,An08g00520,An08g01610,An08g02810,An08g04900,An08g05060,An08g10060,An09g02720,An11g00480,An11g02960,An11g06950,An11g09360,An11g10660,An12g02970,An12g03620,An14g06530,An15g01290,An15g01530,An15g06440,An16g01520,An16g03060,An16g09260,An17g01720,An1…	24.0	1.56	1.75	0.00229272789805	0.020493171505	1.0
GO:0098781	ncRNA transcription	21	9	An01g02200,An01g04640,An01g11950,An02g02900,An02g05460,An07g05620,An11g01950,An15g00700,An16g08710,	42.9	2.79	4.15	0.00237274026724	0.020493171505	1.0
GO:0070317	negative regulation of G0 to G1 transition	21	9	An01g04590,An01g07420,An02g05460,An02g06320,An03g01310,An03g05010,An07g08990,An11g02960,An11g09360,	42.9	2.79	4.15	0.00237274026724	0.020493171505	1.0
GO:0001510	RNA methylation	21	9	An01g00070,An01g08230,An01g12180,An01g12230,An07g03280,An11g06660,An16g01560,An18g02230,An18g03060,	42.9	2.79	4.15	0.00237274026724	0.020493171505	1.0
GO:0070316	regulation of G0 to G1 transition	21	9	An01g04590,An01g07420,An02g05460,An02g06320,An03g01310,An03g05010,An07g08990,An11g02960,An11g09360,	42.9	2.79	4.15	0.00237274026724	0.020493171505	1.0
GO:0034655	nucleobase-containing compound catabolic process	68	20	An01g07520,An02g01790,An02g01970,An02g03850,An02g14380,An03g03780,An04g01570,An04g08220,An07g08990,An07g09530,An08g04280,An09g05290,An09g06680,An09g06695,An11g09730,An11g11210,An14g03780,An14g05010,An15g00240,An16g03540,	29.4	1.91	2.31	0.00238063473467	0.020493171505	1.0
GO:0000467	exonucleolytic trimming to generate mature 3'-end of 5.8S rRNA from tricistronic rRNA transcript (SSU-rRNA, 5.8S rRNA, LSU-rRNA)	5	4	An01g07520,An02g01970,An14g05010,An16g03540,	80.0	5.21	22.08	0.00243694876729	0.020493171505	1.0
GO:0006106	fumarate metabolic process	5	4	An01g13920,An02g04020,An11g10150,An12g07850,	80.0	5.21	22.08	0.00243694876729	0.020493171505	1.0
GO:0071029	nuclear ncRNA surveillance	5	4	An01g07520,An02g01970,An14g05010,An16g03540,	80.0	5.21	22.08	0.00243694876729	0.020493171505	1.0
GO:0070814	hydrogen sulfide biosynthetic process	5	4	An01g08090,An01g13920,An02g04020,An11g10150,	80.0	5.21	22.08	0.00243694876729	0.020493171505	1.0
GO:0071038	nuclear polyadenylation-dependent tRNA catabolic process	5	4	An01g07520,An02g01970,An14g05010,An16g03540,	80.0	5.21	22.08	0.00243694876729	0.020493171505	1.0
GO:0071046	nuclear polyadenylation-dependent ncRNA catabolic process	5	4	An01g07520,An02g01970,An14g05010,An16g03540,	80.0	5.21	22.08	0.00243694876729	0.020493171505	1.0
GO:0045861	negative regulation of proteolysis	5	4	An04g06320,An08g06540,An11g09890,An12g04750,	80.0	5.21	22.08	0.00243694876729	0.020493171505	1.0
GO:0031118	rRNA pseudouridine synthesis	5	4	An01g09490,An01g10270,An08g06650,An17g02170,	80.0	5.21	22.08	0.00243694876729	0.020493171505	1.0
GO:0043634	polyadenylation-dependent ncRNA catabolic process	5	4	An01g07520,An02g01970,An14g05010,An16g03540,	80.0	5.21	22.08	0.00243694876729	0.020493171505	1.0
GO:1901407	regulation of phosphorylation of RNA polymerase II C-terminal domain	5	4	An02g02900,An02g03180,An07g05620,An07g09580,	80.0	5.21	22.08	0.00243694876729	0.020493171505	1.0
GO:0070813	hydrogen sulfide metabolic process	5	4	An01g08090,An01g13920,An02g04020,An11g10150,	80.0	5.21	22.08	0.00243694876729	0.020493171505	1.0
GO:0090503	RNA phosphodiester bond hydrolysis, exonucleolytic	5	4	An01g07520,An02g01970,An14g05010,An16g03540,	80.0	5.21	22.08	0.00243694876729	0.020493171505	1.0
GO:0000459	exonucleolytic trimming involved in rRNA processing	5	4	An01g07520,An02g01970,An14g05010,An16g03540,	80.0	5.21	22.08	0.00243694876729	0.020493171505	1.0
GO:0016078	tRNA catabolic process	5	4	An01g07520,An02g01970,An14g05010,An16g03540,	80.0	5.21	22.08	0.00243694876729	0.020493171505	1.0
GO:0043633	polyadenylation-dependent RNA catabolic process	5	4	An01g07520,An02g01970,An14g05010,An16g03540,	80.0	5.21	22.08	0.00243694876729	0.020493171505	1.0
GO:0033212	iron assimilation	5	4	An05g00220,An06g01300,An09g06280,An15g05510,	80.0	5.21	22.08	0.00243694876729	0.020493171505	1.0
GO:0009144	purine nucleoside triphosphate metabolic process	50	16	An01g06180,An01g10880,An02g04520,An02g05000,An02g09930,An02g14380,An04g01200,An04g05220,An04g08190,An04g08220,An07g07390,An07g08990,An07g09530,An14g04080,An14g04180,An16g07410,	32.0	2.08	2.6	0.00245870749149	0.0206158680627	1.0
GO:0006779	porphyrin-containing compound biosynthetic process	14	7	An01g04250,An04g03120,An07g10040,An09g06300,An11g01580,An11g02430,An18g02970,	50.0	3.25	5.52	0.00252948068056	0.0209045587279	1.0
GO:0008535	respiratory chain complex IV assembly	14	7	An02g13360,An04g00200,An09g06030,An11g06930,An15g01270,An16g03070,An18g05900,	50.0	3.25	5.52	0.00252948068056	0.0209045587279	1.0
GO:0006744	ubiquinone biosynthetic process	14	7	An04g00170,An04g06490,An09g06300,An11g06590,An11g09930,An11g10370,An15g00930,	50.0	3.25	5.52	0.00252948068056	0.0209045587279	1.0
GO:0006743	ubiquinone metabolic process	14	7	An04g00170,An04g06490,An09g06300,An11g06590,An11g09930,An11g10370,An15g00930,	50.0	3.25	5.52	0.00252948068056	0.0209045587279	1.0
GO:0006084	acetyl-CoA metabolic process	14	7	An01g00100,An02g06320,An02g11910,An04g01540,An07g08280,An07g09530,An09g06680,	50.0	3.25	5.52	0.00252948068056	0.0209045587279	1.0
GO:0072528	pyrimidine-containing compound biosynthetic process	25	10	An02g02910,An03g01310,An04g08330,An08g07420,An09g05840,An11g09320,An12g04660,An13g00440,An14g00570,An17g00820,	40.0	2.6	3.69	0.00254580155389	0.0209791554985	1.0
GO:0000375	RNA splicing, via transesterification reactions	55	17	An02g14340,An02g14650,An04g03060,An07g07420,An08g02800,An09g05230,An11g00840,An12g01140,An12g08030,An12g08090,An14g00500,An14g03630,An14g03780,An15g00160,An15g00420,An16g08120,An18g03120,	30.9	2.01	2.48	0.00276514734871	0.0227216107854	1.0
GO:0006810	transport	1269	230	An01g00340,An01g01600,An01g01790,An01g01900,An01g01940,An01g02600,An01g02800,An01g03120,An01g03640,An01g04210,An01g04640,An01g04730,An01g05760,An01g07190,An01g09100,An01g09570,An01g10070,An01g10190,An01g10880,An01g13190,An01g13600,An01g14070,An01g14250,An02g00040,An02g00180,An02g00280,An02g00560,An02g01100,An02g01360,An02g01730,An02g01750,An02g02370,An02g02480,An02g02650,An02g02810,An02g03220,An0…	18.1	1.18	1.25	0.00279045196807	0.0228642161259	1.0
GO:0009064	glutamine family amino acid metabolic process	42	14	An01g00100,An01g06560,An03g04330,An05g00120,An08g05580,An08g07420,An11g06110,An12g00410,An12g03940,An12g07580,An15g02340,An15g02360,An17g00820,An18g06760,	33.3	2.17	2.77	0.00294588305879	0.0240692036281	1.0
GO:0006672	ceramide metabolic process	11	6	An04g00600,An07g03380,An11g00990,An11g01640,An13g00740,An15g05120,	54.5	3.55	6.63	0.00299911207468	0.0243656675898	1.0
GO:0006526	arginine biosynthetic process	11	6	An01g00100,An01g06560,An03g04330,An12g07580,An15g02340,An17g00820,	54.5	3.55	6.63	0.00299911207468	0.0243656675898	1.0
GO:0006338	chromatin remodeling	51	16	An01g05780,An01g08160,An01g09180,An02g02890,An02g13970,An02g14750,An04g00390,An04g05960,An04g08920,An07g06640,An08g02200,An11g02960,An11g11080,An12g00210,An14g00410,An18g02130,	31.4	2.04	2.53	0.0030805853631	0.0248869761356	1.0
GO:0006643	membrane lipid metabolic process	51	16	An01g09910,An02g09910,An04g00600,An04g06650,An06g01540,An07g03380,An08g07020,An08g10720,An09g02800,An11g00990,An11g01640,An12g01880,An13g00740,An14g00900,An15g00630,An15g05120,	31.4	2.04	2.53	0.0030805853631	0.0248869761356	1.0
GO:0071027	nuclear RNA surveillance	8	5	An01g07520,An02g01970,An09g06695,An14g05010,An16g03540,	62.5	4.07	9.2	0.00317227654268	0.0252029484441	1.0
GO:0019856	pyrimidine nucleobase biosynthetic process	8	5	An02g02910,An04g08330,An08g07420,An13g00440,An17g00820,	62.5	4.07	9.2	0.00317227654268	0.0252029484441	1.0
GO:0046083	adenine metabolic process	8	5	An01g13920,An02g02700,An11g10150,An15g00570,An15g01760,	62.5	4.07	9.2	0.00317227654268	0.0252029484441	1.0
GO:0006221	pyrimidine nucleotide biosynthetic process	8	5	An02g02910,An03g01310,An09g05840,An13g00440,An14g00570,	62.5	4.07	9.2	0.00317227654268	0.0252029484441	1.0
GO:0046513	ceramide biosynthetic process	8	5	An04g00600,An07g03380,An11g00990,An11g01640,An13g00740,	62.5	4.07	9.2	0.00317227654268	0.0252029484441	1.0
GO:0006207	'de novo' pyrimidine nucleobase biosynthetic process	8	5	An02g02910,An04g08330,An08g07420,An13g00440,An17g00820,	62.5	4.07	9.2	0.00317227654268	0.0252029484441	1.0
GO:0080090	regulation of primary metabolic process	830	156	An01g00940,An01g02150,An01g02210,An01g02900,An01g03050,An01g04430,An01g04470,An01g04640,An01g05780,An01g07420,An01g07810,An01g08160,An01g08820,An01g08850,An01g09180,An01g11370,An01g12410,An01g14110,An02g00870,An02g02320,An02g02900,An02g03160,An02g03180,An02g05700,An02g06710,An02g07120,An02g09370,An02g09740,An02g11460,An02g12610,An02g13200,An02g13840,An02g13970,An02g14380,An02g14750,An03g04670,An0…	18.8	1.22	1.3	0.00329350915999	0.0260940284962	1.0
GO:0006665	sphingolipid metabolic process	26	10	An02g09910,An04g00600,An04g06650,An06g01540,An07g03380,An11g00990,An11g01640,An13g00740,An15g00630,An15g05120,	38.5	2.5	3.45	0.00357456739361	0.0264298399899	1.0
GO:0000956	nuclear-transcribed mRNA catabolic process	26	10	An01g07520,An02g03850,An03g03780,An08g04280,An09g05290,An09g06695,An11g11210,An14g05010,An15g00240,An16g03540,	38.5	2.5	3.45	0.00357456739361	0.0264298399899	1.0
GO:0071034	CUT catabolic process	3	3	An01g07520,An09g06695,An16g03540,	100.0	6.51	inf	0.00362077780111	0.0264298399899	1.0
GO:0006784	heme a biosynthetic process	3	3	An04g03120,An09g06300,An11g02430,	100.0	6.51	inf	0.00362077780111	0.0264298399899	1.0
GO:0017196	N-terminal peptidyl-methionine acetylation	3	3	An01g04410,An04g00220,An04g01830,	100.0	6.51	inf	0.00362077780111	0.0264298399899	1.0
GO:0031119	tRNA pseudouridine synthesis	3	3	An01g10270,An12g03720,An15g06730,	100.0	6.51	inf	0.00362077780111	0.0264298399899	1.0
GO:0033182	regulation of histone ubiquitination	3	3	An02g02900,An02g03180,An07g05620,	100.0	6.51	inf	0.00362077780111	0.0264298399899	1.0
GO:0046160	heme a metabolic process	3	3	An04g03120,An09g06300,An11g02430,	100.0	6.51	inf	0.00362077780111	0.0264298399899	1.0
GO:0000491	small nucleolar ribonucleoprotein complex assembly	3	3	An01g05780,An04g05960,An09g06590,	100.0	6.51	inf	0.00362077780111	0.0264298399899	1.0
GO:0035196	production of miRNAs involved in gene silencing by miRNA	3	3	An01g07520,An15g06320,An16g03540,	100.0	6.51	inf	0.00362077780111	0.0264298399899	1.0
GO:0000414	regulation of histone H3-K36 methylation	3	3	An02g02900,An02g03180,An11g05510,	100.0	6.51	inf	0.00362077780111	0.0264298399899	1.0
GO:0071043	CUT metabolic process	3	3	An01g07520,An09g06695,An16g03540,	100.0	6.51	inf	0.00362077780111	0.0264298399899	1.0
GO:0006543	glutamine catabolic process	3	3	An08g07420,An12g03940,An17g00820,	100.0	6.51	inf	0.00362077780111	0.0264298399899	1.0
GO:0070218	sulfide ion homeostasis	3	3	An03g03640,An11g10370,An15g00930,	100.0	6.51	inf	0.00362077780111	0.0264298399899	1.0
GO:0045903	positive regulation of translational fidelity	3	3	An02g13840,An04g01940,An12g01350,	100.0	6.51	inf	0.00362077780111	0.0264298399899	1.0
GO:1901409	positive regulation of phosphorylation of RNA polymerase II C-terminal domain	3	3	An02g02900,An02g03180,An07g05620,	100.0	6.51	inf	0.00362077780111	0.0264298399899	1.0
GO:0006015	5-phosphoribose 1-diphosphate biosynthetic process	3	3	An02g09240,An04g05860,An07g02210,	100.0	6.51	inf	0.00362077780111	0.0264298399899	1.0
GO:0035195	gene silencing by miRNA	3	3	An01g07520,An15g06320,An16g03540,	100.0	6.51	inf	0.00362077780111	0.0264298399899	1.0
GO:0048194	Golgi vesicle budding	3	3	An04g00360,An15g01520,An16g05370,	100.0	6.51	inf	0.00362077780111	0.0264298399899	1.0
GO:2001173	regulation of histone H2B conserved C-terminal lysine ubiquitination	3	3	An02g02900,An02g03180,An07g05620,	100.0	6.51	inf	0.00362077780111	0.0264298399899	1.0
GO:0009090	homoserine biosynthetic process	3	3	An02g07430,An11g09510,An17g02280,	100.0	6.51	inf	0.00362077780111	0.0264298399899	1.0
GO:2001165	positive regulation of phosphorylation of RNA polymerase II C-terminal domain serine 2 residues	3	3	An02g02900,An02g03180,An07g05620,	100.0	6.51	inf	0.00362077780111	0.0264298399899	1.0
GO:0031054	pre-miRNA processing	3	3	An01g07520,An15g06320,An16g03540,	100.0	6.51	inf	0.00362077780111	0.0264298399899	1.0
GO:0018206	peptidyl-methionine modification	3	3	An01g04410,An04g00220,An04g01830,	100.0	6.51	inf	0.00362077780111	0.0264298399899	1.0
GO:0008053	mitochondrial fusion	3	3	An08g04250,An09g06290,An14g04870,	100.0	6.51	inf	0.00362077780111	0.0264298399899	1.0
GO:0070219	cellular sulfide ion homeostasis	3	3	An03g03640,An11g10370,An15g00930,	100.0	6.51	inf	0.00362077780111	0.0264298399899	1.0
GO:0046391	5-phosphoribose 1-diphosphate metabolic process	3	3	An02g09240,An04g05860,An07g02210,	100.0	6.51	inf	0.00362077780111	0.0264298399899	1.0
GO:2001163	regulation of phosphorylation of RNA polymerase II C-terminal domain serine 2 residues	3	3	An02g02900,An02g03180,An07g05620,	100.0	6.51	inf	0.00362077780111	0.0264298399899	1.0
GO:0000492	box C/D snoRNP assembly	3	3	An01g05780,An04g05960,An09g06590,	100.0	6.51	inf	0.00362077780111	0.0264298399899	1.0
GO:2001166	regulation of histone H2B ubiquitination	3	3	An02g02900,An02g03180,An07g05620,	100.0	6.51	inf	0.00362077780111	0.0264298399899	1.0
GO:0046037	GMP metabolic process	3	3	An02g14520,An08g00300,An14g00280,	100.0	6.51	inf	0.00362077780111	0.0264298399899	1.0
GO:0006401	RNA catabolic process	39	13	An01g07520,An02g01970,An02g03850,An03g03780,An04g01570,An08g04280,An09g05290,An09g06695,An11g11210,An14g03780,An14g05010,An15g00240,An16g03540,	33.3	2.17	2.77	0.00410751541574	0.0296868260118	1.0
GO:0044843	cell cycle G1/S phase transition	15	7	An02g09740,An04g05660,An07g06840,An07g09860,An11g02960,An12g02970,An18g02140,	46.7	3.04	4.83	0.00411858260733	0.0296868260118	1.0
GO:0006778	porphyrin-containing compound metabolic process	15	7	An01g04250,An04g03120,An07g10040,An09g06300,An11g01580,An11g02430,An18g02970,	46.7	3.04	4.83	0.00411858260733	0.0296868260118	1.0
GO:1901659	glycosyl compound biosynthetic process	15	7	An01g11720,An02g02910,An02g14520,An04g08330,An09g05850,An14g00280,An18g03060,	46.7	3.04	4.83	0.00411858260733	0.0296868260118	1.0
GO:0000082	G1/S transition of mitotic cell cycle	15	7	An02g09740,An04g05660,An07g06840,An07g09860,An11g02960,An12g02970,An18g02140,	46.7	3.04	4.83	0.00411858260733	0.0296868260118	1.0
GO:0046148	pigment biosynthetic process	57	17	An01g04250,An01g13920,An02g00890,An02g02700,An02g12420,An04g03120,An07g01150,An07g10040,An09g06300,An11g02430,An11g10150,An15g00570,An15g01760,An16g02020,An16g06450,An16g07400,An18g02970,	29.8	1.94	2.35	0.00418024420704	0.0300559558487	1.0
GO:0034404	nucleobase-containing small molecule biosynthetic process	35	12	An02g01790,An02g02910,An02g14380,An02g14520,An04g08220,An04g08330,An07g08990,An07g09530,An09g05850,An09g06680,An11g09730,An14g00280,	34.3	2.23	2.89	0.00443590511572	0.031814621229	1.0
GO:0006732	coenzyme metabolic process	152	36	An01g00100,An01g06110,An01g11790,An02g06320,An02g11910,An02g12420,An02g14380,An03g04280,An04g00170,An04g01540,An04g06490,An04g08220,An07g08280,An07g08990,An07g09110,An07g09530,An08g02700,An08g06560,An08g11780,An09g03450,An09g05110,An09g05310,An09g06300,An09g06680,An11g06590,An11g06930,An11g09930,An11g10370,An12g00760,An12g03940,An15g00930,An16g02970,An16g07400,An17g01670,An18g01970,An18g05680,	23.7	1.54	1.72	0.00447996082659	0.0320506650181	1.0
GO:0035383	thioester metabolic process	19	8	An01g00100,An02g06320,An02g11910,An04g01540,An07g08280,An07g09530,An09g06680,An17g01670,	42.1	2.74	4.02	0.00471939716112	0.0335168564073	1.0
GO:0006637	acyl-CoA metabolic process	19	8	An01g00100,An02g06320,An02g11910,An04g01540,An07g08280,An07g09530,An09g06680,An17g01670,	42.1	2.74	4.02	0.00471939716112	0.0335168564073	1.0
GO:0008654	phospholipid biosynthetic process	67	19	An01g09910,An01g11920,An01g14110,An02g05000,An02g06320,An04g01540,An07g08280,An08g03670,An08g07020,An08g10720,An09g02800,An11g09660,An12g01880,An14g00900,An14g06210,An15g00630,An15g01020,An16g07870,An17g01120,	28.4	1.85	2.19	0.00471986329797	0.0335168564073	1.0
GO:0006402	mRNA catabolic process	27	10	An01g07520,An02g03850,An03g03780,An08g04280,An09g05290,An09g06695,An11g11210,An14g05010,An15g00240,An16g03540,	37.0	2.41	3.25	0.0049069462453	0.0345891602978	1.0
GO:0034250	positive regulation of cellular amide metabolic process	27	10	An01g02900,An02g05700,An02g13840,An04g01940,An09g04110,An12g00130,An12g00470,An12g01350,An12g07580,An18g02090,	37.0	2.41	3.25	0.0049069462453	0.0345891602978	1.0
GO:0051028	mRNA transport	27	10	An08g00520,An08g02930,An08g06090,An08g07050,An12g08030,An14g05300,An15g00160,An15g01910,An15g05410,An18g04110,	37.0	2.41	3.25	0.0049069462453	0.0345891602978	1.0
GO:0006555	methionine metabolic process	23	9	An02g07430,An08g02700,An08g02990,An09g02800,An09g05860,An11g06110,An11g09510,An11g09790,An17g02280,	39.1	2.55	3.55	0.00493945408061	0.0347331783272	1.0
GO:0006783	heme biosynthetic process	12	6	An01g04250,An04g03120,An07g10040,An09g06300,An11g02430,An18g02970,	50.0	3.25	5.52	0.00522315831057	0.0365493997596	1.0
GO:0042168	heme metabolic process	12	6	An01g04250,An04g03120,An07g10040,An09g06300,An11g02430,An18g02970,	50.0	3.25	5.52	0.00522315831057	0.0365493997596	1.0
GO:0033554	cellular response to stress	534	104	An01g00150,An01g00970,An01g04430,An01g04470,An01g04590,An01g05500,An01g05760,An01g06110,An01g07370,An01g07420,An01g08570,An01g08850,An01g13280,An01g14110,An02g02900,An02g02970,An02g05460,An02g06320,An02g06710,An02g08800,An02g09370,An02g12410,An02g14750,An03g01310,An03g02700,An03g03460,An03g03550,An03g03660,An03g03770,An03g04340,An03g04670,An03g05010,An03g05080,An04g00360,An04g00490,An04g01290,An0…	19.5	1.27	1.35	0.00525639147697	0.0366926744848	1.0
GO:0010948	negative regulation of cell cycle process	102	26	An01g04590,An01g07420,An01g11910,An02g05460,An02g06320,An02g07060,An03g01310,An03g05010,An04g08920,An05g00280,An07g08990,An08g01610,An08g02810,An08g05060,An08g10060,An09g02720,An11g00480,An11g02960,An11g06950,An11g09360,An11g10660,An12g02970,An15g01530,An16g03060,An18g04110,An18g04640,	25.5	1.66	1.9	0.00529590796158	0.0368790104056	1.0
GO:0006325	chromatin organization	159	37	An01g04470,An01g04640,An01g05780,An01g08160,An01g09180,An01g12700,An02g02890,An02g02900,An02g12610,An02g13970,An02g14640,An02g14750,An04g00390,An04g05960,An04g07100,An04g08920,An06g01040,An07g02860,An07g05620,An07g06640,An08g00700,An08g01190,An08g02200,An09g02720,An09g04900,An11g02960,An11g05510,An11g09740,An11g11080,An12g00210,An12g00760,An12g08030,An14g00410,An14g00560,An16g03060,An16g06120,An1…	23.3	1.51	1.68	0.00543532176429	0.0377584188263	1.0
GO:0006796	phosphate-containing compound metabolic process	512	100	An01g00100,An01g06110,An01g06180,An01g08090,An01g09910,An01g10880,An01g11650,An01g11920,An01g13920,An01g14110,An02g01790,An02g02700,An02g02910,An02g04020,An02g04520,An02g05000,An02g06320,An02g08630,An02g09240,An02g09930,An02g09960,An02g11910,An02g11970,An02g12010,An02g14380,An02g14520,An03g01310,An03g04280,An03g04670,An04g00420,An04g00490,An04g01200,An04g01480,An04g01540,An04g02060,An04g05220,An0…	19.5	1.27	1.35	0.00562815702967	0.0390038063068	1.0
GO:0009267	cellular response to starvation	170	39	An01g00150,An01g04430,An01g04590,An01g05500,An01g07370,An01g07420,An01g08850,An01g14110,An02g05460,An02g06320,An03g01310,An03g03460,An03g03550,An03g03770,An03g04670,An03g05010,An04g02000,An04g07340,An05g00220,An06g01300,An07g01960,An07g02860,An07g04240,An07g08170,An07g08990,An07g09110,An08g03430,An09g06280,An11g02960,An11g09360,An11g09890,An11g11210,An15g00910,An15g05510,An16g01150,An16g03380,An1…	22.9	1.49	1.65	0.00567281098959	0.0392187605915	1.0
GO:0051171	regulation of nitrogen compound metabolic process	830	154	An01g00940,An01g02150,An01g02210,An01g02900,An01g03050,An01g04430,An01g04470,An01g04640,An01g05780,An01g07420,An01g07810,An01g08160,An01g08820,An01g08850,An01g09180,An01g11370,An01g12410,An01g14110,An02g00870,An02g02320,An02g02900,An02g03160,An02g03180,An02g05700,An02g06710,An02g07120,An02g09370,An02g09740,An02g11460,An02g12610,An02g13200,An02g13840,An02g13970,An02g14380,An02g14750,An03g04670,An0…	18.6	1.21	1.27	0.00573594303703	0.0395601251187	1.0
GO:0043414	macromolecule methylation	54	16	An01g00070,An01g08230,An01g12180,An01g12230,An01g12700,An02g08430,An03g05760,An07g03280,An09g02720,An11g06660,An15g00890,An16g01560,An16g05130,An16g08730,An18g02230,An18g03060,	29.6	1.93	2.33	0.00576411424055	0.0396582691612	1.0
GO:0031323	regulation of cellular metabolic process	854	158	An01g00940,An01g02150,An01g02210,An01g02900,An01g03050,An01g04430,An01g04470,An01g04640,An01g05780,An01g07420,An01g07810,An01g08160,An01g08820,An01g08850,An01g09180,An01g11370,An01g12410,An01g14110,An02g00870,An02g02320,An02g02900,An02g03160,An02g03180,An02g05700,An02g06710,An02g07120,An02g09370,An02g09740,An02g11460,An02g12610,An02g13200,An02g13840,An02g13970,An02g14380,An02g14750,An03g03640,An0…	18.5	1.2	1.27	0.00577775200923	0.0396582691612	1.0
GO:0071276	cellular response to cadmium ion	83	22	An01g08160,An01g08380,An01g13920,An02g02890,An02g09740,An02g10750,An02g12490,An03g03640,An03g04670,An04g00170,An04g06490,An07g02860,An08g01790,An08g02990,An08g05060,An09g03030,An11g01570,An11g06590,An11g06670,An11g09790,An11g09870,An11g09930,	26.5	1.73	2.0	0.00603944008164	0.04135578494	1.0
GO:0071025	RNA surveillance	9	5	An01g07520,An02g01970,An09g06695,An14g05010,An16g03540,	55.6	3.62	6.9	0.0062373146865	0.0424078416983	1.0
GO:0051205	protein insertion into membrane	9	5	An07g09690,An09g06030,An14g01590,An15g00150,An18g05900,	55.6	3.62	6.9	0.0062373146865	0.0424078416983	1.0
GO:0043555	regulation of translation in response to stress	9	5	An01g04430,An02g06710,An02g09370,An04g08580,An15g00890,	55.6	3.62	6.9	0.0062373146865	0.0424078416983	1.0
GO:0033014	tetrapyrrole biosynthetic process	16	7	An01g04250,An04g03120,An07g10040,An09g06300,An11g01580,An11g02430,An18g02970,	43.8	2.85	4.3	0.00636111775578	0.0426350630383	1.0
GO:0006541	glutamine metabolic process	6	4	An01g00100,An08g07420,An12g03940,An17g00820,	66.7	4.34	11.04	0.00641897854505	0.0426350630383	1.0
GO:0000056	ribosomal small subunit export from nucleus	6	4	An07g03370,An13g01070,An17g00240,An18g03310,	66.7	4.34	11.04	0.00641897854505	0.0426350630383	1.0
GO:0046084	adenine biosynthetic process	6	4	An01g13920,An02g02700,An11g10150,An15g00570,	66.7	4.34	11.04	0.00641897854505	0.0426350630383	1.0
GO:0045039	protein import into mitochondrial inner membrane	6	4	An01g03640,An01g07190,An02g04260,An09g06030,	66.7	4.34	11.04	0.00641897854505	0.0426350630383	1.0
GO:0006122	mitochondrial electron transport, ubiquinol to cytochrome c	6	4	An01g06180,An04g01200,An04g05220,An14g04080,	66.7	4.34	11.04	0.00641897854505	0.0426350630383	1.0
GO:0071407	cellular response to organic cyclic compound	6	4	An02g07120,An05g01660,An09g06590,An15g03780,	66.7	4.34	11.04	0.00641897854505	0.0426350630383	1.0
GO:0006474	N-terminal protein amino acid acetylation	6	4	An01g04410,An04g00220,An04g01830,An08g01190,	66.7	4.34	11.04	0.00641897854505	0.0426350630383	1.0
GO:0016075	rRNA catabolic process	6	4	An01g07520,An02g01970,An14g05010,An16g03540,	66.7	4.34	11.04	0.00641897854505	0.0426350630383	1.0
GO:0042407	cristae formation	6	4	An01g10880,An04g02460,An08g06220,An11g05700,	66.7	4.34	11.04	0.00641897854505	0.0426350630383	1.0
GO:0051276	chromosome organization	275	58	An01g04470,An01g04640,An01g05780,An01g08160,An01g09180,An01g11910,An01g12700,An01g13280,An02g02890,An02g02900,An02g06710,An02g07690,An02g12610,An02g13970,An02g14640,An02g14750,An04g00390,An04g01350,An04g02000,An04g05960,An04g07100,An04g08920,An06g01040,An07g02860,An07g05620,An07g06640,An07g09860,An07g10220,An08g00700,An08g01190,An08g02200,An08g07060,An08g10060,An09g02720,An09g04900,An09g06590,An1…	21.1	1.37	1.49	0.00644956005029	0.0427394808862	1.0
GO:0045839	negative regulation of mitotic nuclear division	20	8	An01g11910,An02g07060,An11g00480,An11g06950,An11g10660,An12g02970,An18g04110,An18g04640,	40.0	2.6	3.68	0.00682056155547	0.0450941035254	1.0
GO:0045930	negative regulation of mitotic cell cycle	74	20	An01g11910,An02g07060,An02g09370,An04g08920,An05g00280,An08g01610,An08g02810,An08g05060,An08g10060,An09g02720,An11g00480,An11g02960,An11g06950,An11g10660,An12g02970,An15g01530,An16g03060,An18g04110,An18g04470,An18g04640,	27.0	1.76	2.05	0.00684053055534	0.0451223988008	1.0
GO:0032259	methylation	55	16	An01g00070,An01g08230,An01g12180,An01g12230,An01g12700,An02g08430,An03g05760,An07g03280,An09g02720,An11g06660,An15g00890,An16g01560,An16g05130,An16g08730,An18g02230,An18g03060,	29.1	1.89	2.27	0.00699445963194	0.0460321874175	1.0
GO:0055114	oxidation-reduction process	1009	183	An01g00050,An01g00240,An01g00600,An01g01130,An01g02810,An01g02920,An01g03030,An01g06110,An01g06180,An01g08380,An01g08570,An01g09550,An01g10700,An01g11390,An01g11480,An01g12490,An01g12570,An01g13510,An01g14680,An01g14740,An02g00310,An02g00460,An02g00740,An02g02910,An02g04330,An02g04860,An02g05000,An02g05470,An02g05880,An02g07430,An02g07870,An02g07980,An02g09930,An02g10670,An02g12030,An02g12420,An0…	18.1	1.18	1.24	0.00715893652261	0.047007080911	1.0
GO:0032270	positive regulation of cellular protein metabolic process	46	14	An01g02900,An01g14110,An02g02900,An02g03180,An02g05700,An02g07120,An02g13840,An04g01940,An07g04070,An07g05620,An09g04110,An12g00130,An12g00470,An12g01350,	30.4	1.98	2.42	0.00735608317905	0.0481915608723	1.0
GO:0019725	cellular homeostasis	146	34	An01g06110,An01g08570,An02g05890,An02g13360,An02g13670,An02g14380,An03g02700,An03g03550,An03g03640,An03g03660,An04g09230,An05g00220,An06g00380,An06g01300,An07g06840,An07g10010,An08g00470,An08g04400,An09g06280,An11g00990,An11g02760,An11g07650,An11g10370,An12g08570,An14g05170,An15g00570,An15g00930,An15g01020,An15g03220,An15g05510,An16g01150,An16g02470,An17g02130,An18g06720,	23.3	1.52	1.68	0.00738600662011	0.0482776250896	1.0
GO:0042440	pigment metabolic process	65	18	An01g04250,An01g13920,An02g00890,An02g02700,An02g12420,An04g03120,An07g01150,An07g10040,An09g03070,An09g06300,An11g02430,An11g10150,An15g00570,An15g01760,An16g02020,An16g06450,An16g07400,An18g02970,	27.7	1.8	2.12	0.00765815784587	0.0499429976524	1.0

## Sheet: Age2 0.5 GO CC
ID	Name	Bgd count	Result count	Result gene list	Pct of bgd	Fold enrichment	Odds ratio	P-value	Benjamini	Bonferroni
GO:0044424	intracellular part	3907	1059	An01g00050,An01g00060,An01g00070,An01g00080,An01g00100,An01g00130,An01g00150,An01g00340,An01g00770,An01g01390,An01g01940,An01g02100,An01g02150,An01g02200,An01g02210,An01g02600,An01g02690,An01g02800,An01g02810,An01g02840,An01g02880,An01g02900,An01g02920,An01g03050,An01g03080,An01g03110,An01g03120,An01g03160,An01g03260,An01g03460,An01g03580,An01g03640,An01g03650,An01g03760,An01g04230,An01g04240,An0…	27.1	1.76	3.06	1.34049859274e-116	7.89553671123e-114	7.89553671123e-114
GO:0005622	intracellular	4042	1072	An01g00050,An01g00060,An01g00070,An01g00080,An01g00100,An01g00130,An01g00150,An01g00340,An01g00770,An01g01390,An01g01940,An01g02100,An01g02150,An01g02200,An01g02210,An01g02600,An01g02690,An01g02800,An01g02810,An01g02840,An01g02880,An01g02900,An01g02920,An01g03050,An01g03080,An01g03110,An01g03120,An01g03160,An01g03260,An01g03460,An01g03580,An01g03640,An01g03650,An01g03760,An01g04230,An01g04240,An0…	26.5	1.73	2.96	2.99834182671e-111	8.83011667966e-109	1.76602333593e-108
GO:0005623	cell	4181	1090	An01g00050,An01g00060,An01g00070,An01g00080,An01g00100,An01g00130,An01g00150,An01g00340,An01g00770,An01g01390,An01g01940,An01g02100,An01g02150,An01g02200,An01g02210,An01g02600,An01g02690,An01g02800,An01g02810,An01g02840,An01g02880,An01g02900,An01g02920,An01g03050,An01g03080,An01g03110,An01g03120,An01g03160,An01g03260,An01g03460,An01g03580,An01g03640,An01g03650,An01g03760,An01g04230,An01g04240,An0…	26.1	1.7	2.9	3.60077336589e-108	5.30213878128e-106	2.12085551251e-105
GO:0044464	cell part	4181	1090	An01g00050,An01g00060,An01g00070,An01g00080,An01g00100,An01g00130,An01g00150,An01g00340,An01g00770,An01g01390,An01g01940,An01g02100,An01g02150,An01g02200,An01g02210,An01g02600,An01g02690,An01g02800,An01g02810,An01g02840,An01g02880,An01g02900,An01g02920,An01g03050,An01g03080,An01g03110,An01g03120,An01g03160,An01g03260,An01g03460,An01g03580,An01g03640,An01g03650,An01g03760,An01g04230,An01g04240,An0…	26.1	1.7	2.9	3.60077336589e-108	5.30213878128e-106	2.12085551251e-105
GO:1990904	ribonucleoprotein complex	363	238	An01g00150,An01g02800,An01g02880,An01g02900,An01g03050,An01g03080,An01g03110,An01g03160,An01g03260,An01g03460,An01g03580,An01g03760,An01g04240,An01g04430,An01g04590,An01g04740,An01g05190,An01g05310,An01g05500,An01g06230,An01g07370,An01g07430,An01g09040,An01g09490,An01g10070,An01g12230,An01g12420,An01g13190,An01g14080,An02g01600,An02g03110,An02g03350,An02g03520,An02g03850,An02g03860,An02g03950,An0…	65.6	4.27	11.67	2.39948717907e-107	2.82659589695e-105	1.41329794847e-104
GO:0005737	cytoplasm	2911	840	An01g00050,An01g00060,An01g00070,An01g00080,An01g00100,An01g00130,An01g00150,An01g00340,An01g00770,An01g01390,An01g01940,An01g02100,An01g02200,An01g02210,An01g02600,An01g02690,An01g02800,An01g02810,An01g02840,An01g02880,An01g02900,An01g02920,An01g03050,An01g03110,An01g03120,An01g03160,An01g03260,An01g03460,An01g03580,An01g03640,An01g03650,An01g04230,An01g04240,An01g04250,An01g04370,An01g04410,An0…	28.9	1.88	3.02	8.85275920211e-101	8.69045861674e-99	5.21427517005e-98
GO:0044444	cytoplasmic part	2646	778	An01g00050,An01g00060,An01g00070,An01g00080,An01g00100,An01g00130,An01g00340,An01g00770,An01g01390,An01g01940,An01g02100,An01g02200,An01g02210,An01g02600,An01g02690,An01g02800,An01g02810,An01g02840,An01g02880,An01g02900,An01g02920,An01g03050,An01g03110,An01g03120,An01g03160,An01g03260,An01g03460,An01g03580,An01g03640,An01g04230,An01g04240,An01g04250,An01g04370,An01g04410,An01g04430,An01g04640,An0…	29.4	1.91	3.02	6.09797429594e-96	5.13100980044e-94	3.59170686031e-93
GO:0032991	protein-containing complex	1237	469	An01g00050,An01g00060,An01g00100,An01g00130,An01g00150,An01g01390,An01g02200,An01g02210,An01g02600,An01g02800,An01g02880,An01g02900,An01g03050,An01g03080,An01g03110,An01g03160,An01g03260,An01g03460,An01g03580,An01g03640,An01g03760,An01g04240,An01g04410,An01g04430,An01g04470,An01g04590,An01g04640,An01g04730,An01g04740,An01g05190,An01g05310,An01g05500,An01g05650,An01g05760,An01g05780,An01g06110,An0…	37.9	2.47	4.02	2.06880131807e-93	1.52315497043e-91	1.21852397634e-90
GO:0043229	intracellular organelle	3493	926	An01g00060,An01g00070,An01g00080,An01g00100,An01g00130,An01g00150,An01g00340,An01g00770,An01g01390,An01g01940,An01g02100,An01g02150,An01g02200,An01g02210,An01g02600,An01g02690,An01g02800,An01g02810,An01g02880,An01g02900,An01g02920,An01g03050,An01g03080,An01g03110,An01g03120,An01g03160,An01g03260,An01g03460,An01g03580,An01g03640,An01g03760,An01g04230,An01g04240,An01g04250,An01g04370,An01g04410,An0…	26.5	1.73	2.73	5.65165491345e-90	3.32882474402e-88	3.32882474402e-87
GO:0043226	organelle	3493	926	An01g00060,An01g00070,An01g00080,An01g00100,An01g00130,An01g00150,An01g00340,An01g00770,An01g01390,An01g01940,An01g02100,An01g02150,An01g02200,An01g02210,An01g02600,An01g02690,An01g02800,An01g02810,An01g02880,An01g02900,An01g02920,An01g03050,An01g03080,An01g03110,An01g03120,An01g03160,An01g03260,An01g03460,An01g03580,An01g03640,An01g03760,An01g04230,An01g04240,An01g04250,An01g04370,An01g04410,An0…	26.5	1.73	2.73	5.65165491345e-90	3.32882474402e-88	3.32882474402e-87
GO:0043228	non-membrane-bounded organelle	781	339	An01g00100,An01g00150,An01g01390,An01g02200,An01g02880,An01g02900,An01g03050,An01g03080,An01g03110,An01g03160,An01g03260,An01g03460,An01g03580,An01g03760,An01g04240,An01g04430,An01g04470,An01g04590,An01g04640,An01g04740,An01g05310,An01g05500,An01g05650,An01g05780,An01g06040,An01g07420,An01g07430,An01g07520,An01g08160,An01g09040,An01g09100,An01g09180,An01g09490,An01g11910,An01g11950,An01g12230,An0…	43.4	2.83	4.83	5.07299452879e-84	2.48999481455e-82	2.98799377746e-81
GO:0043232	intracellular non-membrane-bounded organelle	781	339	An01g00100,An01g00150,An01g01390,An01g02200,An01g02880,An01g02900,An01g03050,An01g03080,An01g03110,An01g03160,An01g03260,An01g03460,An01g03580,An01g03760,An01g04240,An01g04430,An01g04470,An01g04590,An01g04640,An01g04740,An01g05310,An01g05500,An01g05650,An01g05780,An01g06040,An01g07420,An01g07430,An01g07520,An01g08160,An01g09040,An01g09100,An01g09180,An01g09490,An01g11910,An01g11950,An01g12230,An0…	43.4	2.83	4.83	5.07299452879e-84	2.48999481455e-82	2.98799377746e-81
GO:0005840	ribosome	182	139	An01g02880,An01g02900,An01g03050,An01g03110,An01g03160,An01g03260,An01g03460,An01g03580,An01g04240,An01g04740,An01g05310,An01g07430,An01g12230,An01g12420,An01g13190,An01g14080,An02g03110,An02g03950,An02g04300,An02g04330,An02g05010,An02g06050,An02g06130,An02g06390,An02g06710,An02g07010,An02g08080,An02g08430,An02g09190,An02g09200,An02g11300,An02g11570,An02g12120,An02g13840,An02g13850,An02g14610,An0…	76.4	4.97	18.97	2.43822813303e-76	1.10470490027e-74	1.43611637035e-73
GO:0044446	intracellular organelle part	1506	496	An01g00070,An01g00080,An01g00100,An01g00150,An01g01390,An01g02200,An01g02600,An01g02800,An01g02880,An01g02900,An01g03080,An01g03160,An01g03260,An01g03460,An01g03580,An01g03640,An01g03760,An01g04470,An01g04590,An01g04640,An01g04730,An01g04740,An01g05190,An01g05310,An01g05410,An01g05500,An01g05650,An01g05760,An01g05780,An01g06040,An01g06180,An01g07190,An01g07420,An01g07430,An01g07520,An01g08160,An0…	32.9	2.14	3.21	4.52761344011e-74	1.90483165445e-72	2.66676431622e-71
GO:0043227	membrane-bounded organelle	3336	859	An01g00060,An01g00070,An01g00080,An01g00100,An01g00130,An01g00150,An01g00340,An01g00770,An01g01390,An01g01940,An01g02100,An01g02150,An01g02200,An01g02210,An01g02600,An01g02690,An01g02800,An01g02810,An01g02880,An01g02900,An01g02920,An01g03050,An01g03080,An01g03120,An01g03260,An01g03460,An01g03580,An01g03640,An01g03760,An01g04230,An01g04250,An01g04370,An01g04410,An01g04470,An01g04590,An01g04640,An0…	25.7	1.68	2.51	5.93286587057e-74	2.32963866518e-72	3.49445799776e-71
GO:0044422	organelle part	1509	496	An01g00070,An01g00080,An01g00100,An01g00150,An01g01390,An01g02200,An01g02600,An01g02800,An01g02880,An01g02900,An01g03080,An01g03160,An01g03260,An01g03460,An01g03580,An01g03640,An01g03760,An01g04470,An01g04590,An01g04640,An01g04730,An01g04740,An01g05190,An01g05310,An01g05410,An01g05500,An01g05650,An01g05760,An01g05780,An01g06040,An01g06180,An01g07190,An01g07420,An01g07430,An01g07520,An01g08160,An0…	32.9	2.14	3.2	9.79268668783e-74	3.60493278696e-72	5.76789245913e-71
GO:0043231	intracellular membrane-bounded organelle	3311	853	An01g00060,An01g00070,An01g00080,An01g00100,An01g00130,An01g00150,An01g00340,An01g00770,An01g01390,An01g01940,An01g02100,An01g02150,An01g02200,An01g02210,An01g02600,An01g02690,An01g02800,An01g02810,An01g02880,An01g02900,An01g02920,An01g03050,An01g03080,An01g03120,An01g03260,An01g03460,An01g03580,An01g03640,An01g03760,An01g04230,An01g04250,An01g04370,An01g04410,An01g04470,An01g04590,An01g04640,An0…	25.8	1.68	2.51	2.21003569528e-73	7.65712367366e-72	1.30171102452e-70
GO:0031974	membrane-enclosed lumen	616	267	An01g00100,An01g00150,An01g01390,An01g02200,An01g02800,An01g02880,An01g02900,An01g03080,An01g03260,An01g03460,An01g03580,An01g03640,An01g03760,An01g04470,An01g04590,An01g04640,An01g04740,An01g05310,An01g05500,An01g05780,An01g06040,An01g07420,An01g07430,An01g07520,An01g08160,An01g08820,An01g09040,An01g09180,An01g09490,An01g10150,An01g11910,An01g11950,An01g12210,An01g12230,An01g12700,An01g12710,An0…	43.3	2.82	4.67	2.62098185357e-65	7.71879155877e-64	1.54375831175e-62
GO:0043233	organelle lumen	616	267	An01g00100,An01g00150,An01g01390,An01g02200,An01g02800,An01g02880,An01g02900,An01g03080,An01g03260,An01g03460,An01g03580,An01g03640,An01g03760,An01g04470,An01g04590,An01g04640,An01g04740,An01g05310,An01g05500,An01g05780,An01g06040,An01g07420,An01g07430,An01g07520,An01g08160,An01g08820,An01g09040,An01g09180,An01g09490,An01g10150,An01g11910,An01g11950,An01g12210,An01g12230,An01g12700,An01g12710,An0…	43.3	2.82	4.67	2.62098185357e-65	7.71879155877e-64	1.54375831175e-62
GO:0070013	intracellular organelle lumen	616	267	An01g00100,An01g00150,An01g01390,An01g02200,An01g02800,An01g02880,An01g02900,An01g03080,An01g03260,An01g03460,An01g03580,An01g03640,An01g03760,An01g04470,An01g04590,An01g04640,An01g04740,An01g05310,An01g05500,An01g05780,An01g06040,An01g07420,An01g07430,An01g07520,An01g08160,An01g08820,An01g09040,An01g09180,An01g09490,An01g10150,An01g11910,An01g11950,An01g12210,An01g12230,An01g12700,An01g12710,An0…	43.3	2.82	4.67	2.62098185357e-65	7.71879155877e-64	1.54375831175e-62
GO:0005739	mitochondrion	693	272	An01g00060,An01g00070,An01g00080,An01g00100,An01g00130,An01g00770,An01g02100,An01g02880,An01g02900,An01g02920,An01g03260,An01g03640,An01g05310,An01g05410,An01g06180,An01g07190,An01g07270,An01g07430,An01g07520,An01g08380,An01g08570,An01g08860,An01g09170,An01g10190,An01g10700,An01g10760,An01g10880,An01g10990,An01g12210,An01g12490,An01g13160,An01g13230,An01g13600,An01g13830,An01g14110,An02g01360,An0…	39.2	2.56	3.93	9.15108326108e-56	2.5666609718e-54	5.38998804077e-53
GO:0044429	mitochondrial part	306	156	An01g00080,An01g00100,An01g03260,An01g03640,An01g05310,An01g05410,An01g06180,An01g07190,An01g07430,An01g10880,An01g12210,An01g12490,An01g13600,An01g13830,An01g14110,An02g01360,An02g01730,An02g01750,An02g02910,An02g03110,An02g03760,An02g04260,An02g04300,An02g04330,An02g04520,An02g05000,An02g05010,An02g05880,An02g06850,An02g09190,An02g09930,An02g10670,An02g11300,An02g11570,An02g11910,An02g13360,An0…	51.0	3.32	6.1	3.94252853986e-49	1.05552241363e-47	2.32214930998e-46
GO:0005829	cytosol	1401	414	An01g00050,An01g00060,An01g01390,An01g02200,An01g02210,An01g02800,An01g02840,An01g02880,An01g02900,An01g03160,An01g03260,An01g03460,An01g03580,An01g03640,An01g04230,An01g04240,An01g04250,An01g04370,An01g04410,An01g04640,An01g04740,An01g05180,An01g05310,An01g05500,An01g05650,An01g05740,An01g05760,An01g05780,An01g06040,An01g06110,An01g06230,An01g06250,An01g06480,An01g06560,An01g07370,An01g07910,An0…	29.6	1.92	2.62	1.88818017332e-46	4.8353831395e-45	1.11213812209e-43
GO:0044428	nuclear part	670	247	An01g00070,An01g00150,An01g01390,An01g02200,An01g02800,An01g02880,An01g02900,An01g03080,An01g03460,An01g03580,An01g03760,An01g04470,An01g04590,An01g04640,An01g04740,An01g05190,An01g05500,An01g05780,An01g06040,An01g07420,An01g07520,An01g08160,An01g08820,An01g09040,An01g09180,An01g09490,An01g10150,An01g11910,An01g11950,An01g12230,An01g12700,An01g12710,An01g13150,An01g14070,An01g14330,An02g01600,An0…	36.9	2.4	3.5	9.44792517934e-45	2.31867830443e-43	5.56482793063e-42
[truncated: 149 more rows]

## Sheet: Sec7 0.5 Gene
Gene ID	Product Description
An01g00050	Has domain(s) with predicted catalytic activity, enoyl-[acyl-carrier-protein] reductase (NADH) activity, fatty acid synthase activity, transferase activity
An01g01390	Ortholog(s) have RSC complex, SWI/SNF complex, cytosol localization
[truncated: 454 more rows]

## Sheet: Sec7 0.5 GO BP
ID	Name	Bgd count	Result count	Result gene list	Pct of bgd	Fold enrichment	Odds ratio	P-value	Benjamini	Bonferroni
[truncated: 865 more rows]

## Sheet: Sec7 0.5 CC
ID	Name	Bgd count	Result count	Result gene list	Pct of bgd	Fold enrichment	Odds ratio	P-value	Benjamini	Bonferroni
[truncated: 292 more rows]

[truncated: 3 more sheets: Gea2 0.5 Gene, Gea2 0.5 GO BP, Gea2 0.5 GO CC]
